# Supplementary material for: Transcriptome Analysis of the Responses of Rice Leaves to Chilling and Subsequent Recovery
Source: Int J Mol Sci. 2022 Sep 15;23(18):10739. doi: 10.3390/ijms231810739 (PMC9502032; doi:10.3390/ijms231810739)
Supplement: Supplementary file 1 [file ijms-23-10739-s001.zip]

Archive with 10 entries (10 files):
- Histogram of Pathway classification statistics in RC_TR.pdf
- Histogram of Pathway classification statistics in TR_CT.pdf
- ijms-1905282-Supplementary material.pdf
- KEGG enrichment analysis statistical table of RC_TR.csv
- KEGG enrichment analysis statistical table of TR_CT.csv
- leaf genes raw data.xls
- Statistical table of Kegg functional classification of gene sets.csv
- Statistical table of sequencing data.csv
- The DGEs in RC_TR.csv
- The DGEs in TR_CT.csv
