# Supplementary material for: Transcriptome Analysis of the Responses of Rice Leaves to Chilling and Subsequent Recovery
Source: Int J Mol Sci. 2022 Sep 15;23(18):10739. doi: 10.3390/ijms231810739 (PMC9502032; doi:10.3390/ijms231810739)
Supplement: Supplementary file 1 [file ijms-23-10739-s001.zip › KEGG enrichment analysis statistical table of RC_TR.csv]

Num	Pathway id	Description	Database	Ratio_in_study	Ratio_in_pop	Pvalue	Padjust	First Category	Second Category
212	map03010	Ribosome	KEGG PATHWAY	212/2133	407/13441	1.49776107255E-66	1.75238045489E-64	Genetic Information Processing	Translation
13	map00196	Photosynthesis - antenna proteins	KEGG PATHWAY	13/2133	18/13441	1.52452987157E-7	8.9184997487E-6	Metabolism	Energy metabolism
28	map00592	alpha-Linolenic acid metabolism	KEGG PATHWAY	28/2133	70/13441	1.02791780549E-6	4.00887944139E-5	Metabolism	Lipid metabolism
82	map00940	Phenylpropanoid biosynthesis	KEGG PATHWAY	82/2133	328/13441	1.06523386311E-5	0.000311580904959	Metabolism	Biosynthesis of other secondary metabolites
21	map00904	Diterpenoid biosynthesis	KEGG PATHWAY	21/2133	59/13441	0.000167631735479	0.00280184472157	Metabolism	Metabolism of terpenoids and polyketides
16	map00591	Linoleic acid metabolism	KEGG PATHWAY	16/2133	39/13441	0.000148553181882	0.0028967870467	Metabolism	Lipid metabolism
36	map00710	Carbon fixation in photosynthetic organisms	KEGG PATHWAY	36/2133	123/13441	0.000124114181392	0.00290427184458	Metabolism	Energy metabolism
38	map00630	Glyoxylate and dicarboxylate metabolism	KEGG PATHWAY	38/2133	135/13441	0.000200088916826	0.00292630040859	Metabolism	Carbohydrate metabolism
56	map00500	Starch and sucrose metabolism	KEGG PATHWAY	56/2133	232/13441	0.000646744705852	0.00840768117607	Metabolism	Carbohydrate metabolism
31	map03008	Ribosome biogenesis in eukaryotes	KEGG PATHWAY	31/2133	122/13441	0.00431403384923	0.0458856327599	Genetic Information Processing	Translation
28	map00195	Photosynthesis	KEGG PATHWAY	28/2133	107/13441	0.00417441021167	0.0488405994766	Metabolism	Energy metabolism
42	map00480	Glutathione metabolism	KEGG PATHWAY	42/2133	180/13441	0.00549144602574	0.053541598751	Metabolism	Metabolism of other amino acids
18	map00910	Nitrogen metabolism	KEGG PATHWAY	18/2133	63/13441	0.00757830885773	0.0682047797196	Metabolism	Energy metabolism
25	map00561	Glycerolipid metabolism	KEGG PATHWAY	25/2133	101/13441	0.0135613637527	0.113334254219	Metabolism	Lipid metabolism
15	map04712	Circadian rhythm - plant	KEGG PATHWAY	15/2133	53/13441	0.0153847646366	0.120001164166	Organismal Systems	Environmental adaptation
13	map00902	Monoterpenoid biosynthesis	KEGG PATHWAY	13/2133	45/13441	0.0195843616553	0.143210644604	Metabolism	Metabolism of terpenoids and polyketides
11	map00780	Biotin metabolism	KEGG PATHWAY	11/2133	38/13441	0.0300433248645	0.206768765244	Metabolism	Metabolism of cofactors and vitamins
21	map00030	Pentose phosphate pathway	KEGG PATHWAY	21/2133	90/13441	0.0408435221531	0.251510110101	Metabolism	Carbohydrate metabolism
41	map00010	Glycolysis / Gluconeogenesis	KEGG PATHWAY	41/2133	199/13441	0.0440543354263	0.257717862244	Metabolism	Carbohydrate metabolism
61	map04075	Plant hormone signal transduction	KEGG PATHWAY	61/2133	310/13441	0.0404812726813	0.263128272429	Environmental Information Processing	Signal transduction
20	map00460	Cyanoamino acid metabolism	KEGG PATHWAY	20/2133	87/13441	0.0517920363916	0.288555631325	Metabolism	Metabolism of other amino acids
11	map00073	Cutin, suberine and wax biosynthesis	KEGG PATHWAY	11/2133	42/13441	0.0589099782968	0.299672498293	Metabolism	Lipid metabolism
28	map00260	Glycine, serine and threonine metabolism	KEGG PATHWAY	28/2133	132/13441	0.0622937539461	0.303682050487	Metabolism	Amino acid metabolism
22	map00051	Fructose and mannose metabolism	KEGG PATHWAY	22/2133	100/13441	0.0653171850842	0.305684426194	Metabolism	Carbohydrate metabolism
15	map00053	Ascorbate and aldarate metabolism	KEGG PATHWAY	15/2133	62/13441	0.0577853153539	0.307312813473	Metabolism	Carbohydrate metabolism
19	map00052	Galactose metabolism	KEGG PATHWAY	19/2133	86/13441	0.0795460470358	0.3323888394	Metabolism	Carbohydrate metabolism
5	map00903	Limonene and pinene degradation	KEGG PATHWAY	5/2133	15/13441	0.0754500823605	0.339525370622	Metabolism	Metabolism of terpenoids and polyketides
10	map00590	Arachidonic acid metabolism	KEGG PATHWAY	10/2133	39/13441	0.0788655826931	0.341750858337	Metabolism	Lipid metabolism
17	map00900	Terpenoid backbone biosynthesis	KEGG PATHWAY	17/2133	77/13441	0.0939237195432	0.366302506219	Metabolism	Metabolism of terpenoids and polyketides
10	map00950	Isoquinoline alkaloid biosynthesis	KEGG PATHWAY	10/2133	40/13441	0.0908802462961	0.366654786781	Metabolism	Biosynthesis of other secondary metabolites
10	map00960	Tropane, piperidine and pyridine alkaloid biosynthesis	KEGG PATHWAY	10/2133	41/13441	0.103927070063	0.392240877334	Metabolism	Biosynthesis of other secondary metabolites
15	map00062	Fatty acid elongation	KEGG PATHWAY	15/2133	68/13441	0.11134735017	0.407113749059	Metabolism	Lipid metabolism
7	map00905	Brassinosteroid biosynthesis	KEGG PATHWAY	7/2133	28/13441	0.143823251906	0.480780584942	Metabolism	Metabolism of terpenoids and polyketides
8	map00908	Zeatin biosynthesis	KEGG PATHWAY	8/2133	33/13441	0.14088527462	0.484811092075	Metabolism	Metabolism of terpenoids and polyketides
4	map04933	AGE-RAGE signaling pathway in diabetic complications	KEGG PATHWAY	4/2133	13/13441	0.138120591899	0.48970028037	Human Diseases	Endocrine and metabolic disease
13	map00901	Indole alkaloid biosynthesis	KEGG PATHWAY	13/2133	62/13441	0.175120481304	0.539186745066	Metabolism	Biosynthesis of other secondary metabolites
19	map00380	Tryptophan metabolism	KEGG PATHWAY	19/2133	95/13441	0.166447817417	0.540955406604	Metabolism	Amino acid metabolism
14	map00941	Flavonoid biosynthesis	KEGG PATHWAY	14/2133	68/13441	0.181525883005	0.544577649015	Metabolism	Biosynthesis of other secondary metabolites
9	map00340	Histidine metabolism	KEGG PATHWAY	9/2133	40/13441	0.173196858966	0.547676554028	Metabolism	Amino acid metabolism
7	map00730	Thiamine metabolism	KEGG PATHWAY	7/2133	31/13441	0.211577765508	0.575688338708	Metabolism	Metabolism of cofactors and vitamins
11	map00100	Steroid biosynthesis	KEGG PATHWAY	11/2133	53/13441	0.210750761638	0.58709140742	Metabolism	Lipid metabolism
20	map04145	Phagosome	KEGG PATHWAY	20/2133	104/13441	0.206675941604	0.589782565066	Cellular Processes	Transport and catabolism
15	map00360	Phenylalanine metabolism	KEGG PATHWAY	15/2133	75/13441	0.201738283554	0.590084479394	Metabolism	Amino acid metabolism
9	map00565	Ether lipid metabolism	KEGG PATHWAY	9/2133	43/13441	0.234219821506	0.608971535915	Metabolism	Lipid metabolism
24	map04146	Peroxisome	KEGG PATHWAY	24/2133	130/13441	0.240021886584	0.61049045066	Cellular Processes	Transport and catabolism
32	map00270	Cysteine and methionine metabolism	KEGG PATHWAY	32/2133	178/13441	0.246931444157	0.614701680135	Metabolism	Amino acid metabolism
5	map00261	Monobactam biosynthesis	KEGG PATHWAY	5/2133	21/13441	0.231669239393	0.616029568385	Metabolism	Biosynthesis of other secondary metabolites
37	map00190	Oxidative phosphorylation	KEGG PATHWAY	37/2133	209/13441	0.258366744773	0.629768940383	Metabolism	Energy metabolism
18	map03030	DNA replication	KEGG PATHWAY	18/2133	99/13441	0.302531805038	0.722371861009	Genetic Information Processing	Replication and repair
16	map04070	Phosphatidylinositol signaling system	KEGG PATHWAY	16/2133	88/13441	0.317310959214	0.74250764456	Environmental Information Processing	Signal transduction
13	map00945	Stilbenoid, diarylheptanoid and gingerol biosynthesis	KEGG PATHWAY	13/2133	72/13441	0.352312484097	0.777746427157	Metabolism	Biosynthesis of other secondary metabolites
3	map00909	Sesquiterpenoid and triterpenoid biosynthesis	KEGG PATHWAY	3/2133	13/13441	0.341247418566	0.782861724946	Metabolism	Metabolism of terpenoids and polyketides
26	map00564	Glycerophospholipid metabolism	KEGG PATHWAY	26/2133	152/13441	0.370670855369	0.788518001421	Metabolism	Lipid metabolism
14	map00350	Tyrosine metabolism	KEGG PATHWAY	14/2133	78/13441	0.352307011069	0.792690774905	Metabolism	Amino acid metabolism
16	map00071	Fatty acid degradation	KEGG PATHWAY	16/2133	91/13441	0.369221610573	0.799980156241	Metabolism	Lipid metabolism
1	map00965	Betalain biosynthesis	KEGG PATHWAY	1/2133	3/13441	0.404551275419	0.84522320043	Metabolism	Biosynthesis of other secondary metabolites
13	map00061	Fatty acid biosynthesis	KEGG PATHWAY	13/2133	78/13441	0.47087382731	0.918203963254	Metabolism	Lipid metabolism
16	map00040	Pentose and glucuronate interconversions	KEGG PATHWAY	16/2133	96/13441	0.457868817148	0.923631924247	Metabolism	Carbohydrate metabolism
33	map00520	Amino sugar and nucleotide sugar metabolism	KEGG PATHWAY	33/2133	203/13441	0.469496546935	0.931035525279	Metabolism	Carbohydrate metabolism
12	map00410	beta-Alanine metabolism	KEGG PATHWAY	12/2133	71/13441	0.455218568541	0.934396009111	Metabolism	Metabolism of other amino acids
6	map00600	Sphingolipid metabolism	KEGG PATHWAY	6/2133	35/13441	0.488573213226	0.937099441761	Metabolism	Lipid metabolism
4	map00531	Glycosaminoglycan degradation	KEGG PATHWAY	4/2133	23/13441	0.507283750708	0.957293529561	Metabolism	Glycan biosynthesis and metabolism
2	map00514	Other types of O-glycan biosynthesis	KEGG PATHWAY	2/2133	12/13441	0.589768541288	0.985755990438	Metabolism	Glycan biosynthesis and metabolism
3	map00072	Synthesis and degradation of ketone bodies	KEGG PATHWAY	3/2133	19/13441	0.599999886962	0.988732208092	Metabolism	Lipid metabolism
15	map00330	Arginine and proline metabolism	KEGG PATHWAY	15/2133	97/13441	0.586704248686	0.994846334729	Metabolism	Amino acid metabolism
12	map00310	Lysine degradation	KEGG PATHWAY	12/2133	75/13441	0.536493054037	0.996344243211	Metabolism	Amino acid metabolism
6	map03015	mRNA surveillance pathway	KEGG PATHWAY	6/2133	144/13441	0.999997998338	0.999997998338	Genetic Information Processing	Translation
36	map04016	MAPK signaling pathway - plant	KEGG PATHWAY	36/2133	229/13441	0.553144328362	1	Environmental Information Processing	Signal transduction
24	map00620	Pyruvate metabolism	KEGG PATHWAY	24/2133	154/13441	0.573102614649	1	Metabolism	Carbohydrate metabolism
12	map00562	Inositol phosphate metabolism	KEGG PATHWAY	12/2133	77/13441	0.575623687059	1	Metabolism	Carbohydrate metabolism
4	map04122	Sulfur relay system	KEGG PATHWAY	4/2133	25/13441	0.57687103177	1	Genetic Information Processing	Folding, sorting and degradation
4	map00740	Riboflavin metabolism	KEGG PATHWAY	4/2133	25/13441	0.57687103177	1	Metabolism	Metabolism of cofactors and vitamins
8	map00770	Pantothenate and CoA biosynthesis	KEGG PATHWAY	8/2133	54/13441	0.641290548481	1	Metabolism	Metabolism of cofactors and vitamins
5	map00300	Lysine biosynthesis	KEGG PATHWAY	5/2133	34/13441	0.645736262891	1	Metabolism	Amino acid metabolism
4	map00511	Other glycan degradation	KEGG PATHWAY	4/2133	28/13441	0.669849635345	1	Metabolism	Glycan biosynthesis and metabolism
13	map00020	Citrate cycle (TCA cycle)	KEGG PATHWAY	13/2133	89/13441	0.672299320298	1	Metabolism	Carbohydrate metabolism
2	map00603	Glycosphingolipid biosynthesis - globo and isoglobo series	KEGG PATHWAY	2/2133	14/13441	0.676136871885	1	Metabolism	Glycan biosynthesis and metabolism
42	map00230	Purine metabolism	KEGG PATHWAY	42/2133	281/13441	0.690327427414	1	Metabolism	Nucleotide metabolism
6	map00906	Carotenoid biosynthesis	KEGG PATHWAY	6/2133	45/13441	0.740081363306	1	Metabolism	Metabolism of terpenoids and polyketides
4	map00670	One carbon pool by folate	KEGG PATHWAY	4/2133	32/13441	0.770309467858	1	Metabolism	Metabolism of cofactors and vitamins
32	map00240	Pyrimidine metabolism	KEGG PATHWAY	32/2133	227/13441	0.794594262321	1	Metabolism	Nucleotide metabolism
6	map00790	Folate biosynthesis	KEGG PATHWAY	6/2133	48/13441	0.795170990324	1	Metabolism	Metabolism of cofactors and vitamins
1	map00604	Glycosphingolipid biosynthesis - ganglio series	KEGG PATHWAY	1/2133	10/13441	0.822471623766	1	Metabolism	Glycan biosynthesis and metabolism
12	map00250	Alanine, aspartate and glutamate metabolism	KEGG PATHWAY	12/2133	94/13441	0.833253848778	1	Metabolism	Amino acid metabolism
6	map00510	N-Glycan biosynthesis	KEGG PATHWAY	6/2133	52/13441	0.854054108019	1	Metabolism	Glycan biosynthesis and metabolism
7	map00220	Arginine biosynthesis	KEGG PATHWAY	7/2133	60/13441	0.859745573669	1	Metabolism	Amino acid metabolism
7	map00920	Sulfur metabolism	KEGG PATHWAY	7/2133	60/13441	0.859745573669	1	Metabolism	Energy metabolism
2	map00660	C5-Branched dibasic acid metabolism	KEGG PATHWAY	2/2133	21/13441	0.868490837313	1	Metabolism	Carbohydrate metabolism
7	map03410	Base excision repair	KEGG PATHWAY	7/2133	62/13441	0.881475619335	1	Genetic Information Processing	Replication and repair
6	map01040	Biosynthesis of unsaturated fatty acids	KEGG PATHWAY	6/2133	55/13441	0.888449741164	1	Metabolism	Lipid metabolism
9	map03060	Protein export	KEGG PATHWAY	9/2133	78/13441	0.889908854115	1	Genetic Information Processing	Folding, sorting and degradation
7	map00130	Ubiquinone and other terpenoid-quinone biosynthesis	KEGG PATHWAY	7/2133	66/13441	0.916553840258	1	Metabolism	Metabolism of cofactors and vitamins
4	map00290	Valine, leucine and isoleucine biosynthesis	KEGG PATHWAY	4/2133	42/13441	0.918143682812	1	Metabolism	Amino acid metabolism
8	map00860	Porphyrin and chlorophyll metabolism	KEGG PATHWAY	8/2133	77/13441	0.936998653467	1	Metabolism	Metabolism of cofactors and vitamins
9	map00280	Valine, leucine and isoleucine degradation	KEGG PATHWAY	9/2133	86/13441	0.943005128894	1	Metabolism	Amino acid metabolism
5	map04130	SNARE interactions in vesicular transport	KEGG PATHWAY	5/2133	55/13441	0.950226537401	1	Genetic Information Processing	Folding, sorting and degradation
1	map00750	Vitamin B6 metabolism	KEGG PATHWAY	1/2133	18/13441	0.955512034046	1	Metabolism	Metabolism of cofactors and vitamins
4	map00760	Nicotinate and nicotinamide metabolism	KEGG PATHWAY	4/2133	48/13441	0.958703035809	1	Metabolism	Metabolism of cofactors and vitamins
13	map03440	Homologous recombination	KEGG PATHWAY	13/2133	121/13441	0.958866763103	1	Genetic Information Processing	Replication and repair
8	map03430	Mismatch repair	KEGG PATHWAY	8/2133	82/13441	0.960060529691	1	Genetic Information Processing	Replication and repair
12	map03420	Nucleotide excision repair	KEGG PATHWAY	12/2133	114/13441	0.961180254933	1	Genetic Information Processing	Replication and repair
5	map00640	Propanoate metabolism	KEGG PATHWAY	5/2133	60/13441	0.971275981841	1	Metabolism	Carbohydrate metabolism
2	map00450	Selenocompound metabolism	KEGG PATHWAY	2/2133	32/13441	0.972211788492	1	Metabolism	Metabolism of other amino acids
6	map00650	Butanoate metabolism	KEGG PATHWAY	6/2133	69/13441	0.972243676171	1	Metabolism	Carbohydrate metabolism
2	map00430	Taurine and hypotaurine metabolism	KEGG PATHWAY	2/2133	34/13441	0.979292390924	1	Metabolism	Metabolism of other amino acids
7	map03020	RNA polymerase	KEGG PATHWAY	7/2133	84/13441	0.98586553206	1	Genetic Information Processing	Transcription
34	map04626	Plant-pathogen interaction	KEGG PATHWAY	34/2133	297/13441	0.988305420186	1	Organismal Systems	Environmental adaptation
5	map00400	Phenylalanine, tyrosine and tryptophan biosynthesis	KEGG PATHWAY	5/2133	68/13441	0.988620435979	1	Metabolism	Amino acid metabolism
21	map03013	RNA transport	KEGG PATHWAY	21/2133	203/13441	0.991256593625	1	Genetic Information Processing	Translation
18	map04120	Ubiquitin mediated proteolysis	KEGG PATHWAY	18/2133	187/13441	0.995279106713	1	Genetic Information Processing	Folding, sorting and degradation
14	map02010	ABC transporters	KEGG PATHWAY	14/2133	155/13441	0.995530543519	1	Environmental Information Processing	Membrane transport
3	map03022	Basal transcription factors	KEGG PATHWAY	3/2133	60/13441	0.997671180372	1	Genetic Information Processing	Transcription
14	map03018	RNA degradation	KEGG PATHWAY	14/2133	162/13441	0.997676962891	1	Genetic Information Processing	Folding, sorting and degradation
6	map00970	Aminoacyl-tRNA biosynthesis	KEGG PATHWAY	6/2133	101/13441	0.999354005937	1	Genetic Information Processing	Translation
29	map04141	Protein processing in endoplasmic reticulum	KEGG PATHWAY	29/2133	313/13441	0.999791425097	1	Genetic Information Processing	Folding, sorting and degradation
17	map04144	Endocytosis	KEGG PATHWAY	17/2133	219/13441	0.999891867864	1	Cellular Processes	Transport and catabolism
19	map03040	Spliceosome	KEGG PATHWAY	19/2133	256/13441	0.999985119845	1	Genetic Information Processing	Transcription
