# Supplementary material for: Transcriptome Analysis of the Responses of Rice Leaves to Chilling and Subsequent Recovery
Source: Int J Mol Sci. 2022 Sep 15;23(18):10739. doi: 10.3390/ijms231810739 (PMC9502032; doi:10.3390/ijms231810739)
Supplement: Supplementary file 1 [file ijms-23-10739-s001.zip › KEGG enrichment analysis statistical table of TR_CT.csv]

Num	Pathway id	Description	Database	Ratio_in_study	Ratio_in_pop	Pvalue	Padjust	First Category	Second Category
110	map00940	Phenylpropanoid biosynthesis	KEGG PATHWAY	110/2912	328/13441	3.44722940924E-7	4.27456446746E-5	Metabolism	Biosynthesis of other secondary metabolites
33	map00062	Fatty acid elongation	KEGG PATHWAY	33/2912	68/13441	8.33222328971E-7	5.16597843962E-5	Metabolism	Lipid metabolism
44	map03008	Ribosome biogenesis in eukaryotes	KEGG PATHWAY	44/2912	122/13441	0.000182284003026	0.00753440545841	Genetic Information Processing	Translation
65	map00520	Amino sugar and nucleotide sugar metabolism	KEGG PATHWAY	65/2912	203/13441	0.000365622723985	0.0113343044435	Metabolism	Carbohydrate metabolism
90	map04075	Plant hormone signal transduction	KEGG PATHWAY	90/2912	310/13441	0.00125404548144	0.0311003279398	Environmental Information Processing	Signal transduction
22	map01040	Biosynthesis of unsaturated fatty acids	KEGG PATHWAY	22/2912	55/13441	0.0015863285033	0.0327841224015	Metabolism	Lipid metabolism
27	map00860	Porphyrin and chlorophyll metabolism	KEGG PATHWAY	27/2912	77/13441	0.00470887605183	0.0530818754933	Metabolism	Metabolism of cofactors and vitamins
13	map00905	Brassinosteroid biosynthesis	KEGG PATHWAY	13/2912	28/13441	0.00307292992947	0.0544347587507	Metabolism	Metabolism of terpenoids and polyketides
34	map00561	Glycerolipid metabolism	KEGG PATHWAY	34/2912	101/13441	0.00352803344045	0.054684518327	Metabolism	Lipid metabolism
30	map00460	Cyanoamino acid metabolism	KEGG PATHWAY	30/2912	87/13441	0.00397383023537	0.0547505499096	Metabolism	Metabolism of other amino acids
17	map00073	Cutin, suberine and wax biosynthesis	KEGG PATHWAY	17/2912	42/13441	0.00451891830694	0.0560345870061	Metabolism	Lipid metabolism
67	map00500	Starch and sucrose metabolism	KEGG PATHWAY	67/2912	232/13441	0.00558428837575	0.0577043132161	Metabolism	Carbohydrate metabolism
22	map00901	Indole alkaloid biosynthesis	KEGG PATHWAY	22/2912	62/13441	0.00869238804442	0.0673660073443	Metabolism	Biosynthesis of other secondary metabolites
53	map00480	Glutathione metabolism	KEGG PATHWAY	53/2912	180/13441	0.00846754070671	0.0699983365088	Metabolism	Metabolism of other amino acids
9	map00196	Photosynthesis - antenna proteins	KEGG PATHWAY	9/2912	18/13441	0.00739108038669	0.0704995359962	Metabolism	Energy metabolism
46	map00564	Glycerophospholipid metabolism	KEGG PATHWAY	46/2912	152/13441	0.00798069346631	0.0706861421302	Metabolism	Lipid metabolism
15	map00591	Linoleic acid metabolism	KEGG PATHWAY	15/2912	39/13441	0.0126998023604	0.0874875273718	Metabolism	Lipid metabolism
19	map00100	Steroid biosynthesis	KEGG PATHWAY	19/2912	53/13441	0.0125951946876	0.0918708318388	Metabolism	Lipid metabolism
30	map03030	DNA replication	KEGG PATHWAY	30/2912	99/13441	0.0276047905358	0.180157580339	Genetic Information Processing	Replication and repair
17	map04712	Circadian rhythm - plant	KEGG PATHWAY	17/2912	53/13441	0.0513836947051	0.303408483021	Organismal Systems	Environmental adaptation
53	map00010	Glycolysis / Gluconeogenesis	KEGG PATHWAY	53/2912	199/13441	0.0543382455222	0.306270111125	Metabolism	Carbohydrate metabolism
14	map00565	Ether lipid metabolism	KEGG PATHWAY	14/2912	43/13441	0.0650815293503	0.310388832286	Metabolism	Lipid metabolism
34	map00710	Carbon fixation in photosynthetic organisms	KEGG PATHWAY	34/2912	123/13441	0.068843018758	0.316167938	Metabolism	Energy metabolism
21	map00592	alpha-Linolenic acid metabolism	KEGG PATHWAY	21/2912	70/13441	0.0641875985813	0.318370488963	Metabolism	Lipid metabolism
29	map00051	Fructose and mannose metabolism	KEGG PATHWAY	29/2912	100/13441	0.0513820954188	0.318568991597	Metabolism	Carbohydrate metabolism
19	map00053	Ascorbate and aldarate metabolism	KEGG PATHWAY	19/2912	62/13441	0.0627512466401	0.324214774307	Metabolism	Carbohydrate metabolism
13	map00590	Arachidonic acid metabolism	KEGG PATHWAY	13/2912	39/13441	0.0623610258564	0.336207269835	Metabolism	Lipid metabolism
29	map04145	Phagosome	KEGG PATHWAY	29/2912	104/13441	0.0797476561978	0.353168191733	Cellular Processes	Transport and catabolism
5	map04933	AGE-RAGE signaling pathway in diabetic complications	KEGG PATHWAY	5/2912	13/13441	0.130157902587	0.556537238646	Human Diseases	Endocrine and metabolic disease
13	map00902	Monoterpenoid biosynthesis	KEGG PATHWAY	13/2912	45/13441	0.15891383792	0.615791121938	Metabolism	Metabolism of terpenoids and polyketides
22	map03430	Mismatch repair	KEGG PATHWAY	22/2912	82/13441	0.157460898407	0.629843593629	Genetic Information Processing	Replication and repair
8	map00740	Riboflavin metabolism	KEGG PATHWAY	8/2912	25/13441	0.155140963156	0.64124931438	Metabolism	Metabolism of cofactors and vitamins
20	map00900	Terpenoid backbone biosynthesis	KEGG PATHWAY	20/2912	77/13441	0.21420366492	0.78121336618	Metabolism	Metabolism of terpenoids and polyketides
5	map00903	Limonene and pinene degradation	KEGG PATHWAY	5/2912	15/13441	0.209635597424	0.787721638806	Metabolism	Metabolism of terpenoids and polyketides
22	map00052	Galactose metabolism	KEGG PATHWAY	22/2912	86/13441	0.222511207287	0.788325420101	Metabolism	Carbohydrate metabolism
11	map00950	Isoquinoline alkaloid biosynthesis	KEGG PATHWAY	11/2912	40/13441	0.234842424988	0.80890168607	Metabolism	Biosynthesis of other secondary metabolites
24	map00040	Pentose and glucuronate interconversions	KEGG PATHWAY	24/2912	96/13441	0.246904733807	0.827464513298	Metabolism	Carbohydrate metabolism
54	map04016	MAPK signaling pathway - plant	KEGG PATHWAY	54/2912	229/13441	0.261830919197	0.854395631063	Environmental Information Processing	Signal transduction
4	map00909	Sesquiterpenoid and triterpenoid biosynthesis	KEGG PATHWAY	4/2912	13/13441	0.305177084707	0.880045546598	Metabolism	Metabolism of terpenoids and polyketides
10	map00780	Biotin metabolism	KEGG PATHWAY	10/2912	38/13441	0.299101289754	0.883060950703	Metabolism	Metabolism of cofactors and vitamins
2	map00402	Benzoxazinoid biosynthesis	KEGG PATHWAY	2/2912	5/13441	0.297121371864	0.89861097832	Metabolism	Biosynthesis of other secondary metabolites
19	map00061	Fatty acid biosynthesis	KEGG PATHWAY	19/2912	78/13441	0.322118680553	0.90778900883	Metabolism	Lipid metabolism
18	map00945	Stilbenoid, diarylheptanoid and gingerol biosynthesis	KEGG PATHWAY	18/2912	72/13441	0.286431515372	0.910705330925	Metabolism	Biosynthesis of other secondary metabolites
17	map00941	Flavonoid biosynthesis	KEGG PATHWAY	17/2912	68/13441	0.294108215056	0.911735466672	Metabolism	Biosynthesis of other secondary metabolites
17	map00410	beta-Alanine metabolism	KEGG PATHWAY	17/2912	71/13441	0.364379085117	0.941312636552	Metabolism	Metabolism of other amino acids
18	map00310	Lysine degradation	KEGG PATHWAY	18/2912	75/13441	0.354052499193	0.954402389128	Metabolism	Amino acid metabolism
18	map00360	Phenylalanine metabolism	KEGG PATHWAY	18/2912	75/13441	0.354052499193	0.954402389128	Metabolism	Amino acid metabolism
23	map00330	Arginine and proline metabolism	KEGG PATHWAY	23/2912	97/13441	0.34938803957	0.962758153481	Metabolism	Amino acid metabolism
3	map03050	Proteasome	KEGG PATHWAY	3/2912	79/13441	0.999998968867	0.999998968867	Genetic Information Processing	Folding, sorting and degradation
14	map00904	Diterpenoid biosynthesis	KEGG PATHWAY	14/2912	59/13441	0.399269215642	1	Metabolism	Metabolism of terpenoids and polyketides
7	map00511	Other glycan degradation	KEGG PATHWAY	7/2912	28/13441	0.404894530072	1	Metabolism	Glycan biosynthesis and metabolism
8	map00908	Zeatin biosynthesis	KEGG PATHWAY	8/2912	33/13441	0.425694781833	1	Metabolism	Metabolism of terpenoids and polyketides
14	map00920	Sulfur metabolism	KEGG PATHWAY	14/2912	60/13441	0.426227706571	1	Metabolism	Energy metabolism
15	map00130	Ubiquinone and other terpenoid-quinone biosynthesis	KEGG PATHWAY	15/2912	66/13441	0.46482285742	1	Metabolism	Metabolism of cofactors and vitamins
3	map00514	Other types of O-glycan biosynthesis	KEGG PATHWAY	3/2912	12/13441	0.499925668233	1	Metabolism	Glycan biosynthesis and metabolism
14	map00910	Nitrogen metabolism	KEGG PATHWAY	14/2912	63/13441	0.506638891162	1	Metabolism	Energy metabolism
15	map00400	Phenylalanine, tyrosine and tryptophan biosynthesis	KEGG PATHWAY	15/2912	68/13441	0.516217032535	1	Metabolism	Amino acid metabolism
1	map00965	Betalain biosynthesis	KEGG PATHWAY	1/2912	3/13441	0.519337964638	1	Metabolism	Biosynthesis of other secondary metabolites
7	map00730	Thiamine metabolism	KEGG PATHWAY	7/2912	31/13441	0.520879613509	1	Metabolism	Metabolism of cofactors and vitamins
9	map00960	Tropane, piperidine and pyridine alkaloid biosynthesis	KEGG PATHWAY	9/2912	41/13441	0.543524964965	1	Metabolism	Biosynthesis of other secondary metabolites
29	map00630	Glyoxylate and dicarboxylate metabolism	KEGG PATHWAY	29/2912	135/13441	0.554807562514	1	Metabolism	Carbohydrate metabolism
26	map03440	Homologous recombination	KEGG PATHWAY	26/2912	121/13441	0.554919080127	1	Genetic Information Processing	Replication and repair
23	map00195	Photosynthesis	KEGG PATHWAY	23/2912	107/13441	0.555242211656	1	Metabolism	Energy metabolism
4	map00750	Vitamin B6 metabolism	KEGG PATHWAY	4/2912	18/13441	0.569011825937	1	Metabolism	Metabolism of cofactors and vitamins
5	map00531	Glycosaminoglycan degradation	KEGG PATHWAY	5/2912	23/13441	0.578055436218	1	Metabolism	Glycan biosynthesis and metabolism
28	map00260	Glycine, serine and threonine metabolism	KEGG PATHWAY	28/2912	132/13441	0.584799009177	1	Metabolism	Amino acid metabolism
63	map04626	Plant-pathogen interaction	KEGG PATHWAY	63/2912	297/13441	0.598983080343	1	Organismal Systems	Environmental adaptation
3	map00603	Glycosphingolipid biosynthesis - globo and isoglobo series	KEGG PATHWAY	3/2912	14/13441	0.612439293093	1	Metabolism	Glycan biosynthesis and metabolism
1	map00966	Glucosinolate biosynthesis	KEGG PATHWAY	1/2912	4/13441	0.623496905473	1	Metabolism	Biosynthesis of other secondary metabolites
16	map00350	Tyrosine metabolism	KEGG PATHWAY	16/2912	78/13441	0.64165295684	1	Metabolism	Amino acid metabolism
5	map04122	Sulfur relay system	KEGG PATHWAY	5/2912	25/13441	0.65736369139	1	Genetic Information Processing	Folding, sorting and degradation
9	map00906	Carotenoid biosynthesis	KEGG PATHWAY	9/2912	45/13441	0.664294927875	1	Metabolism	Metabolism of terpenoids and polyketides
18	map00020	Citrate cycle (TCA cycle)	KEGG PATHWAY	18/2912	89/13441	0.670161895192	1	Metabolism	Carbohydrate metabolism
2	map00604	Glycosphingolipid biosynthesis - ganglio series	KEGG PATHWAY	2/2912	10/13441	0.67245497809	1	Metabolism	Glycan biosynthesis and metabolism
4	map00261	Monobactam biosynthesis	KEGG PATHWAY	4/2912	21/13441	0.697709809526	1	Metabolism	Biosynthesis of other secondary metabolites
31	map00620	Pyruvate metabolism	KEGG PATHWAY	31/2912	154/13441	0.70909953979	1	Metabolism	Carbohydrate metabolism
12	map03410	Base excision repair	KEGG PATHWAY	12/2912	62/13441	0.718198937954	1	Genetic Information Processing	Replication and repair
2	map03450	Non-homologous end-joining	KEGG PATHWAY	2/2912	11/13441	0.72460597136	1	Genetic Information Processing	Replication and repair
2	map00440	Phosphonate and phosphinate metabolism	KEGG PATHWAY	2/2912	11/13441	0.72460597136	1	Metabolism	Metabolism of other amino acids
17	map04070	Phosphatidylinositol signaling system	KEGG PATHWAY	17/2912	88/13441	0.742790352988	1	Environmental Information Processing	Signal transduction
1	map00944	Flavone and flavonol biosynthesis	KEGG PATHWAY	1/2912	6/13441	0.769006807228	1	Metabolism	Biosynthesis of other secondary metabolites
43	map04144	Endocytosis	KEGG PATHWAY	43/2912	219/13441	0.791901199633	1	Cellular Processes	Transport and catabolism
17	map00071	Fatty acid degradation	KEGG PATHWAY	17/2912	91/13441	0.791908621504	1	Metabolism	Lipid metabolism
7	map00340	Histidine metabolism	KEGG PATHWAY	7/2912	40/13441	0.794192106668	1	Metabolism	Amino acid metabolism
14	map00562	Inositol phosphate metabolism	KEGG PATHWAY	14/2912	77/13441	0.809815869697	1	Metabolism	Carbohydrate metabolism
21	map03420	Nucleotide excision repair	KEGG PATHWAY	21/2912	114/13441	0.830771530059	1	Genetic Information Processing	Replication and repair
24	map04146	Peroxisome	KEGG PATHWAY	24/2912	130/13441	0.840949721786	1	Cellular Processes	Transport and catabolism
8	map00790	Folate biosynthesis	KEGG PATHWAY	8/2912	48/13441	0.846223950018	1	Metabolism	Metabolism of cofactors and vitamins
8	map00760	Nicotinate and nicotinamide metabolism	KEGG PATHWAY	8/2912	48/13441	0.846223950018	1	Metabolism	Metabolism of cofactors and vitamins
17	map00380	Tryptophan metabolism	KEGG PATHWAY	17/2912	95/13441	0.846605641105	1	Metabolism	Amino acid metabolism
16	map00030	Pentose phosphate pathway	KEGG PATHWAY	16/2912	90/13441	0.84821261849	1	Metabolism	Carbohydrate metabolism
1	map00785	Lipoic acid metabolism	KEGG PATHWAY	1/2912	8/13441	0.858292108911	1	Metabolism	Metabolism of cofactors and vitamins
15	map00280	Valine, leucine and isoleucine degradation	KEGG PATHWAY	15/2912	86/13441	0.862325233274	1	Metabolism	Amino acid metabolism
33	map00270	Cysteine and methionine metabolism	KEGG PATHWAY	33/2912	178/13441	0.867652489461	1	Metabolism	Amino acid metabolism
5	map00600	Sphingolipid metabolism	KEGG PATHWAY	5/2912	35/13441	0.902957180049	1	Metabolism	Lipid metabolism
8	map00770	Pantothenate and CoA biosynthesis	KEGG PATHWAY	8/2912	54/13441	0.923249189884	1	Metabolism	Metabolism of cofactors and vitamins
77	map03010	Ribosome	KEGG PATHWAY	77/2912	407/13441	0.924927655476	1	Genetic Information Processing	Translation
37	map00190	Oxidative phosphorylation	KEGG PATHWAY	37/2912	209/13441	0.934105862726	1	Metabolism	Energy metabolism
51	map00230	Purine metabolism	KEGG PATHWAY	51/2912	281/13441	0.93800304172	1	Metabolism	Nucleotide metabolism
2	map00072	Synthesis and degradation of ketone bodies	KEGG PATHWAY	2/2912	19/13441	0.939679513635	1	Metabolism	Lipid metabolism
13	map03020	RNA polymerase	KEGG PATHWAY	13/2912	84/13441	0.939856352387	1	Genetic Information Processing	Transcription
39	map00240	Pyrimidine metabolism	KEGG PATHWAY	39/2912	227/13441	0.961589499238	1	Metabolism	Nucleotide metabolism
31	map04120	Ubiquitin mediated proteolysis	KEGG PATHWAY	31/2912	187/13441	0.96653304658	1	Genetic Information Processing	Folding, sorting and degradation
32	map03013	RNA transport	KEGG PATHWAY	32/2912	203/13441	0.986421729353	1	Genetic Information Processing	Translation
3	map00300	Lysine biosynthesis	KEGG PATHWAY	3/2912	34/13441	0.986860036491	1	Metabolism	Amino acid metabolism
6	map04130	SNARE interactions in vesicular transport	KEGG PATHWAY	6/2912	55/13441	0.987909861204	1	Genetic Information Processing	Folding, sorting and degradation
4	map00290	Valine, leucine and isoleucine biosynthesis	KEGG PATHWAY	4/2912	42/13441	0.988792622183	1	Metabolism	Amino acid metabolism
24	map03018	RNA degradation	KEGG PATHWAY	24/2912	162/13441	0.989566941198	1	Genetic Information Processing	Folding, sorting and degradation
51	map04141	Protein processing in endoplasmic reticulum	KEGG PATHWAY	51/2912	313/13441	0.993292294407	1	Genetic Information Processing	Folding, sorting and degradation
20	map03015	mRNA surveillance pathway	KEGG PATHWAY	20/2912	144/13441	0.993590822349	1	Genetic Information Processing	Translation
1	map00660	C5-Branched dibasic acid metabolism	KEGG PATHWAY	1/2912	21/13441	0.994095438579	1	Metabolism	Carbohydrate metabolism
6	map00220	Arginine biosynthesis	KEGG PATHWAY	6/2912	60/13441	0.994625308216	1	Metabolism	Amino acid metabolism
2	map00450	Selenocompound metabolism	KEGG PATHWAY	2/2912	32/13441	0.996048755244	1	Metabolism	Metabolism of other amino acids
21	map02010	ABC transporters	KEGG PATHWAY	21/2912	155/13441	0.99645693449	1	Environmental Information Processing	Membrane transport
2	map00430	Taurine and hypotaurine metabolism	KEGG PATHWAY	2/2912	34/13441	0.997442168542	1	Metabolism	Metabolism of other amino acids
8	map03060	Protein export	KEGG PATHWAY	8/2912	78/13441	0.997453912741	1	Genetic Information Processing	Folding, sorting and degradation
4	map00510	N-Glycan biosynthesis	KEGG PATHWAY	4/2912	52/13441	0.998238751161	1	Metabolism	Glycan biosynthesis and metabolism
10	map00250	Alanine, aspartate and glutamate metabolism	KEGG PATHWAY	10/2912	94/13441	0.998367360695	1	Metabolism	Amino acid metabolism
5	map03022	Basal transcription factors	KEGG PATHWAY	5/2912	60/13441	0.998410531896	1	Genetic Information Processing	Transcription
11	map00970	Aminoacyl-tRNA biosynthesis	KEGG PATHWAY	11/2912	101/13441	0.998493755184	1	Genetic Information Processing	Translation
37	map03040	Spliceosome	KEGG PATHWAY	37/2912	256/13441	0.998780727452	1	Genetic Information Processing	Transcription
1	map00563	Glycosylphosphatidylinositol (GPI)-anchor biosynthesis	KEGG PATHWAY	1/2912	28/13441	0.998934944874	1	Metabolism	Glycan biosynthesis and metabolism
4	map00640	Propanoate metabolism	KEGG PATHWAY	4/2912	60/13441	0.999627815277	1	Metabolism	Carbohydrate metabolism
4	map00650	Butanoate metabolism	KEGG PATHWAY	4/2912	69/13441	0.999938916093	1	Metabolism	Carbohydrate metabolism
