# Supplementary material for: Transcriptome Analysis of the Responses of Rice Leaves to Chilling and Subsequent Recovery
Source: Int J Mol Sci. 2022 Sep 15;23(18):10739. doi: 10.3390/ijms231810739 (PMC9502032; doi:10.3390/ijms231810739)
Supplement: Supplementary file 1 [file ijms-23-10739-s001.zip › leaf genes raw data.xls]

Gene_id	Dular_CT_1	Dular_CT_2	Dular_CT_3	Dular_RC_1	Dular_RC_2	Dular_RC_3	Dular_TR_1	Dular_TR_2	Dular_TR_3	Gene_name	Gene_description
BGIOSGA000001	184.0	183.1	185.77	303.14	290.71	264.81	262.62	300.59	277.59
BGIOSGA000002	38.41	37.82	35.66	15.6	18.78	19.59	16.29	14.5	13.19
BGIOSGA000003	0.0	0.0	0.0	0.0	0.0	0.0	0.0	0.0	0.0
BGIOSGA000004	25.25	23.06	25.58	7.02	7.15	9.6	6.86	7.28	8.3
BGIOSGA000005	13.7	19.9	17.24	4.24	3.38	2.12	4.8	5.2	6.22
BGIOSGA000006	35.52	32.71	32.76	18.62	18.01	18.59	17.7	17.73	15.17
BGIOSGA000007	16.47	17.4	16.63	3.84	5.0	3.4	8.07	9.44	7.19		2-methoxy-6-polyprenyl-1,4-benzoquinol methylase, mitochondrial [Source:UniProtKB/TrEMBL;Acc:A2WZP1]
BGIOSGA000008	0.0	0.13	0.19	0.1	0.0	0.06	0.05	0.52	0.56
BGIOSGA000009	29.19	27.38	27.75	15.77	16.29	15.55	19.8	21.4	18.06
BGIOSGA000010	22.98	13.9	19.23	23.19	21.97	47.97	3.43	1.72	2.16		Aquaporin TIP1-3 [Source:Projected from Arabidopsis thaliana (AT4G01470) UniProtKB/Swiss-Prot;Acc:O82598]
BGIOSGA000011	78.63	0.0	23.81	0.0	108.33	0.0	79.35	83.9	64.06
BGIOSGA000012	13.69	10.18	11.22	5.32	8.25	6.19	10.22	8.56	9.91
BGIOSGA000013	6.83	10.17	6.41	3.86	2.58	2.16	5.51	4.77	3.6		Pectin acetylesterase [Source:UniProtKB/TrEMBL;Acc:B8A9Y1]
BGIOSGA000014	256.75	288.82	225.79	192.68	119.1	78.0	410.39	324.7	255.64
BGIOSGA000015	1.01	2.12	1.75	2.23	1.6	1.24	1.04	1.19	0.92
BGIOSGA000016	53.94	44.15	53.42	33.74	30.33	25.19	47.14	59.27	57.17
BGIOSGA000017	0.35	0.34	0.34	0.53	0.42	0.34	0.95	2.29	1.02
BGIOSGA000018	0.0	0.0	0.0	0.0	0.0	0.0	0.38	0.37	0.0
BGIOSGA000019	4.25	6.28	3.11	2.08	2.05	1.76	3.15	2.75	1.52
BGIOSGA000020	10.23	8.97	8.22	0.58	0.56	0.64	1.95	2.56	2.6
BGIOSGA000021	0.0	0.0	2.87	0.72	0.6	0.66	6.09	0.0	0.86
BGIOSGA000022	0.0	0.0	0.0	0.0	0.0	0.0	0.0	0.0	0.0
BGIOSGA000023	416.19	397.21	423.29	6.43	4.55	2.2	80.34	76.77	84.55
BGIOSGA000024	34.9	37.72	40.96	17.36	18.82	27.01	22.23	22.48	22.24
BGIOSGA000025	1.44	1.31	1.72	0.34	0.37	0.14	0.85	0.67	0.79
BGIOSGA000026	2.3	2.79	3.32	0.65	1.18	0.76	1.92	2.05	2.33		Glycerol-3-phosphate dehydrogenase [NAD(+)] [Source:UniProtKB/TrEMBL;Acc:A2WZK2]
BGIOSGA000027	38.57	35.41	41.18	32.99	32.28	53.52	39.42	32.89	30.54
BGIOSGA000028	10.07	8.96	9.62	0.27	0.61	0.61	1.12	1.69	1.87
BGIOSGA000029	149.34	131.37	174.56	100.19	103.21	189.31	43.98	43.93	48.03
BGIOSGA000030	27.26	27.03	27.14	25.84	27.7	35.87	13.56	14.18	15.29
BGIOSGA000031	0.0	0.0	0.0	0.0	0.0	0.0	0.0	0.0	0.0
BGIOSGA000032	0.49	1.2	0.82	0.67	1.35	0.55	2.49	3.14	2.27
BGIOSGA000033	20.05	21.95	21.87	6.35	6.57	6.94	11.25	11.65	9.0
BGIOSGA000034	0.0	0.0	0.0	0.0	0.0	0.0	0.0	0.0	0.0
BGIOSGA000035	8.46	12.76	11.59	12.12	13.58	6.78	28.59	36.56	31.78
BGIOSGA000036	50.39	49.63	58.15	25.15	26.1	25.51	71.13	86.25	72.02
BGIOSGA000037	0.0	0.0	0.0	0.0	0.0	0.0	0.0	0.0	0.0
BGIOSGA000038	0.0	0.0	0.0	0.0	0.0	0.0	0.0	0.0	0.0
BGIOSGA000039	0.0	0.0	0.0	0.0	0.0	0.0	0.0	0.0	0.0
BGIOSGA000040	0.0	0.0	0.0	0.0	0.0	0.0	0.0	0.0	0.0
BGIOSGA000041	12.97	10.17	12.41	5.81	6.12	5.31	4.94	5.16	5.84
BGIOSGA000042	0.0	0.0	0.0	0.0	0.0	0.0	0.76	0.0	0.0
BGIOSGA000043	0.0	0.0	0.0	0.0	0.0	0.0	0.0	0.0	0.0
BGIOSGA000044	0.0	0.0	0.0	0.0	0.0	0.0	0.0	0.0	0.0
BGIOSGA000045	23.1	21.19	22.31	8.56	6.86	9.0	6.85	7.53	7.84
BGIOSGA000046	78.05	90.34	81.1	80.91	72.11	73.54	87.99	98.39	102.0
BGIOSGA000047	0.0	0.0	0.0	0.0	0.0	0.0	0.0	0.0	0.0
BGIOSGA000048	31.14	30.03	31.4	23.54	25.94	26.46	19.77	18.67	17.78
BGIOSGA000049	32.87	23.05	38.98	23.88	30.64	46.53	11.09	4.81	7.48
BGIOSGA000050	0.2	0.78	0.39	0.0	0.49	0.35	0.0	0.0	0.0
BGIOSGA000051	13.91	14.73	13.93	6.81	9.31	6.08	10.97	7.86	8.1
BGIOSGA000052	5.41	5.45	6.22	5.65	6.17	7.72	7.85	5.62	5.36
BGIOSGA000053	0.0	0.03	0.03	0.0	0.0	0.0	0.0	0.02	0.08
BGIOSGA000054	14.93	18.67	15.07	17.94	27.31	21.64	25.62	50.15	34.86
BGIOSGA000055	11.27	11.21	8.63	9.33	5.47	10.84	6.77	6.28	6.63
BGIOSGA000056	0.0	0.0	0.0	0.0	0.0	0.0	0.0	0.0	0.0
BGIOSGA000057	0.0	0.0	0.0	0.46	0.0	0.0	0.0	0.0	0.0
BGIOSGA000058	22.77	23.74	24.84	20.23	21.12	13.64	24.18	20.26	20.17
BGIOSGA000059	0.0	0.0	0.0	0.0	0.0	0.0	0.0	0.0	0.0
BGIOSGA000060	38.33	37.6	40.2	13.87	11.05	5.22	39.02	76.7	54.9
BGIOSGA000061	3.13	3.68	2.95	0.98	0.42	0.86	0.69	1.18	0.46
BGIOSGA000062	122.18	138.52	126.36	44.28	66.27	87.61	83.07	82.31	74.08		Ubiquitin-fold modifier 1 [Source:UniProtKB/TrEMBL;Acc:A2WZD3]
BGIOSGA000063	22.44	24.2	25.38	11.08	13.97	9.36	15.45	12.63	12.7
BGIOSGA000064	15.34	18.32	14.21	6.03	8.69	8.54	6.63	5.76	4.32
BGIOSGA000065	0.0	0.0	0.0	0.0	0.0	0.1	0.1	0.47	0.0
BGIOSGA000066	0.0	0.0	0.0	0.0	0.0	0.0	0.0	0.0	0.0
BGIOSGA000067	0.21	0.12	0.16	0.16	0.28	0.07	0.11	0.33	0.18
BGIOSGA000068	22.22	19.06	22.84	8.02	5.06	11.11	7.36	8.85	9.06
BGIOSGA000069	0.55	0.61	0.33	0.63	0.11	0.3	0.8	0.6	0.41
BGIOSGA000070	39.25	38.66	43.66	18.39	22.32	23.07	17.0	14.0	14.62
BGIOSGA000071	76.39	68.03	63.38	10.62	14.63	13.17	12.15	8.48	7.49
BGIOSGA000072	0.0	0.0	0.0	0.0	0.0	0.0	0.0	0.0	0.0
BGIOSGA000073	90.81	84.84	94.05	30.92	23.74	23.7	46.85	25.86	31.78
BGIOSGA000074	36.12	31.66	32.75	21.8	21.17	23.12	16.53	20.29	22.36
BGIOSGA000075	21.34	18.76	20.88	7.33	7.41	7.41	8.0	7.76	6.92		Phosphatidylserine decarboxylase proenzyme 2 [Source:UniProtKB/TrEMBL;Acc:B8A9J6]
BGIOSGA000076	1.18	2.17	0.0	1.65	0.0	0.98	0.0	0.0	1.87
BGIOSGA000077	23.66	24.84	30.99	8.41	10.77	15.92	11.77	12.64	12.0
BGIOSGA000078	0.0	0.0	0.0	0.0	0.0	0.0	0.0	0.0	0.0
BGIOSGA000079	62.58	56.69	59.63	63.05	62.59	51.81	75.59	86.18	87.78
BGIOSGA000080	2.7	2.76	2.57	0.95	0.85	0.74	0.55	0.12	0.07
BGIOSGA000081	18.11	0.0	14.12	11.36	8.44	22.32	2.26	0.0	0.0
BGIOSGA000082	59.35	49.2	50.27	33.73	40.07	87.64	11.5	8.84	9.94
BGIOSGA000083	3.55	3.59	2.86	6.62	3.63	3.43	4.2	2.89	4.98
BGIOSGA000084	0.0	0.0	0.0	0.0	0.0	0.0	0.0	0.0	0.0
BGIOSGA000085	0.0	0.0	0.0	0.0	0.0	0.0	0.0	0.0	0.0
BGIOSGA000086	0.0	0.0	0.0	0.0	0.0	0.0	0.0	0.23	0.0
BGIOSGA000087	1.78	1.72	1.71	6.84	3.36	6.16	2.58	6.66	1.98
BGIOSGA000088	17.48	13.97	12.8	10.99	11.14	15.24	9.69	8.74	7.4
BGIOSGA000089	0.34	0.06	0.0	0.43	0.71	0.2	1.6	2.52	1.83
BGIOSGA000090	5.15	3.55	3.07	3.9	2.46	3.98	6.26	4.62	7.06
BGIOSGA000091	0.0	0.0	0.0	2.46	1.29	0.0	6.25	2.6	6.97
BGIOSGA000092	0.0	0.0	0.0	0.0	0.0	0.0	0.0	0.0	0.0
BGIOSGA000093	83.04	80.08	88.48	96.76	85.09	53.08	105.82	94.16	81.1
BGIOSGA000094	21.13	19.99	16.24	18.95	15.55	14.49	11.11	10.4	12.17
BGIOSGA000095	0.0	0.0	0.0	0.0	0.0	0.0	0.0	0.0	0.0
BGIOSGA000096	0.0	0.0	0.0	0.0	0.0	0.0	0.0	0.0	0.0
BGIOSGA000097	7.17	2.17	3.47	288.42	362.99	565.1	62.16	47.19	45.74	IRO2	Protein IRON-RELATED TRANSCRIPTION FACTOR 2 [Source:UniProtKB/Swiss-Prot;Acc:A2WZ60]
BGIOSGA000098	15.43	14.78	13.76	13.12	14.61	13.9	8.79	10.4	8.82
BGIOSGA000099	0.06	0.18	0.12	0.09	0.21	0.17	1.08	0.0	0.05
BGIOSGA000100	0.0	0.0	0.0	0.0	0.2	0.0	0.0	0.58	0.21		Mitochondrial fission 1 protein [Source:UniProtKB/TrEMBL;Acc:B8A977]
BGIOSGA000101	0.0	0.05	0.05	0.69	0.24	0.5	0.84	0.19	0.28
BGIOSGA000102	8.01	11.61	7.4	16.58	10.28	9.41	15.58	12.68	15.1
BGIOSGA000103	23.26	23.78	23.77	11.63	11.33	12.43	11.37	14.48	13.41
BGIOSGA000104	45.44	44.34	48.08	28.13	34.22	54.98	20.32	23.68	22.95
BGIOSGA000105	28.88	25.35	30.14	8.77	9.45	10.17	12.6	9.2	11.01
BGIOSGA000106	0.0	0.0	0.0	0.0	0.0	0.0	0.0	0.0	0.0
BGIOSGA000107	0.0	0.0	0.0	0.0	0.0	0.0	0.0	0.0	0.0
BGIOSGA000108	0.0	0.0	0.0	0.0	0.0	0.0	0.0	0.0	0.0
BGIOSGA000109	11.48	17.49	9.6	29.6	36.64	50.7	47.79	56.73	62.13
BGIOSGA000110	11.52	11.94	7.86	10.79	13.92	8.31	26.46	31.29	27.13
BGIOSGA000111	11.31	10.29	11.02	1.04	1.05	1.21	2.71	3.48	3.13
BGIOSGA000112	10.45	14.3	8.92	7.51	5.25	5.85	9.93	7.54	9.55
BGIOSGA000113	8.24	7.4	8.32	2.99	4.58	4.92	3.03	2.41	2.36
BGIOSGA000114	12.73	11.8	12.83	4.94	5.16	5.05	7.88	8.52	9.69
BGIOSGA000115	0.87	1.39	0.9	0.68	0.71	0.32	1.7	1.19	1.35
BGIOSGA000116	0.0	0.0	0.0	0.0	0.0	0.0	0.0	0.0	0.0
BGIOSGA000117	0.0	0.04	0.0	0.0	0.0	0.0	0.0	0.0	0.0
BGIOSGA000118	0.0	0.0	0.0	0.0	0.0	0.0	0.0	0.0	0.0
BGIOSGA000119	0.55	0.35	0.3	0.35	0.04	0.26	0.17	0.08	0.18
BGIOSGA000120	0.0	0.0	1.32	0.0	0.0	0.0	0.0	0.0	0.0
BGIOSGA000121	0.0	0.0	0.0	0.0	0.0	0.0	0.0	0.0	0.0
BGIOSGA000122	0.0	0.0	0.0	0.0	0.0	0.0	0.0	0.0	0.0
BGIOSGA000123	0.0	0.0	0.0	0.0	0.0	0.0	0.0	0.09	0.09
BGIOSGA000124	0.05	0.0	0.0	0.08	0.09	0.28	0.09	0.13	0.05
BGIOSGA000125	0.97	0.0	0.47	3.71	3.45	3.68	2.18	2.07	1.64
BGIOSGA000126	57.71	54.57	59.85	28.46	29.6	27.0	32.3	37.06	32.37
BGIOSGA000127	41.92	34.76	46.54	0.87	1.49	4.23	0.09	0.13	0.17
BGIOSGA000128	0.05	0.09	0.18	0.17	0.04	0.0	0.0	0.04	0.1
BGIOSGA000129	0.04	0.0	0.0	0.03	0.0	0.0	0.0	0.03	0.0
BGIOSGA000130	8.71	8.68	8.78	0.78	0.96	1.74	1.15	2.18	1.28
BGIOSGA000131	0.45	0.0	0.0	0.39	0.03	0.01	0.19	0.0	0.0
BGIOSGA000132	0.0	0.0	0.15	0.12	0.0	0.0	0.32	0.06	0.07
BGIOSGA000133	8.34	17.71	11.2	23.92	34.03	16.18	42.49	44.85	40.12
BGIOSGA000134	3.57	25.39	8.48	18.06	10.58	2.66	19.77	11.96	16.94
BGIOSGA000135	1.11	15.59	3.4	12.78	0.0	2.3	4.0	1.23	8.26
BGIOSGA000136	0.65	0.27	0.37	0.91	1.09	0.52	0.77	1.12	1.62
BGIOSGA000137	0.0	0.0	0.0	0.0	0.0	0.0	0.23	0.0	0.0
BGIOSGA000138	0.0	0.0	0.0	0.0	0.0	0.0	0.0	0.0	0.0
BGIOSGA000139	0.0	0.06	0.0	0.0	0.0	0.0	0.0	0.0	0.0
BGIOSGA000140	1.36	1.67	0.95	1.04	0.87	0.62	3.4	2.84	2.54
BGIOSGA000141	0.0	0.0	0.0	0.0	0.0	0.0	0.0	0.0	0.0
BGIOSGA000142	7.12	7.99	7.89	9.49	13.16	8.81	20.08	24.81	20.11		Phosphotransferase [Source:UniProtKB/TrEMBL;Acc:A2WYX3]
BGIOSGA000143	0.0	0.0	0.0	0.0	0.0	0.0	0.0	0.0	0.0
BGIOSGA000144	25.95	17.77	22.72	12.22	14.11	13.94	11.48	17.52	14.34
BGIOSGA000145	0.1	0.0	0.0	0.03	0.11	0.14	0.03	0.24	0.11
BGIOSGA000146	1.95	1.99	1.61	0.89	0.67	0.63	0.82	1.07	1.35
BGIOSGA000147	17.27	29.78	17.75	25.39	23.41	8.39	45.16	38.55	35.73
BGIOSGA000148	6.04	15.37	7.42	28.57	23.54	9.07	51.9	35.34	48.3
BGIOSGA000149	0.0	0.0	0.0	0.0	0.0	0.0	0.0	0.0	0.0
BGIOSGA000150	13.73	16.76	12.97	10.51	12.46	9.43	8.18	8.34	8.16
BGIOSGA000151	0.0	0.0	0.0	0.0	0.0	0.0	0.0	0.0	0.0
BGIOSGA000152	2.59	2.38	0.0	0.0	0.0	0.27	0.0	0.0	0.0
BGIOSGA000153	12.95	10.92	12.42	6.45	4.45	5.87	7.88	6.82	6.14
BGIOSGA000154	0.0	0.32	0.16	1.47	0.67	2.25	1.45	2.16	2.05
BGIOSGA000155	0.0	0.0	0.0	0.0	0.05	0.0	0.0	0.0	0.0
BGIOSGA000156	0.0	0.0	0.0	0.0	0.0	0.0	0.0	0.0	0.0
BGIOSGA000157	0.0	0.0	0.0	0.0	0.0	0.0	0.0	0.0	0.0
BGIOSGA000158	0.0	0.0	0.0	0.0	0.0	0.0	0.0	0.0	0.0
BGIOSGA000159	0.0	0.0	0.0	0.0	0.0	0.0	0.0	0.0	0.0
BGIOSGA000160	0.0	0.0	0.0	0.0	0.0	0.0	0.0	0.0	0.0
BGIOSGA000161	47.03	62.0	49.58	42.62	43.11	33.66	41.39	37.75	35.3
BGIOSGA000162	0.0	0.8	0.11	0.09	0.53	0.05	1.1	1.14	1.47
BGIOSGA000163	0.0	0.35	0.54	0.52	0.3	0.19	1.24	0.24	0.58
BGIOSGA000164	41.19	45.92	41.95	37.25	34.57	36.23	30.66	26.23	24.15
BGIOSGA000165	56.03	61.15	52.58	36.68	34.39	24.34	60.42	62.79	73.84
BGIOSGA000166	0.0	0.96	0.0	0.74	3.55	0.59	5.76	11.15	6.23
BGIOSGA000167	34.93	33.18	31.65	35.66	35.64	39.07	26.08	26.86	27.15
BGIOSGA000168	25.75	26.5	22.24	12.97	10.74	12.45	5.48	5.61	5.73
BGIOSGA000169	0.0	0.0	0.0	0.0	0.0	0.0	0.0	0.33	0.71
BGIOSGA000170	0.0	0.0	0.0	0.0	0.0	0.0	0.0	0.0	0.0
BGIOSGA000171	0.0	0.0	0.0	0.08	0.08	0.0	0.0	0.0	0.04
BGIOSGA000172	2.2	2.6	2.86	0.48	0.18	0.0	2.39	2.37	3.82	PIR7A	Probable esterase PIR7A [Source:UniProtKB/Swiss-Prot;Acc:A2WYS8]
BGIOSGA000173	13.15	11.1	11.27	12.76	9.29	11.34	18.28	15.67	16.3
BGIOSGA000174	6.45	7.2	5.97	6.61	5.94	7.66	9.75	9.34	6.06
BGIOSGA000175	25.85	9.0	9.7	6.75	7.5	12.71	11.43	6.11	6.15
BGIOSGA000176	18.96	15.77	13.93	35.2	24.41	39.17	17.98	18.28	35.51
BGIOSGA000177	23.52	28.76	25.01	17.88	17.07	16.21	13.56	15.11	13.72
BGIOSGA000178	31.0	46.57	32.52	41.08	51.03	26.19	68.6	86.14	84.36
BGIOSGA000179	54.6	56.14	55.58	65.27	68.69	83.24	49.05	48.26	47.12
BGIOSGA000180	5.65	3.53	2.44	6.25	5.94	5.61	15.0	12.47	15.1
BGIOSGA000181	44.93	48.03	61.63	22.29	24.35	35.77	9.07	7.64	7.59
BGIOSGA000182	9.24	8.09	8.47	5.98	9.17	9.17	6.08	5.44	5.93
BGIOSGA000183	0.0	0.65	0.0	2.49	0.0	0.0	1.55	3.12	0.56
BGIOSGA000184	0.0	0.26	0.08	0.07	0.05	0.0	0.02	0.02	0.0		Potassium transporter [Source:UniProtKB/TrEMBL;Acc:B8A8S8]
BGIOSGA000185	24.84	23.99	24.52	16.49	20.53	20.6	16.09	21.86	19.46
BGIOSGA000186	4.92	0.0	0.0	2.57	0.91	1.02	0.0	0.0	0.97
BGIOSGA000187	11.37	10.53	11.11	7.34	5.71	7.9	6.97	5.09	5.36
BGIOSGA000188	0.0	0.0	0.0	0.0	0.0	0.0	0.0	0.0	0.0
BGIOSGA000189	0.0	0.0	0.0	0.0	0.0	0.0	0.0	0.0	0.0
BGIOSGA000190	0.0	0.74	0.0	0.23	0.37	0.13	0.49	0.12	0.13
BGIOSGA000191	14.03	13.51	16.95	8.12	7.55	4.31	7.13	9.83	7.25		Thiamine pyrophosphokinase [Source:UniProtKB/TrEMBL;Acc:B8A8S1]
BGIOSGA000192	35.99	32.84	39.6	10.22	8.93	6.92	10.03	8.33	7.31
BGIOSGA000193	0.25	0.57	0.08	0.0	1.88	0.0	0.55	6.2	4.82
BGIOSGA000194	71.28	85.09	91.12	25.97	29.91	24.35	41.5	33.24	30.62
BGIOSGA000195	38.48	42.11	40.73	13.33	12.92	10.84	20.54	14.49	13.23
BGIOSGA000196	1.18	2.46	0.64	1.5	1.42	0.69	1.73	0.94	1.12
BGIOSGA000197	0.0	0.0	0.0	0.0	0.0	0.0	0.0	0.0	0.0	RTS	Anther-specific protein RTS [Source:UniProtKB/Swiss-Prot;Acc:Q40629]
BGIOSGA000198	7.2	5.5	5.43	2.15	2.43	2.79	1.95	3.24	2.94
BGIOSGA000199	20.38	18.94	18.34	10.72	11.15	12.93	17.27	15.92	17.03
BGIOSGA000200	28.02	24.3	28.09	11.75	11.57	10.58	14.7	12.3	12.35
BGIOSGA000201	19.84	22.85	19.27	7.31	8.67	8.81	7.69	5.41	4.59
BGIOSGA000202	0.0	0.0	0.0	0.0	0.0	0.0	0.0	0.0	0.28
BGIOSGA000203	0.0	0.33	0.33	0.08	0.0	0.0	0.0	0.09	0.09
BGIOSGA000204	0.0	0.0	0.0	0.0	0.0	0.0	0.06	0.0	0.0
BGIOSGA000205	16.63	19.49	15.07	9.43	11.53	7.13	19.98	25.09	21.96
BGIOSGA000206	13.79	15.06	14.46	15.48	16.68	19.71	8.62	9.98	10.79
BGIOSGA000207	23.62	24.94	23.87	12.79	11.38	9.92	22.96	22.21	20.43
BGIOSGA000208	3.5	4.94	4.35	2.53	2.57	1.93	2.81	3.92	3.34
BGIOSGA000209	150.88	120.31	130.36	123.7	135.04	108.77	75.16	50.01	56.99
BGIOSGA000210	0.34	0.0	0.0	0.0	0.0	0.0	0.0	0.0	0.0
BGIOSGA000211	5.01	1.3	1.79	0.74	1.37	1.04	0.94	0.23	0.26
BGIOSGA000212	62.64	73.84	59.4	51.09	42.06	19.13	98.32	53.84	58.49
BGIOSGA000213	52.6	69.38	49.61	62.05	63.84	37.59	86.06	68.69	59.79
BGIOSGA000214	25.32	23.79	24.57	20.63	20.55	7.94	33.33	30.27	25.06
BGIOSGA000215	246.49	241.14	250.83	61.13	49.19	31.6	63.12	79.94	72.77
BGIOSGA000216	0.0	0.0	0.0	0.49	0.0	0.0	0.0	0.17	0.0
BGIOSGA000217	0.0	0.0	0.0	0.0	0.0	0.0	0.0	0.0	0.0
BGIOSGA000218	60.17	63.73	62.54	58.32	48.18	53.82	54.9	52.67	51.83
BGIOSGA000219	49.76	47.27	38.79	21.9	17.7	11.21	18.15	12.33	13.61
BGIOSGA000220	4.38	7.57	5.06	5.65	8.34	2.2	17.95	21.45	18.3		S-acyltransferase [Source:UniProtKB/TrEMBL;Acc:B8ABQ7]
BGIOSGA000221	17.3	16.12	18.98	5.9	5.28	6.72	4.94	4.24	4.63
BGIOSGA000222	18.31	17.47	16.42	11.11	10.5	9.96	12.0	11.89	11.39
BGIOSGA000223	1.71	2.92	1.04	1.93	0.88	0.37	1.73	3.18	2.71
BGIOSGA000224	42.86	39.35	48.34	12.39	14.48	14.86	20.51	19.62	18.23
BGIOSGA000225	26.52	29.8	30.68	18.71	20.28	19.05	13.78	14.51	14.27
BGIOSGA000226	25.03	22.41	29.66	7.42	8.72	7.23	8.76	11.01	11.2
BGIOSGA000227	16.77	19.38	16.75	16.88	14.76	14.26	13.89	12.16	11.65
BGIOSGA000228	70.73	72.34	68.54	45.45	47.89	48.74	33.65	29.36	26.14	HK3	Probable histidine kinase 3 [Source:UniProtKB/Swiss-Prot;Acc:A2WYI4]
BGIOSGA000229	394.41	319.42	430.63	0.0	1.51	10.32	4.37	0.0	3.26
BGIOSGA000230	0.46	2.17	0.9	1.77	3.83	1.36	5.93	12.14	9.18
BGIOSGA000231	23.26	22.63	23.84	25.52	25.45	21.97	22.5	25.67	27.29
BGIOSGA000232	0.38	0.54	0.27	0.34	0.65	0.14	0.37	0.18	0.14
BGIOSGA000233	25.28	23.9	22.92	14.87	17.33	17.76	11.04	11.64	9.32
BGIOSGA000234	0.0	0.0	0.17	3.66	2.26	0.15	1.52	1.92	6.07
BGIOSGA000235	64.72	67.01	72.13	36.16	35.26	36.93	43.61	39.25	37.37		Transcription and mRNA export factor SUS1 [Source:UniProtKB/TrEMBL;Acc:B8A8E7]
BGIOSGA000236	20.13	21.2	19.17	7.17	6.57	7.94	14.37	13.05	12.26
BGIOSGA000237	88.65	91.38	92.0	146.59	136.48	140.67	127.42	137.93	151.39	SSI2	Stearoyl-[acyl-carrier-protein] 9-desaturase 2, chloroplastic [Source:UniProtKB/Swiss-Prot;Acc:A2WYF4]
BGIOSGA000238	17.81	10.66	18.92	3.47	3.07	8.13	0.58	0.4	0.42		Auxin efflux carrier component [Source:UniProtKB/TrEMBL;Acc:B8A8E6]
BGIOSGA000239	4.26	4.79	4.5	22.65	30.42	55.27	6.63	6.75	7.39
BGIOSGA000240	0.0	0.0	0.0	0.0	0.28	0.29	0.35	0.4	1.36
BGIOSGA000241	0.0	0.0	0.0	0.0	0.0	0.0	0.0	0.0	0.0
BGIOSGA000242	4.48	4.92	4.57	6.0	4.16	4.4	4.49	3.76	3.47
BGIOSGA000243	611.35	538.01	632.36	486.42	446.49	616.53	492.49	440.39	403.15		Small ubiquitin-related modifier [Source:UniProtKB/TrEMBL;Acc:A2WYE1]
BGIOSGA000244	72.8	46.46	66.69	43.69	34.91	40.49	58.45	50.19	59.16		Small ubiquitin-related modifier [Source:UniProtKB/TrEMBL;Acc:A2WYE0]
BGIOSGA000245	26.02	29.09	33.38	20.78	23.06	9.38	19.31	26.91	23.0
BGIOSGA000246	0.0	0.0	0.0	0.0	0.0	0.0	0.0	0.0	0.0
BGIOSGA000247	1.94	7.78	1.85	11.84	8.94	2.49	24.22	20.9	20.48
BGIOSGA000248	8.97	15.07	9.98	10.8	12.7	5.53	15.99	21.04	14.43
BGIOSGA000249	40.01	41.68	40.34	182.25	150.08	200.79	74.49	59.89	85.85
BGIOSGA000250	0.0	0.0	0.0	0.0	0.0	0.0	0.0	0.0	0.0
BGIOSGA000251	3.52	11.95	10.06	3.31	3.57	3.02	11.94	17.99	17.84
BGIOSGA000252	0.0	0.0	0.0	0.01	0.03	0.0	0.0	0.18	0.09
BGIOSGA000253	0.0	0.0	0.15	0.0	0.07	0.07	0.07	0.0	0.03
BGIOSGA000254	0.0	0.0	0.0	0.0	0.0	0.0	0.0	0.0	0.0
BGIOSGA000255	24.78	24.25	22.52	11.19	12.02	12.15	9.32	9.26	8.96
BGIOSGA000256	15.11	13.86	15.06	7.6	8.2	9.92	6.4	7.61	6.72
BGIOSGA000257	17.76	22.11	20.42	14.14	14.61	13.92	13.53	13.97	13.27
BGIOSGA000258	3.06	3.15	0.85	5.74	4.47	5.83	2.75	1.84	1.98
BGIOSGA000259	3.15	0.86	1.38	0.58	0.9	1.41	0.9	0.6	0.65
BGIOSGA000260	0.0	0.0	0.0	0.0	0.0	0.0	0.0	0.0	0.0
BGIOSGA000261	47.64	71.62	53.79	36.6	45.05	27.39	99.5	117.11	102.92		Peptidylprolyl isomerase [Source:UniProtKB/TrEMBL;Acc:A2WYA7]
BGIOSGA000262	32.61	40.89	32.4	42.72	47.54	44.66	56.32	49.39	51.52
BGIOSGA000263	5.06	5.49	5.61	11.02	12.08	11.9	11.57	8.99	9.2
BGIOSGA000264	0.93	0.73	0.82	24.08	18.59	21.61	3.54	4.49	7.43
BGIOSGA000265	0.09	0.0	0.02	0.03	0.0	0.0	0.02	0.0	0.0
BGIOSGA000266	0.0	0.0	0.0	0.0	0.0	0.0	0.0	0.0	0.0		None
BGIOSGA000267	1.37	0.72	1.12	1.17	1.03	1.06	0.74	0.76	1.27
BGIOSGA000268	1.88	2.27	2.95	0.87	1.43	0.25	3.43	10.12	5.28
BGIOSGA000269	0.44	0.24	0.29	0.3	0.57	0.25	0.49	0.7	1.54
BGIOSGA000270	0.59	0.58	0.0	0.44	0.73	0.13	0.72	1.27	0.5
BGIOSGA000271	5.19	4.92	5.66	1.68	1.17	1.11	1.88	2.12	0.64
BGIOSGA000272	16.33	26.05	12.74	28.93	25.6	26.38	35.59	33.29	28.27
BGIOSGA000273	1.28	0.91	1.06	0.06	0.03	0.07	0.2	0.54	0.31
BGIOSGA000274	0.0	0.68	0.11	0.35	0.1	0.7	0.29	0.55	0.39
BGIOSGA000275	6.6	5.96	8.13	0.65	0.67	0.46	1.6	1.99	2.91		Protein arginine methyltransferase NDUFAF7 [Source:UniProtKB/TrEMBL;Acc:B8A842]
BGIOSGA000276	0.0	0.0	0.0	0.0	0.0	0.0	0.0	0.0	0.03
BGIOSGA000277	10.42	10.65	10.38	20.99	23.9	32.97	10.93	12.33	13.06
BGIOSGA000278	1.7	2.06	1.95	0.38	0.83	1.58	0.58	1.26	0.93
BGIOSGA000279	137.75	135.85	141.42	86.51	99.9	103.83	87.56	78.37	73.86		P-loop containing nucleoside triphosphate hydrolases superfamily protein [Source:Projected from Arabidopsis thaliana (AT5G63120) TAIR;Acc:AT5G63120]
BGIOSGA000280	11.71	10.44	14.16	5.58	2.77	2.95	5.0	6.74	6.44		Sas10/Utp3/C1D family [Source:Projected from Arabidopsis thaliana (AT1G07840) TAIR;Acc:AT1G07840]
BGIOSGA000281	1088.58	775.43	1330.98	80.8	93.67	232.04	48.17	45.88	66.35
BGIOSGA000282	3.87	4.48	0.0	0.0	0.0	0.0	0.0	0.0	0.0
BGIOSGA000283	186.3	147.91	167.03	38.47	30.51	64.52	39.28	33.73	29.72
BGIOSGA000284	0.0	0.0	0.0	0.0	0.0	0.0	0.0	0.0	0.0
BGIOSGA000285	74.42	67.04	72.14	14.98	13.96	12.78	20.59	25.7	21.69
BGIOSGA000286	7.8	10.7	10.82	23.74	24.45	31.77	17.41	18.98	19.01
BGIOSGA000287	10.84	10.78	10.86	3.36	3.88	2.97	4.11	4.68	4.09
BGIOSGA000288	0.16	0.1	0.1	0.04	0.13	0.0	0.13	0.17	0.31
BGIOSGA000289	0.16	0.0	0.0	0.0	0.0	0.0	0.0	0.0	0.0
BGIOSGA000290	22.56	21.86	20.71	17.76	17.87	19.87	17.29	16.51	16.31
BGIOSGA000291	50.69	47.57	46.23	33.43	34.03	38.41	27.69	28.52	27.6	MRS2-F	Magnesium transporter MRS2-F [Source:UniProtKB/Swiss-Prot;Acc:A2WY50]
BGIOSGA000292	170.7	83.56	101.62	112.3	117.95	89.64	273.65	147.25	130.96
BGIOSGA000293	18.28	17.23	20.31	8.98	9.79	9.65	12.59	15.16	13.14
BGIOSGA000294	24.98	23.75	23.24	11.55	14.85	14.89	11.57	11.37	10.35
BGIOSGA000295	5.01	8.75	8.48	21.74	15.1	21.5	18.04	14.23	15.58
BGIOSGA000296	0.0	0.0	0.0	0.0	0.0	0.0	0.0	0.0	0.0
BGIOSGA000297	0.0	0.0	0.0	0.0	0.0	0.0	0.0	0.0	0.0
BGIOSGA000298	19.37	21.42	20.58	9.35	12.18	10.15	13.57	16.39	15.39
BGIOSGA000299	1.16	2.77	2.05	5.29	9.0	6.25	8.27	14.12	8.27
BGIOSGA000300	0.0	0.0	0.0	0.0	0.0	0.0	0.0	0.0	0.0
BGIOSGA000301	154.82	166.54	130.31	153.96	129.9	88.11	204.1	245.26	298.33
BGIOSGA000302	0.0	0.0	0.0	0.0	0.0	0.0	0.0	0.0	0.0
BGIOSGA000303	0.0	0.0	0.0	0.0	0.0	1.04	0.0	0.0	0.0
BGIOSGA000304	16.99	14.72	14.15	8.08	9.46	7.73	5.83	5.21	4.89		Two-component response regulator [Source:UniProtKB/TrEMBL;Acc:B8A7T0]
BGIOSGA000305	2.11	2.64	2.39	1.15	1.52	0.96	2.75	3.09	3.05
BGIOSGA000306	0.8	0.7	1.36	0.37	0.62	0.33	0.39	2.88	1.58		Structural maintenance of chromosomes protein [Source:UniProtKB/TrEMBL;Acc:B8A7S9]
BGIOSGA000307	31.65	29.81	33.63	43.84	44.6	43.47	37.45	34.16	31.75
BGIOSGA000308	0.0	0.0	0.0	0.0	0.0	0.0	0.0	0.0	0.0
BGIOSGA000309	4.26	5.68	4.46	6.78	8.39	5.76	6.97	7.59	7.99
BGIOSGA000310	9.67	7.02	3.85	6.3	5.02	2.46	8.33	4.92	5.46
BGIOSGA000311	55.94	53.01	51.28	29.36	24.97	11.88	46.98	62.5	64.31
BGIOSGA000312	15.87	18.54	12.52	22.47	25.6	23.82	22.26	21.25	23.5
BGIOSGA000313	12.55	11.38	14.78	0.97	0.62	0.64	1.55	1.08	1.28
BGIOSGA000314	8.06	9.27	7.25	10.01	10.19	8.04	11.54	13.35	11.98		RING-type E3 ubiquitin transferase [Source:UniProtKB/TrEMBL;Acc:B8A7R7]
BGIOSGA000315	19.18	13.32	20.98	18.09	23.57	40.16	16.85	10.2	7.02
BGIOSGA000316	0.0	0.0	0.0	0.0	0.0	0.0	0.03	0.0	0.03
BGIOSGA000317	0.12	0.35	0.06	0.36	0.25	0.41	1.73	0.66	0.3
BGIOSGA000318	16.54	18.55	15.62	32.51	28.25	28.98	27.33	27.57	29.44
BGIOSGA000319	19.8	20.79	20.79	7.03	4.57	3.92	11.24	7.81	7.27
BGIOSGA000320	12.94	15.39	10.48	14.08	12.12	8.35	15.75	15.7	14.98
BGIOSGA000321	0.0	0.0	0.0	0.0	0.0	0.0	0.0	0.0	0.0
BGIOSGA000322	16.88	19.48	17.23	11.82	13.65	10.31	9.85	11.46	10.54		ARM repeat superfamily protein [Source:Projected from Arabidopsis thaliana (AT1G05960) TAIR;Acc:AT1G05960]
BGIOSGA000323	0.0	0.0	0.0	0.0	0.0	0.0	0.0	0.0	0.0
BGIOSGA000324	0.33	0.0	0.0	0.42	0.09	0.67	0.46	0.79	0.56
BGIOSGA000325	58.94	57.34	57.49	26.57	31.62	33.79	21.17	21.77	19.95		Cohesin-like protein [Source:UniProtKB/TrEMBL;Acc:Q7XYH6]
BGIOSGA000326	10.78	18.35	10.61	14.12	12.58	3.6	25.95	25.12	25.64		Formin-like protein [Source:UniProtKB/TrEMBL;Acc:A2WXY2]
BGIOSGA000327	13.91	14.72	12.8	17.87	20.23	8.55	27.16	21.28	20.45
BGIOSGA000328	71.86	68.09	75.85	32.3	30.74	29.76	40.75	36.36	36.55
BGIOSGA000329	10.7	8.65	8.81	5.46	4.66	5.15	2.64	5.12	6.78
BGIOSGA000330	0.0	0.0	0.0	0.0	0.0	0.0	0.08	0.0	0.0
BGIOSGA000331	100.96	91.15	92.0	241.89	215.71	271.09	89.9	88.38	106.46
BGIOSGA000332	0.0	0.0	0.0	0.18	1.77	0.21	1.16	13.9	12.37
BGIOSGA000333	156.12	139.72	156.78	94.08	82.25	90.51	109.54	86.63	85.53
BGIOSGA000334	188.77	164.41	178.27	107.21	117.42	149.63	97.93	114.2	114.03
BGIOSGA000335	0.0	0.0	0.0	0.0	0.0	0.0	0.0	0.0	6.54		None
BGIOSGA000336	0.0	0.0	0.0	0.0	0.0	0.0	0.29	0.0	0.0
BGIOSGA000337	116.84	112.59	122.5	145.42	134.53	138.13	143.91	144.08	145.65
BGIOSGA000338	45.36	48.85	38.9	49.49	46.44	23.4	44.16	38.74	35.17
BGIOSGA000339	32.83	36.91	39.81	38.75	41.99	40.35	24.68	25.91	21.87
BGIOSGA000340	0.0	0.0	0.0	0.0	0.0	0.0	0.0	0.0	0.0
BGIOSGA000341	0.0	0.0	0.0	0.0	0.0	0.0	0.0	0.0	0.0
BGIOSGA000342	0.0	0.0	0.0	0.0	0.0	0.0	0.0	0.0	0.0
BGIOSGA000343	5.07	7.59	5.14	27.27	29.89	46.89	18.84	21.64	17.01		Pectin acetylesterase [Source:UniProtKB/TrEMBL;Acc:B8A7E7]
BGIOSGA000344	2.47	1.78	1.63	0.09	0.36	0.65	0.83	1.82	0.9		Pectin acetylesterase [Source:UniProtKB/TrEMBL;Acc:B8A7E6]
BGIOSGA000345	4.98	7.41	6.04	2.95	6.68	1.7	15.57	32.22	25.51		Pectin acetylesterase [Source:UniProtKB/TrEMBL;Acc:A2WXV0]
BGIOSGA000346	3.55	1.38	2.18	0.21	0.3	0.25	0.56	1.49	1.27
BGIOSGA000347	0.25	0.5	0.06	0.24	0.26	0.05	1.41	0.35	0.27
BGIOSGA000348	0.0	0.0	0.0	0.0	0.0	0.0	0.0	0.0	0.0
BGIOSGA000349	0.0	0.0	0.0	0.0	0.0	0.0	0.14	0.0	0.0
BGIOSGA000350	33.95	0.0	0.0	0.0	0.0	0.0	0.0	0.0	0.0
BGIOSGA000351	5.14	3.49	3.08	1.23	1.81	0.75	1.64	4.47	2.94
BGIOSGA000352	29.85	28.18	28.87	38.06	32.2	23.48	20.95	16.83	19.39
BGIOSGA000353	36.66	36.04	39.67	31.49	29.78	24.63	47.31	51.25	57.83
BGIOSGA000354	49.95	51.57	48.19	33.22	31.16	29.69	38.68	35.83	34.09
BGIOSGA000355	0.11	0.0	0.0	0.0	0.0	0.0	0.0	0.0	0.0
BGIOSGA000356	58.01	65.39	76.24	85.68	82.63	85.29	25.82	17.67	22.82
BGIOSGA000357	0.0	0.0	0.0	0.63	0.34	0.0	0.0	0.0	1.43
BGIOSGA000358	22.73	21.12	24.29	6.09	5.83	6.12	7.0	8.65	7.06
BGIOSGA000359	59.89	55.61	58.24	6.67	6.2	5.47	13.51	14.06	14.76
BGIOSGA000360	0.0	0.0	0.0	0.0	0.0	0.0	0.0	0.0	0.0
BGIOSGA000361	28.61	28.37	32.0	34.06	30.78	25.7	43.27	42.59	39.0		PHD finger protein ALFIN-LIKE 6 [Source:UniProtKB/Swiss-Prot;Acc:A2WXR5]
BGIOSGA000362	20.29	22.58	22.61	10.49	12.29	12.53	12.17	17.19	18.27
BGIOSGA000363	16.67	19.67	14.6	14.69	17.16	13.89	18.94	26.26	24.27
BGIOSGA000364	98.23	77.65	92.13	21.35	26.43	31.63	27.64	29.86	32.02
BGIOSGA000365	0.0	0.0	0.0	0.0	0.0	0.0	0.0	0.0	0.0
BGIOSGA000366	30.65	31.83	35.78	17.86	15.47	16.36	12.53	10.87	11.92
BGIOSGA000367	0.0	0.0	0.0	0.0	0.0	0.0	0.0	0.0	0.0
BGIOSGA000368	3.91	2.99	3.79	1.51	1.56	1.73	3.18	2.8	1.85
BGIOSGA000369	56.25	74.46	56.9	94.82	89.31	36.33	77.26	76.78	62.48
BGIOSGA000370	19.66	21.43	17.49	24.5	33.21	37.14	29.75	34.7	30.96		Putative G protein-coupled receptor [Source:UniProtKB/TrEMBL;Acc:A2WXP6]
BGIOSGA000371	59.98	54.35	58.13	61.92	64.8	91.04	56.67	69.41	74.8
BGIOSGA000372	181.03	138.61	141.83	112.59	159.26	259.72	77.28	64.06	58.41
BGIOSGA000373	15.65	15.54	13.16	10.66	10.67	9.69	9.02	8.3	8.49
BGIOSGA000374	208.03	177.58	170.4	275.48	240.31	386.22	64.81	56.3	66.85
BGIOSGA000375	12.34	24.4	14.87	15.41	20.19	7.6	34.82	36.46	32.11
BGIOSGA000376	0.0	0.0	0.0	0.0	0.0	0.0	0.0	0.0	0.0
BGIOSGA000377	3.91	3.38	5.18	1.66	1.42	3.67	2.69	1.97	1.86
BGIOSGA000378	2.38	1.32	1.31	0.18	0.28	0.08	0.32	0.27	0.61
BGIOSGA000379	326.92	295.95	324.79	230.76	242.36	393.51	165.66	172.49	205.59
BGIOSGA000380	18.14	19.01	19.84	15.58	12.91	16.7	18.19	15.32	17.85
BGIOSGA000381	4.81	4.7	5.44	1.55	2.31	2.57	1.26	2.02	1.42
BGIOSGA000382	89.15	87.95	95.1	64.72	60.16	73.75	45.89	38.01	42.5
BGIOSGA000383	64.82	65.28	56.57	53.76	64.0	69.32	20.22	19.43	20.66
BGIOSGA000384	0.0	0.0	0.0	0.0	0.0	0.0	0.0	0.0	0.0
BGIOSGA000385	0.23	0.09	0.09	0.06	0.03	0.08	0.02	0.0	0.0
BGIOSGA000386	0.46	0.45	0.61	0.0	0.03	0.0	0.31	0.17	0.35
BGIOSGA000387	0.0	0.0	0.0	0.0	0.0	0.0	0.0	0.0	0.0
BGIOSGA000388	0.0	0.07	0.0	0.0	0.0	0.0	0.0	0.0	0.0
BGIOSGA000389	8.96	8.58	7.75	5.16	4.79	3.97	5.96	4.56	4.84
BGIOSGA000390	4.85	13.94	6.65	10.44	12.11	5.8	27.6	35.83	37.8		Pectinesterase [Source:UniProtKB/TrEMBL;Acc:A2WXL1]
BGIOSGA000391	4.77	2.76	4.25	0.75	1.29	0.69	1.96	2.39	2.31
BGIOSGA000392	0.2	3.42	1.64	5.8	2.48	0.17	155.28	84.57	95.06
BGIOSGA000393	193.05	155.0	153.92	117.45	97.34	59.8	129.68	99.84	114.95
BGIOSGA000394	1.76	3.2	2.37	9.22	9.37	8.11	17.43	27.58	21.69
BGIOSGA000395	5.0	5.21	6.53	3.98	2.08	2.99	3.85	2.62	2.68
BGIOSGA000396	4.05	5.24	4.28	16.03	9.7	8.74	5.3	11.86	16.59
BGIOSGA000397	0.0	0.32	0.64	0.74	0.27	0.0	1.57	0.26	1.11
BGIOSGA000398	4.34	3.82	6.25	0.53	0.29	0.62	0.28	0.56	1.51
BGIOSGA000399	19.64	18.56	18.1	8.87	9.15	7.92	13.27	9.61	9.75
BGIOSGA000400	2.37	3.38	3.14	4.74	2.92	0.61	3.95	3.22	3.57
BGIOSGA000401	0.46	0.58	0.45	0.3	0.44	0.23	1.41	0.99	1.17
BGIOSGA000402	13.11	12.0	13.68	5.67	5.38	5.92	6.25	7.32	5.56
BGIOSGA000403	4.05	4.9	5.17	1.89	1.8	1.37	1.58	1.64	1.83
BGIOSGA000404	42.6	39.8	40.42	26.09	27.32	22.42	51.58	66.45	65.47
BGIOSGA000405	25.27	23.28	23.37	4.59	4.33	4.75	5.09	6.36	5.94
BGIOSGA000406	52.77	47.05	42.99	13.43	14.79	16.23	11.1	9.71	9.55
BGIOSGA000407	3.99	3.62	3.31	4.23	4.43	4.91	2.13	2.54	2.31
BGIOSGA000408	0.0	0.0	0.0	0.0	0.0	0.0	0.0	0.0	0.0
BGIOSGA000409	0.0	0.0	0.0	0.0	0.0	0.0	0.0	0.0	0.0
BGIOSGA000410	26.45	25.03	26.25	46.55	48.28	115.02	25.41	23.13	27.59		Amidophosphoribosyltransferase [Source:UniProtKB/TrEMBL;Acc:A2WXG7]
BGIOSGA000411	0.0	0.0	0.0	0.0	0.0	0.0	0.0	0.0	0.0
BGIOSGA000412	39.79	37.01	39.95	18.59	22.28	28.1	20.25	20.0	19.37
BGIOSGA000413	69.33	64.34	66.25	15.89	19.02	18.85	15.93	17.26	17.08
BGIOSGA000414	0.0	0.0	0.0	0.0	0.0	0.0	0.0	0.0	0.0
BGIOSGA000415	0.0	0.0	0.0	0.0	0.0	0.0	0.0	0.0	0.0
BGIOSGA000416	18.06	15.49	16.67	5.63	9.2	4.62	14.02	6.97	7.8
BGIOSGA000417	0.0	0.0	0.0	0.0	0.0	0.0	0.0	0.0	0.0
BGIOSGA000418	8.93	7.94	8.32	0.97	1.31	2.25	0.89	0.53	0.7
BGIOSGA000419	1.59	1.11	2.25	0.06	0.16	0.18	0.07	0.04	0.0
BGIOSGA000420	11.52	10.59	10.86	3.7	4.17	4.43	3.99	3.98	3.83
BGIOSGA000421	6.66	7.83	7.77	9.18	11.27	6.8	12.62	9.16	8.88
BGIOSGA000422	8.51	7.24	9.94	0.42	0.21	0.15	0.32	0.23	0.57		Glycosyltransferase [Source:UniProtKB/TrEMBL;Acc:A2WXD5]
BGIOSGA000423	0.29	0.71	0.12	0.09	1.42	0.0	0.08	2.75	1.53
BGIOSGA000424	0.0	0.0	0.0	0.52	0.0	0.0	0.0	0.0	0.0
BGIOSGA000425	29.71	25.92	30.97	15.67	17.14	17.8	12.01	12.72	12.1
BGIOSGA000426	0.42	0.93	0.43	0.33	0.39	0.01	0.63	2.75	1.51		DNA polymerase [Source:UniProtKB/TrEMBL;Acc:B8A6Y4]
BGIOSGA000427	17.34	21.11	18.66	10.01	10.9	9.46	13.69	12.53	11.79		S-acyltransferase [Source:UniProtKB/TrEMBL;Acc:B8A6Y3]
BGIOSGA000428	2.32	1.43	2.19	17.79	12.25	19.51	11.69	10.99	22.36
BGIOSGA000429	44.33	55.25	44.73	56.14	56.76	46.4	76.66	61.36	52.7
BGIOSGA000430	5.16	6.16	4.98	6.04	5.81	5.34	3.43	5.6	5.95
BGIOSGA000431	82.77	51.07	64.24	26.19	46.54	42.12	40.26	74.66	53.37
BGIOSGA000432	74.35	25.89	45.36	37.01	25.01	54.44	33.75	20.83	26.45
BGIOSGA000433	1.07	0.6	1.19	0.23	0.0	0.53	0.12	0.0	0.13
BGIOSGA000434	0.0	0.08	0.0	0.19	0.14	0.07	0.34	0.33	0.84
BGIOSGA000435	0.54	0.48	0.41	0.65	1.06	1.05	0.3	0.05	0.31		RING-type E3 ubiquitin transferase [Source:UniProtKB/TrEMBL;Acc:A2WXA6]
BGIOSGA000436	0.76	5.39	0.66	4.73	6.18	2.55	19.21	23.84	16.44		Peroxidase [Source:UniProtKB/TrEMBL;Acc:B8A6X3]
BGIOSGA000437	3.94	5.44	3.27	3.01	1.49	2.91	5.82	4.2	3.62
BGIOSGA000438	31.14	29.73	33.72	23.3	23.04	17.04	37.0	41.1	40.36		Uricase [Source:UniProtKB/TrEMBL;Acc:A2WXA2]
BGIOSGA000439	15.62	18.61	13.38	24.18	24.09	11.53	33.87	26.61	22.5
BGIOSGA000440	3.29	1.74	2.96	3.26	2.84	6.48	1.14	1.1	1.4		DL119 protein [Source:UniProtKB/TrEMBL;Acc:A2WX99]
BGIOSGA000441	0.0	0.0	0.0	0.0	0.0	0.0	0.0	0.0	0.0
BGIOSGA000442	0.0	0.0	0.0	0.1	1.12	0.0	0.22	3.74	3.68
BGIOSGA000443	15.84	16.63	17.6	14.76	16.11	20.46	13.82	14.73	17.2
BGIOSGA000444	19.74	20.64	21.41	21.03	20.71	20.21	15.7	14.98	14.08
BGIOSGA000445	22.07	19.0	22.15	12.04	13.91	12.27	15.87	18.51	14.98
BGIOSGA000446	11.62	12.77	13.86	11.76	12.36	16.53	14.15	13.07	11.86
BGIOSGA000447	4.03	6.11	3.31	7.4	5.14	2.2	5.51	6.13	7.36
BGIOSGA000448	15.28	18.86	21.46	4.62	4.63	5.02	13.18	15.1	20.45
BGIOSGA000449	0.09	0.72	0.09	0.83	0.91	0.08	3.75	6.03	6.02
BGIOSGA000450	17.31	20.62	16.46	12.14	10.7	10.71	7.34	6.86	5.89
BGIOSGA000451	5.42	6.31	5.31	1.82	2.43	3.06	1.35	1.01	0.54
BGIOSGA000452	0.27	0.0	0.2	0.0	0.11	0.0	0.17	0.0	0.11
BGIOSGA000453	15.09	13.55	14.83	8.18	8.46	8.55	6.17	7.16	7.15
BGIOSGA000454	0.0	0.0	0.0	0.0	0.0	0.0	0.0	0.0	0.0
BGIOSGA000455	16.57	15.49	16.92	25.76	19.88	13.2	48.1	35.39	34.46
BGIOSGA000456	17.49	17.52	18.41	5.81	6.29	7.0	4.98	4.28	4.68
BGIOSGA000457	28.38	33.71	29.64	18.57	19.23	22.51	18.3	15.96	16.4
BGIOSGA000458	8.09	11.42	7.22	12.04	13.71	7.63	16.4	16.8	17.55
BGIOSGA000459	8.45	6.01	6.03	8.47	12.03	7.69	23.37	17.64	9.13
BGIOSGA000460	29.6	32.61	28.01	11.18	9.6	12.38	13.09	10.04	11.28
BGIOSGA000461	4.7	4.42	4.36	1.89	2.22	1.5	2.98	3.51	3.95
BGIOSGA000462	15.16	14.24	19.26	4.0	5.95	5.88	5.23	5.88	5.75		Alkyl transferase [Source:UniProtKB/TrEMBL;Acc:A2WX52]
BGIOSGA000463	12.56	12.44	12.02	6.04	6.62	7.35	9.1	7.47	7.69
BGIOSGA000464	0.0	0.0	0.0	0.0	0.0	0.0	0.0	0.0	0.0
BGIOSGA000465	11.29	11.25	12.71	1.22	1.55	1.7	2.42	3.48	3.18
BGIOSGA000466	4.79	4.55	6.53	57.11	61.58	116.08	7.94	7.33	7.22
BGIOSGA000467	0.0	0.0	0.0	0.0	0.0	0.0	0.0	0.0	0.0
BGIOSGA000468	2.27	25.21	3.77	15.92	30.37	8.57	67.97	104.78	68.38
BGIOSGA000469	0.0	0.0	0.0	0.0	0.0	0.0	0.0	0.13	0.0
BGIOSGA000470	0.0	0.0	0.0	0.0	0.0	0.0	0.0	0.0	0.0
BGIOSGA000471	1.15	0.0	11.61	0.0	23.14	1.58	56.45	67.63	40.04
BGIOSGA000472	23.78	21.89	24.91	4.74	4.74	5.8	9.87	9.72	8.6
BGIOSGA000473	0.0	0.0	0.0	0.0	0.0	0.0	0.0	0.0	0.0
BGIOSGA000474	290.12	262.84	373.91	37.78	33.17	47.74	38.49	41.58	39.26
BGIOSGA000475	15.04	15.08	16.28	19.11	19.79	18.29	12.09	14.75	12.47
BGIOSGA000476	0.07	0.04	0.0	0.91	0.78	0.87	1.5	1.57	2.07
BGIOSGA000477	17.31	17.07	16.28	9.43	10.02	10.47	10.63	10.97	10.36
BGIOSGA000478	123.79	101.41	98.67	53.1	56.23	53.69	40.59	45.71	43.87		Alpha-1,4 glucan phosphorylase [Source:UniProtKB/TrEMBL;Acc:B8ACF5]
BGIOSGA000479	8.76	7.85	8.66	4.68	4.67	3.23	7.97	8.11	6.94
BGIOSGA000480	7.56	7.18	6.46	8.36	7.53	4.87	13.27	11.62	9.86		Reticulon-like protein [Source:UniProtKB/TrEMBL;Acc:A2WX19]
BGIOSGA000481	25.79	22.83	25.12	16.89	17.68	17.83	9.56	9.01	9.35
BGIOSGA000482	10.59	21.06	10.8	31.2	32.61	10.43	33.96	49.46	43.87		Pyruvate kinase [Source:UniProtKB/TrEMBL;Acc:B8ACE9]
BGIOSGA000483	0.0	0.0	0.0	0.0	0.0	0.0	0.0	0.0	0.0
BGIOSGA000484	0.0	0.0	0.0	0.0	0.0	0.0	0.0	0.0	0.0
BGIOSGA000485	1.41	2.26	2.52	1.12	1.67	0.82	2.69	3.69	2.35
BGIOSGA000486	49.47	42.97	34.09	12.79	9.49	13.09	8.63	5.74	6.6
BGIOSGA000487	0.0	0.0	0.0	0.38	0.0	0.0	0.2	0.2	0.0
BGIOSGA000488	0.04	1.16	0.12	0.77	0.88	0.25	1.12	2.19	1.64
BGIOSGA000489	0.0	0.0	0.0	0.0	0.0	0.0	0.0	0.0	0.0
BGIOSGA000490	1.04	1.45	0.86	0.34	1.72	2.44	3.03	2.57	3.51
BGIOSGA000491	0.0	0.32	0.63	0.12	0.27	0.28	1.33	0.13	0.41
BGIOSGA000492	8.34	13.66	9.81	10.13	9.91	4.43	14.83	10.85	9.07		Putative transcription factor qSH-1 [Source:UniProtKB/TrEMBL;Acc:A2WWZ8]
BGIOSGA000493	2.4	1.73	2.51	0.96	0.55	0.62	0.68	1.04	0.61
BGIOSGA000494	2.94	2.38	1.67	5.75	6.79	4.54	5.15	5.96	5.56		PRA1 family protein [Source:UniProtKB/TrEMBL;Acc:B8AC40]
BGIOSGA000495	13.22	12.52	9.71	14.79	12.58	5.48	17.13	14.49	12.53		CASP-like protein 5B1 [Source:UniProtKB/Swiss-Prot;Acc:B8AC36]
BGIOSGA000496	21.81	21.59	21.47	11.85	14.67	15.74	10.82	11.01	9.79
BGIOSGA000497	3.41	2.98	3.71	0.97	1.67	0.83	3.15	4.14	2.77		S-adenosyl-L-methionine-dependent methyltransferases superfamily protein [Source:Projected from Arabidopsis thaliana (AT1G77260) TAIR;Acc:AT1G77260]
BGIOSGA000498	3.08	1.83	1.02	1.26	0.5	1.13	1.29	0.44	1.15
BGIOSGA000499	0.13	0.0	0.38	0.88	1.18	1.01	0.21	0.51	0.77
BGIOSGA000500	3.67	7.7	3.07	22.96	20.55	13.66	34.31	38.47	28.38
BGIOSGA000501	6.84	6.95	6.74	7.82	7.34	5.33	14.03	12.0	11.26		S-acyltransferase [Source:UniProtKB/TrEMBL;Acc:B8AC27]
BGIOSGA000502	5.5	3.67	9.59	5.05	8.41	15.91	7.55	8.21	8.26
BGIOSGA000503	0.26	0.13	0.38	0.0	0.22	0.17	0.11	0.05	0.06
BGIOSGA000504	0.93	1.09	0.95	0.61	0.32	0.59	0.39	0.71	0.47
BGIOSGA000505	0.0	0.0	0.0	0.0	0.0	0.15	0.0	0.0	0.0
BGIOSGA000506	2.86	3.55	1.92	0.55	0.64	0.12	0.68	0.72	0.41
BGIOSGA000507	3.77	3.61	3.12	0.74	1.17	0.79	0.83	0.79	0.96
BGIOSGA000508	2.34	15.95	6.65	13.6	6.18	2.58	37.09	14.73	19.83		Laccase [Source:UniProtKB/TrEMBL;Acc:B8AC19]
BGIOSGA000509	1.36	2.03	1.87	1.72	1.37	0.89	1.25	2.01	2.45		Trehalose 6-phosphate phosphatase [Source:UniProtKB/TrEMBL;Acc:B8AC18]
BGIOSGA000510	5.31	9.06	5.36	2.08	0.8	1.54	3.08	1.67	2.23
BGIOSGA000511	67.91	61.03	66.04	11.42	12.66	6.6	39.73	59.57	64.78		60S ribosomal protein L36 [Source:UniProtKB/TrEMBL;Acc:A2WWV9]
BGIOSGA000512	40.25	31.36	37.19	24.18	15.34	8.38	39.35	17.1	20.17		Laccase [Source:UniProtKB/TrEMBL;Acc:B8AC16]
BGIOSGA000513	31.18	30.47	28.62	26.39	24.74	27.39	21.47	24.18	24.15
BGIOSGA000514	19.11	17.77	18.88	13.62	13.84	14.37	13.63	11.62	12.27
BGIOSGA000515	4.63	5.39	3.63	1.55	4.26	2.54	10.47	15.66	14.84
BGIOSGA000516	0.0	0.0	0.0	0.0	0.0	0.44	0.0	0.0	0.14	WOX5	WUSCHEL-related homeobox 5 [Source:UniProtKB/Swiss-Prot;Acc:A2WWU7]
BGIOSGA000517	29.59	29.14	33.26	9.95	10.34	10.15	17.13	18.31	21.89
BGIOSGA000518	0.0	0.47	0.0	1.27	3.97	1.14	10.82	28.13	15.12
BGIOSGA000519	50.4	61.69	51.28	58.18	65.49	62.09	57.12	56.72	55.93
BGIOSGA000520	150.67	139.57	146.43	135.09	154.4	159.16	164.16	225.56	208.96	H2B.11	Histone H2B.11 [Source:UniProtKB/Swiss-Prot;Acc:A2WWU2]
BGIOSGA000521	44.44	32.9	35.6	24.36	26.02	15.5	14.26	14.56	14.67
BGIOSGA000522	4.58	3.92	5.08	2.69	2.28	1.94	4.39	3.89	4.75
BGIOSGA000523	0.15	2.02	0.0	2.89	1.58	1.91	1.08	0.12	1.99
BGIOSGA000524	0.0	0.0	0.0	0.0	0.0	0.0	0.0	0.0	0.0
BGIOSGA000525	0.0	0.0	0.0	0.0	0.0	0.0	0.0	0.0	0.0
BGIOSGA000526	45.76	46.26	46.43	25.43	28.68	27.79	34.66	32.08	27.17
BGIOSGA000527	29.91	27.21	37.97	73.84	78.34	125.85	34.05	29.7	28.31
BGIOSGA000528	0.84	0.0	0.79	0.0	0.0	0.0	1.85	0.0	0.0		None
BGIOSGA000529	0.0	0.0	0.0	0.0	0.0	0.0	0.0	0.0	0.0
BGIOSGA000530	2.83	0.81	1.38	0.9	0.59	0.0	0.39	1.03	0.5		Dirigent protein [Source:UniProtKB/TrEMBL;Acc:B8ABQ6]
BGIOSGA000531	13.45	13.71	17.17	7.31	5.18	6.27	8.61	6.6	5.89
BGIOSGA000532	56.74	66.51	60.57	49.84	41.53	27.18	78.52	64.3	63.86
BGIOSGA000533	0.0	0.0	0.0	0.0	0.0	0.0	0.0	0.0	0.09
BGIOSGA000534	4.09	3.73	4.46	2.57	2.12	2.76	2.14	2.42	2.57
BGIOSGA000535	14.5	11.64	11.63	2.42	1.99	2.43	1.39	2.23	1.66
BGIOSGA000536	53.17	58.38	51.88	42.33	49.55	50.28	50.69	59.62	52.82
BGIOSGA000537	11.66	17.86	12.4	8.63	11.33	4.67	18.83	22.45	22.37
BGIOSGA000538	0.0	0.0	0.0	0.0	0.0	0.0	0.0	0.0	0.0
BGIOSGA000539	270.57	264.53	318.55	87.77	90.19	42.26	229.37	343.42	313.08
BGIOSGA000540	19.47	18.87	21.46	9.09	11.59	12.44	17.42	12.85	14.44
BGIOSGA000541	0.0	0.14	0.0	0.11	0.24	0.0	0.0	0.0	0.0
BGIOSGA000542	4.75	11.94	4.81	11.71	8.8	4.92	20.0	16.33	18.93
BGIOSGA000543	24.71	21.57	22.98	26.54	28.89	34.0	20.2	22.45	18.05
BGIOSGA000544	32.81	34.63	35.21	11.9	15.63	13.27	18.33	23.32	18.38		Coatomer subunit delta [Source:UniProtKB/TrEMBL;Acc:B8ABP1]
BGIOSGA000545	0.5	0.1	0.49	0.91	0.42	1.31	1.16	1.86	2.05
BGIOSGA000546	0.42	0.41	0.2	0.28	1.09	0.32	3.4	3.57	3.38		Carboxypeptidase [Source:UniProtKB/TrEMBL;Acc:A2WWP2]
BGIOSGA000547	22.67	26.64	26.54	20.88	19.38	23.1	19.97	14.28	13.55
BGIOSGA000548	19.71	18.67	18.38	14.87	17.21	17.24	21.44	15.48	17.7
BGIOSGA000549	37.74	29.88	30.01	22.47	23.96	28.69	41.96	39.12	39.3
BGIOSGA000550	0.0	0.0	0.0	0.0	0.0	0.0	0.04	0.0	0.08		Ammonium transporter [Source:UniProtKB/TrEMBL;Acc:B8ABN3]
BGIOSGA000551	1.86	1.02	1.19	2.07	2.31	5.96	1.64	0.56	1.08		Ammonium transporter [Source:UniProtKB/TrEMBL;Acc:A2WWM8]
BGIOSGA000552	0.0	0.0	0.0	0.0	0.0	0.0	0.0	0.0	0.0
BGIOSGA000553	17.61	16.63	20.19	13.26	14.07	14.23	14.8	11.11	8.82
BGIOSGA000554	16.41	15.01	15.53	11.4	11.0	9.99	12.96	13.59	12.08
BGIOSGA000555	44.74	43.54	47.57	30.66	28.48	31.46	35.0	39.93	40.33
BGIOSGA000556	0.06	0.13	0.09	0.1	0.03	0.08	0.14	0.0	0.11
BGIOSGA000557	3.58	5.44	2.0	3.91	1.61	1.5	5.49	2.34	3.38
BGIOSGA000558	0.0	0.0	0.0	0.0	0.0	0.0	0.0	0.0	0.0
BGIOSGA000559	0.0	0.0	0.0	0.0	0.0	0.0	0.0	0.0	0.0
BGIOSGA000560	0.94	3.67	1.02	3.43	5.27	1.18	11.4	15.32	14.18
BGIOSGA000561	22.48	31.25	18.46	12.42	15.01	11.06	25.75	43.27	44.15		PRA1 family protein [Source:UniProtKB/TrEMBL;Acc:A2WWK0]
BGIOSGA000562	3.88	4.57	3.81	6.0	7.09	6.3	7.38	6.43	5.39
BGIOSGA000563	12.35	8.75	8.6	54.1	60.63	98.23	15.37	16.99	17.25
BGIOSGA000564	6.58	6.4	4.83	2.89	0.74	2.56	4.56	2.48	3.25
BGIOSGA000565	0.0	0.0	0.0	0.0	0.0	0.0	0.0	0.0	0.0
BGIOSGA000566	1.68	1.78	2.14	1.08	1.09	1.65	5.34	4.76	3.54
BGIOSGA000567	20.22	20.76	21.13	11.42	11.87	12.27	9.6	10.62	9.08
BGIOSGA000568	0.0	0.0	0.0	0.0	0.0	0.0	0.0	0.0	0.0
BGIOSGA000569	25.86	27.63	20.91	6.33	6.85	9.83	8.24	7.98	7.73
BGIOSGA000570	0.0	0.0	0.0	0.0	0.0	0.0	0.0	0.0	0.0
BGIOSGA000571	14.15	22.64	13.49	44.32	33.51	28.65	24.22	20.89	22.09		RING-type E3 ubiquitin transferase [Source:UniProtKB/TrEMBL;Acc:A2WWH9]
BGIOSGA000572	0.76	0.7	0.75	1.09	1.15	0.47	0.87	0.65	0.42
BGIOSGA000573	6.21	18.17	6.29	11.72	6.3	5.94	15.97	11.84	12.05
BGIOSGA000574	44.28	0.0	0.0	0.0	0.0	0.0	0.0	0.0	0.0
BGIOSGA000575	0.0	0.0	2.19	3.3	0.0	0.98	1.69	0.0	1.87
BGIOSGA000576	4.33	26.17	10.8	18.14	52.24	6.48	274.55	235.29	362.35		Non-specific lipid-transfer protein [Source:UniProtKB/TrEMBL;Acc:A2WWG7]
BGIOSGA000577	79.8	79.42	83.04	2.01	1.7	3.71	8.54	7.58	14.4
BGIOSGA000578	0.0	0.0	0.48	0.0	0.0	0.0	0.0	0.0	0.13
BGIOSGA000579	17.12	17.18	17.37	8.98	9.19	11.29	16.08	13.78	12.7
BGIOSGA000580	0.44	1.19	0.78	0.8	2.48	0.72	3.54	7.56	6.08
BGIOSGA000581	35.78	29.28	32.0	14.25	13.4	11.77	20.28	26.52	21.45
BGIOSGA000582	34.24	30.64	29.43	13.86	16.74	12.25	21.44	26.45	27.26
BGIOSGA000583	0.21	0.28	0.32	1.8	1.4	2.26	2.17	1.69	1.95
BGIOSGA000584	0.0	0.0	0.0	0.0	0.0	0.0	0.0	0.0	0.0
BGIOSGA000585	0.0	0.0	0.0	0.0	0.0	0.0	0.0	0.0	0.0
BGIOSGA000586	0.0	0.0	0.0	0.0	0.0	0.0	0.0	0.0	0.0
BGIOSGA000587	29.68	35.43	34.14	22.4	32.42	26.81	27.88	33.77	26.64
BGIOSGA000588	3.43	3.71	3.22	1.95	2.22	2.01	2.82	2.79	2.47
BGIOSGA000589	1.73	1.38	0.83	2.66	1.77	0.77	3.5	3.49	2.83
BGIOSGA000590	0.0	0.0	0.0	1.23	0.0	0.0	0.0	1.3	0.0
BGIOSGA000591	59.27	61.23	54.7	11.82	9.92	7.02	9.74	6.85	7.78
BGIOSGA000592	3.2	2.93	1.6	0.42	0.31	0.25	0.77	0.6	0.54
BGIOSGA000593	134.68	85.08	125.62	39.61	36.34	21.81	69.92	57.67	55.36
BGIOSGA000594	20.34	31.58	20.1	15.87	13.92	13.45	24.27	16.74	15.32
BGIOSGA000595	3.86	3.72	3.6	5.88	4.98	7.39	3.71	2.71	5.23
BGIOSGA000596	0.06	0.0	0.0	0.04	0.05	0.05	0.05	0.0	0.0
BGIOSGA000597	35.23	48.11	37.76	36.95	44.92	40.19	30.86	31.11	27.16
BGIOSGA000598	5.59	5.85	3.83	7.44	5.58	12.48	4.85	3.51	8.68
BGIOSGA000599	1.99	1.3	1.02	0.03	0.14	0.06	0.41	0.27	0.51
BGIOSGA000600	1.17	0.0	0.85	0.09	0.03	0.2	0.0	0.0	0.1
BGIOSGA000601	46.39	42.73	39.92	21.41	34.55	49.87	28.47	23.3	27.86
BGIOSGA000602	3.72	3.08	3.16	10.62	5.59	8.18	3.53	3.31	9.23
BGIOSGA000603	59.28	50.74	50.12	50.27	48.64	33.04	61.44	47.95	49.72		NADH-cytochrome b5 reductase [Source:UniProtKB/TrEMBL;Acc:A2WWB5]
BGIOSGA000604	15.81	14.95	14.29	7.01	8.44	3.34	16.57	23.02	23.05		Cysteine synthase [Source:UniProtKB/TrEMBL;Acc:B8ABA1]
BGIOSGA000605	43.45	41.35	40.44	34.12	37.91	47.62	34.21	30.16	30.71
BGIOSGA000606	1.94	1.99	1.88	0.76	0.87	0.56	2.72	1.76	1.88
BGIOSGA000607	0.8	0.75	0.17	0.44	0.19	0.32	0.26	0.72	0.32
BGIOSGA000608	41.98	69.94	51.02	131.94	100.29	32.36	156.97	114.64	115.42
BGIOSGA000609	0.0	0.0	0.0	0.0	0.37	0.0	1.16	1.24	0.0
BGIOSGA000610	0.0	0.0	0.0	0.0	0.0	0.0	0.0	0.0	0.0
BGIOSGA000611	0.0	0.0	0.0	0.0	0.0	0.0	0.0	0.0	0.0
BGIOSGA000612	17.31	16.14	14.75	9.25	10.13	10.46	9.45	10.53	9.57
BGIOSGA000613	13.68	13.86	13.01	9.03	10.01	7.4	9.9	11.77	10.28
BGIOSGA000614	42.83	38.96	35.43	21.65	13.67	12.84	25.7	23.43	31.29
BGIOSGA000615	32.96	27.19	31.75	11.15	3.65	1.71	14.61	18.71	14.25
BGIOSGA000616	0.0	0.15	0.15	0.0	0.0	0.0	0.0	0.0	0.0
BGIOSGA000617	0.0	0.0	0.0	0.0	0.0	0.0	0.0	0.0	0.0
BGIOSGA000618	4.38	5.07	5.32	2.11	2.99	2.33	3.75	3.56	4.87
BGIOSGA000619	0.02	0.02	0.02	0.02	0.04	0.02	0.08	0.0	0.1
BGIOSGA000620	0.65	0.6	0.26	0.14	0.3	0.24	0.42	0.4	0.27
BGIOSGA000621	10.06	16.11	13.55	5.91	8.08	8.77	10.71	7.21	6.99
BGIOSGA000622	71.89	68.67	68.96	29.58	27.4	24.51	36.21	41.74	46.08
BGIOSGA000623	19.15	18.42	21.47	4.77	5.5	3.53	7.86	7.67	9.04		U3 small nucleolar RNA-associated protein 11 [Source:UniProtKB/TrEMBL;Acc:B8A7F1]
BGIOSGA000624	5.64	5.97	6.19	12.22	13.63	21.0	5.39	5.96	7.15
BGIOSGA000625	0.62	0.52	0.75	0.14	0.22	0.31	0.08	0.18	0.03
BGIOSGA000626	4.45	3.68	2.95	0.38	1.3	1.05	1.12	0.96	1.35
BGIOSGA000627	1.63	4.43	2.99	6.69	9.41	9.31	0.0	5.88	13.92
BGIOSGA000628	29.12	28.54	27.13	39.87	34.09	12.49	39.05	46.16	48.6
BGIOSGA000629	11.41	15.97	12.17	8.33	9.49	4.99	15.61	15.74	14.89
BGIOSGA000630	43.45	51.05	49.42	17.12	21.48	12.05	38.78	31.54	35.35
BGIOSGA000631	29.84	39.31	29.89	27.41	28.72	19.62	29.15	33.77	28.41
BGIOSGA000632	507.15	485.28	567.08	351.59	324.24	497.67	301.65	312.09	333.11
BGIOSGA000633	165.63	170.55	169.11	344.67	300.48	223.46	349.06	426.07	470.48
BGIOSGA000634	8.23	7.15	6.97	8.99	5.67	3.02	6.14	1.21	2.64		WAT1-related protein [Source:UniProtKB/TrEMBL;Acc:A2WW40]
BGIOSGA000635	5.23	4.52	3.18	11.15	6.2	3.67	2.02	0.89	1.43		WAT1-related protein [Source:UniProtKB/TrEMBL;Acc:B8AAW9]
BGIOSGA000636	1.25	0.0	0.0	0.0	0.0	0.0	0.0	0.0	0.0
BGIOSGA000637	0.0	0.0	0.0	0.0	0.0	0.0	0.0	0.0	0.0
BGIOSGA000638	122.22	134.97	127.47	78.32	68.8	40.26	145.99	109.34	117.39
BGIOSGA000639	0.0	0.0	0.11	0.04	0.0	0.0	0.0	0.0	0.0		Auxin efflux carrier component [Source:UniProtKB/TrEMBL;Acc:B8AAW7]
BGIOSGA000640	2.4	1.98	0.33	1.52	0.55	1.48	1.35	1.32	2.86
BGIOSGA000641	23.03	18.68	24.69	5.76	7.32	5.34	7.15	8.71	8.15
BGIOSGA000642	11.06	11.77	12.41	12.08	14.84	5.6	12.12	17.04	13.76		Glycerol-3-phosphate dehydrogenase [NAD(+)] [Source:UniProtKB/TrEMBL;Acc:A2WW21]
BGIOSGA000643	0.31	0.83	0.15	0.7	0.58	0.13	3.94	5.77	3.33
BGIOSGA000644	10.38	9.22	8.09	4.82	6.87	5.89	4.7	5.2	5.65
BGIOSGA000645	17.31	13.64	15.52	16.35	11.35	10.7	25.05	16.57	19.82
BGIOSGA000646	0.0	0.0	0.0	0.0	0.0	0.0	0.0	0.0	0.0
BGIOSGA000647	0.0	0.0	0.0	0.0	0.0	0.0	0.0	0.0	0.0
BGIOSGA000648	0.0	0.0	0.0	0.0	0.0	0.0	0.0	0.0	0.0
BGIOSGA000649	3.04	2.32	1.67	0.79	1.1	1.02	1.19	1.41	0.94
BGIOSGA000650	1.11	0.95	1.12	0.44	0.64	0.89	0.7	0.71	0.76
BGIOSGA000651	0.0	0.0	0.0	0.0	0.0	0.0	0.0	0.0	0.0
BGIOSGA000652	19.13	24.39	16.34	35.04	25.72	25.62	36.91	33.66	54.27
BGIOSGA000653	0.0	0.0	0.0	0.0	0.0	1.33	0.0	5.88	1.27
BGIOSGA000654	8.66	8.63	10.52	5.27	5.97	7.12	5.78	5.76	4.61
BGIOSGA000655	26.91	20.99	22.25	21.37	13.72	14.44	21.8	22.4	33.04
BGIOSGA000656	18.32	21.08	21.12	3.39	8.27	2.39	13.67	16.79	16.93
BGIOSGA000657	83.44	102.56	80.18	52.06	53.35	68.31	84.99	74.35	65.05
BGIOSGA000658	17.55	21.24	14.49	11.38	6.4	4.27	15.55	9.08	13.22
BGIOSGA000659	12.98	6.06	19.04	8.69	4.96	7.53	5.39	6.66	12.45
BGIOSGA000660	0.67	0.63	0.64	8.73	7.28	7.43	5.04	2.53	2.74
BGIOSGA000661	4.73	0.31	0.0	11.03	5.46	0.0	0.0	0.0	0.0
BGIOSGA000662	79.95	67.19	67.45	31.2	31.6	34.8	18.76	15.05	13.89
BGIOSGA000663	92.62	62.79	97.48	45.52	51.06	34.49	33.23	40.91	23.03
BGIOSGA000664	0.21	0.0	0.21	0.08	0.79	1.74	1.13	0.42	0.54
BGIOSGA000665	0.0	0.57	0.0	0.44	0.0	1.03	1.41	1.84	0.0
BGIOSGA000666	0.25	0.08	0.24	0.0	0.0	0.14	0.0	0.0	0.07
BGIOSGA000667	0.0	0.0	0.0	0.0	0.0	0.0	0.0	0.0	0.0
BGIOSGA000668	4.38	3.01	3.11	0.43	0.43	1.14	1.11	0.86	1.44
BGIOSGA000669	0.0	0.2	0.05	0.0	0.0	0.0	0.0	0.0	0.0
BGIOSGA000670	29.54	24.4	35.72	4.59	4.64	7.32	8.78	9.82	11.07
BGIOSGA000671	0.0	0.0	0.0	0.0	0.0	0.0	0.0	0.0	0.0
BGIOSGA000672	1.37	1.15	1.27	0.36	0.5	0.48	1.04	0.6	0.62
BGIOSGA000673	1.01	1.35	0.6	0.71	0.0	0.0	0.67	0.94	0.93
BGIOSGA000674	4.25	4.9	5.13	1.93	1.35	1.48	1.92	2.44	1.97
BGIOSGA000675	0.0	0.0	0.0	0.0	0.0	0.0	0.0	0.0	0.0
BGIOSGA000676	0.0	0.0	0.0	0.0	0.0	0.0	0.0	0.0	0.0
BGIOSGA000677	4.07	3.41	3.53	1.35	1.54	1.07	5.49	4.27	3.08		Peroxidase [Source:UniProtKB/TrEMBL;Acc:A2WVV1]
BGIOSGA000678	0.0	0.0	0.0	0.0	0.0	0.0	0.0	0.0	0.0
BGIOSGA000679	16.25	16.12	15.19	23.8	23.76	30.6	13.35	11.45	11.24
BGIOSGA000680	15.13	9.7	12.29	9.9	8.9	15.56	3.64	3.42	4.14
BGIOSGA000681	0.25	0.0	0.06	0.09	0.21	0.21	0.05	0.1	0.11
BGIOSGA000682	0.0	0.82	0.0	0.72	3.57	0.73	3.44	10.57	5.28
BGIOSGA000683	0.76	1.42	1.14	1.93	2.96	2.28	2.28	1.96	2.87
BGIOSGA000684	0.28	1.08	0.28	1.06	2.97	0.29	6.25	14.8	12.5
BGIOSGA000685	0.0	0.0	0.08	0.06	0.0	0.22	0.0	0.2	0.07
BGIOSGA000686	2.82	3.23	3.07	1.39	1.42	1.14	1.1	1.0	1.18
BGIOSGA000687	104.34	78.04	97.1	14.65	13.78	23.13	12.84	11.37	11.11
BGIOSGA000688	0.0	0.0	0.0	0.0	0.0	0.0	0.0	0.0	0.0
BGIOSGA000689	0.0	0.0	0.65	1.5	2.67	2.94	1.04	0.52	0.0
BGIOSGA000690	20.28	18.96	20.91	19.44	16.32	12.65	17.25	16.11	18.61
BGIOSGA000691	58.58	46.18	41.25	14.3	16.62	12.9	18.29	27.14	17.75
BGIOSGA000692	0.68	1.21	1.72	0.47	0.2	0.5	0.98	1.31	0.81
BGIOSGA000693	7.89	7.61	7.09	9.16	8.51	7.04	13.9	10.32	8.67		Diacylglycerol kinase [Source:UniProtKB/TrEMBL;Acc:B8AAF8]
BGIOSGA000694	0.0	0.0	0.0	0.0	0.0	0.0	0.0	0.0	0.0
BGIOSGA000695	0.0	0.0	0.0	0.0	0.0	0.0	0.0	0.0	0.0
BGIOSGA000696	0.0	0.0	0.0	0.0	0.0	0.0	0.0	0.0	0.0
BGIOSGA000697	0.0	0.13	0.0	0.03	0.0	0.03	0.0	0.0	0.0
BGIOSGA000698	35.3	34.98	31.09	16.17	14.17	15.23	19.31	18.23	14.23
BGIOSGA000699	47.63	48.76	49.69	23.36	26.82	25.43	19.34	20.28	21.95
BGIOSGA000700	0.0	0.0	0.0	0.0	0.0	0.0	0.0	0.0	0.0
BGIOSGA000701	0.0	0.0	0.0	0.19	0.21	0.33	0.0	0.0	0.11
BGIOSGA000702	11.22	11.93	14.71	8.32	11.04	8.52	23.77	22.32	23.89
BGIOSGA000703	0.2	0.16	0.07	0.08	0.0	0.06	0.11	0.11	0.06
BGIOSGA000704	0.3	0.1	0.0	0.53	0.42	0.17	1.81	1.5	1.1
BGIOSGA000705	0.0	0.0	0.0	0.0	0.0	0.0	0.0	0.0	0.0
BGIOSGA000706	28.18	26.71	25.94	10.83	12.29	12.3	10.33	9.97	9.83
BGIOSGA000707	0.0	0.0	0.0	0.0	0.0	0.0	0.0	0.0	0.0
BGIOSGA000708	0.0	0.0	0.0	0.0	0.0	0.0	0.0	0.0	0.0
BGIOSGA000709	0.0	0.0	0.0	0.0	0.0	0.0	0.0	0.0	0.0
BGIOSGA000710	0.0	0.0	0.0	0.0	0.0	0.0	0.0	0.0	0.0
BGIOSGA000711	0.0	0.0	0.0	0.0	0.0	0.0	0.0	0.0	0.0
BGIOSGA000712	0.0	0.0	0.0	0.0	0.0	0.0	0.0	0.0	0.0
BGIOSGA000713	0.0	12.89	2.62	1.92	20.0	18.49	3.88	0.0	4.35
BGIOSGA000714	0.0	0.0	0.0	0.0	0.03	0.0	0.21	0.02	0.11
BGIOSGA000715	0.0	0.0	3.46	2.5	2.59	0.0	12.62	0.0	14.17
BGIOSGA000716	0.0	0.0	0.0	4.32	0.0	0.0	0.0	4.68	9.74
BGIOSGA000717	11.3	7.95	10.49	4.21	3.82	3.58	3.39	4.96	4.55
BGIOSGA000718	10.71	10.27	10.97	4.61	4.57	5.79	4.44	3.66	3.94
BGIOSGA000719	27.39	22.9	29.68	22.4	23.76	20.24	22.32	26.06	30.06
BGIOSGA000720	20.37	17.14	19.85	8.7	6.12	5.01	15.32	11.49	10.85		Purple acid phosphatase [Source:UniProtKB/TrEMBL;Acc:A2WVM5]
BGIOSGA000721	9.55	7.94	8.46	3.82	4.51	2.13	8.1	8.8	6.61
BGIOSGA000722	0.0	0.0	0.0	0.0	0.0	0.0	0.0	0.0	0.0
BGIOSGA000723	10.03	9.96	9.54	5.24	6.5	5.66	6.99	6.07	6.03
BGIOSGA000724	4.93	4.6	4.45	3.79	4.55	4.3	14.08	9.72	10.98
BGIOSGA000725	24.61	23.64	24.35	11.94	12.17	13.94	10.42	8.86	9.8
BGIOSGA000726	12.4	11.33	11.32	40.6	46.93	52.83	41.11	34.03	35.4
BGIOSGA000727	0.18	0.31	0.27	1.11	0.99	1.54	0.95	1.48	1.98
BGIOSGA000728	2293.65	2308.27	2059.78	3078.9	2252.85	2733.52	2351.97	2416.29	2460.38
BGIOSGA000729	0.0	0.0	1.49	2.23	0.0	1.33	0.0	0.0	1.27
BGIOSGA000730	10.22	8.81	8.57	4.82	4.74	6.13	4.85	4.06	4.42
BGIOSGA000731	5.26	4.39	5.12	2.6	2.47	1.15	4.46	4.73	5.14
BGIOSGA000732	0.24	0.39	0.15	0.18	0.0	0.41	0.0	0.25	0.07
BGIOSGA000733	0.3	0.72	0.41	0.09	0.2	0.1	1.06	0.67	1.03
BGIOSGA000734	29.81	29.05	27.79	15.4	14.63	14.35	14.1	16.92	13.48
BGIOSGA000735	3.62	1.3	5.0	0.72	1.1	2.65	1.39	2.99	2.26
BGIOSGA000736	0.0	0.0	0.0	0.0	0.0	0.0	0.0	0.1	0.0
BGIOSGA000737	21.94	23.23	20.36	11.86	12.71	12.13	12.89	13.93	13.2
BGIOSGA000738	23.18	23.94	24.42	6.08	6.53	5.67	7.63	8.09	6.72
BGIOSGA000739	7.15	11.04	11.2	0.59	0.75	0.93	2.39	2.56	2.44
BGIOSGA000740	4.55	6.37	6.51	6.3	3.57	5.72	8.56	4.97	3.95
BGIOSGA000741	4.09	0.67	2.13	7.75	5.54	4.86	11.87	12.27	18.52
BGIOSGA000742	24.74	19.34	25.96	16.64	13.1	15.89	20.13	23.68	21.5
BGIOSGA000743	19.61	22.47	24.55	11.44	11.99	10.28	15.94	13.48	12.92
BGIOSGA000744	8.71	5.83	6.45	4.88	5.94	8.49	2.64	2.45	4.38
BGIOSGA000745	8.41	6.39	6.74	8.86	8.72	4.41	9.32	6.17	6.84
BGIOSGA000746	54.09	44.97	44.85	36.57	41.73	45.18	29.67	24.25	26.75
BGIOSGA000747	43.21	40.13	47.1	18.58	22.73	25.16	17.99	18.19	18.49
BGIOSGA000748	0.77	1.0	0.75	0.77	0.84	0.67	0.21	1.6	1.73
BGIOSGA000749	0.0	0.0	0.0	0.0	0.0	0.0	0.12	0.0	0.0
BGIOSGA000750	17.63	17.74	18.78	8.64	7.71	6.82	8.04	9.03	8.34
BGIOSGA000751	63.7	61.15	57.53	32.18	33.34	33.84	21.36	25.05	20.82
BGIOSGA000752	9.45	10.26	11.44	10.62	10.61	11.5	12.91	12.09	10.39
BGIOSGA000753	0.4	0.0	0.0	0.91	0.33	0.52	0.0	0.31	0.34
BGIOSGA000754	6.51	8.15	7.67	2.76	4.65	6.01	7.34	5.46	3.9
BGIOSGA000755	0.05	0.0	0.05	0.0	0.0	0.0	0.0	0.0	0.0		Protein DETOXIFICATION [Source:UniProtKB/TrEMBL;Acc:B8AA47]
BGIOSGA000756	0.0	0.0	0.0	0.0	0.0	0.0	0.0	0.33	0.23
BGIOSGA000757	0.0	0.0	0.0	0.0	0.0	0.0	0.08	0.08	0.09
BGIOSGA000758	2.42	2.4	2.66	1.13	1.24	1.54	2.51	2.39	3.07
BGIOSGA000759	2.06	1.93	2.72	0.39	0.0	0.0	0.09	0.98	0.53
BGIOSGA000760	58.2	48.94	59.22	5.55	5.47	6.88	6.44	4.87	5.63
BGIOSGA000761	0.17	0.0	0.0	0.11	0.0	0.0	0.05	0.8	0.64
BGIOSGA000762	1.07	0.97	0.78	0.14	0.0	0.82	0.58	0.66	1.22
BGIOSGA000763	23.11	16.68	20.79	5.41	5.29	7.57	7.95	10.78	11.5
BGIOSGA000764	16.1	15.34	13.75	9.65	11.97	14.91	9.35	10.71	9.88
BGIOSGA000765	59.54	54.73	58.82	73.76	75.29	59.86	67.22	61.05	67.81		Chorismate mutase [Source:UniProtKB/TrEMBL;Acc:A2WVD6]
BGIOSGA000766	482.39	499.97	427.71	859.42	686.53	373.22	892.73	692.92	707.28
BGIOSGA000767	2.47	2.61	1.97	2.94	3.09	1.0	5.38	3.07	4.71
BGIOSGA000768	0.0	0.0	0.0	0.0	0.0	0.0	0.12	0.0	0.0
BGIOSGA000769	84.59	57.17	54.48	85.13	54.79	73.26	98.7	76.48	90.55
BGIOSGA000770	43.92	40.64	48.5	36.3	30.97	41.04	30.38	43.09	46.2
BGIOSGA000771	37.63	1.01	1.04	34.2	1.62	18.69	25.33	3.93	14.57
BGIOSGA000772	32.83	20.99	31.01	3.46	4.23	3.98	9.24	10.51	13.65
BGIOSGA000773	0.99	5.04	3.11	2.22	2.02	0.86	6.34	14.44	13.3
BGIOSGA000774	4.52	5.73	6.71	1.4	1.78	0.72	2.68	3.78	4.26
BGIOSGA000775	35.88	33.91	41.35	91.24	83.34	141.26	55.22	63.01	77.59
BGIOSGA000776	7.95	7.82	8.16	5.2	5.45	5.78	2.29	2.05	2.11
BGIOSGA000777	0.0	0.0	0.0	0.0	0.0	0.0	0.0	0.0	0.0
BGIOSGA000778	0.54	0.27	0.41	0.65	0.06	0.03	0.39	1.26	0.95
BGIOSGA000779	0.0	0.08	0.0	0.03	0.07	0.0	0.13	0.09	0.07
BGIOSGA000780	7.62	6.23	4.64	4.41	5.07	4.11	3.58	2.33	2.45
BGIOSGA000781	0.0	0.0	0.0	0.0	0.0	0.0	0.0	0.22	0.12
BGIOSGA000782	0.14	0.08	0.11	0.04	0.0	0.0	0.12	0.0	0.02
BGIOSGA000783	68.12	69.21	64.98	44.1	44.22	32.71	49.13	43.0	45.21		Aspartate aminotransferase [Source:UniProtKB/TrEMBL;Acc:A2WVA6]
BGIOSGA000784	1.07	1.54	1.15	0.58	1.24	0.76	1.51	1.82	1.65
BGIOSGA000785	0.0	0.0	0.0	0.0	0.0	0.0	0.0	0.0	0.0		Non-specific serine/threonine protein kinase [Source:UniProtKB/TrEMBL;Acc:A2WVA0]
BGIOSGA000786	10.36	7.49	10.6	0.16	0.39	0.72	0.26	0.04	0.71		Non-specific serine/threonine protein kinase [Source:UniProtKB/TrEMBL;Acc:A2WV99]
BGIOSGA000787	0.0	0.0	0.0	0.0	0.0	0.0	0.0	0.0	0.0		Non-specific serine/threonine protein kinase [Source:UniProtKB/TrEMBL;Acc:B8A9S9]
BGIOSGA000788	0.52	0.0	0.0	0.0	0.0	0.15	0.0	0.0	0.0
BGIOSGA000789	0.0	0.0	0.0	0.0	0.0	0.0	0.0	0.0	0.0
BGIOSGA000790	6.12	8.8	6.3	8.96	5.49	4.06	17.71	13.99	17.05
BGIOSGA000791	32.84	33.37	30.98	27.7	26.5	29.61	29.84	23.97	21.77		Phosphatidate cytidylyltransferase [Source:UniProtKB/TrEMBL;Acc:B8A9S4]
BGIOSGA000792	0.03	0.06	0.0	0.0	0.0	0.05	0.05	0.02	0.02
BGIOSGA000793	1.3	4.16	1.27	3.45	1.21	0.85	2.66	4.36	9.81
BGIOSGA000794	0.0	0.4	0.0	0.62	0.67	0.0	0.33	0.0	0.7
BGIOSGA000795	0.0	0.27	0.0	0.0	0.0	0.0	0.0	0.22	0.0
BGIOSGA000796	6.19	2.86	5.03	0.46	0.42	0.52	0.57	0.72	0.58
BGIOSGA000797	57.9	59.15	57.81	16.77	17.11	15.16	28.89	35.68	30.07
BGIOSGA000798	2.25	4.61	2.94	2.96	3.53	1.74	9.31	12.56	11.69
BGIOSGA000799	3.98	4.72	2.27	7.7	6.27	4.54	7.33	6.18	7.34
BGIOSGA000800	0.04	0.0	0.0	0.03	0.07	0.11	0.28	0.07	0.14
BGIOSGA000801	34.67	36.07	40.58	15.2	14.58	14.0	20.43	21.54	19.56
BGIOSGA000802	0.4	0.39	0.19	0.15	0.82	0.86	1.77	1.87	1.84
BGIOSGA000803	0.0	0.24	0.0	0.0	0.2	0.0	0.0	0.0	0.0
BGIOSGA000804	0.0	0.15	0.11	0.0	0.06	0.1	0.0	0.12	0.0
BGIOSGA000805	12.98	11.57	10.95	3.64	4.19	3.81	3.25	3.19	2.75
BGIOSGA000806	0.0	0.0	0.0	0.0	0.0	0.0	0.0	0.0	0.0
BGIOSGA000807	2.26	1.78	2.08	0.05	0.08	0.06	0.17	0.21	0.31
BGIOSGA000808	0.0	0.0	0.0	0.0	0.0	0.0	0.0	0.0	0.0
BGIOSGA000809	51.33	52.61	51.24	30.97	29.14	25.8	25.34	22.13	22.46
BGIOSGA000810	27.35	27.57	24.77	11.03	14.49	12.17	15.95	22.15	18.45
BGIOSGA000811	48.83	46.0	33.36	36.09	39.96	19.61	38.84	91.96	75.95
BGIOSGA000812	8.19	9.74	6.22	4.98	6.19	3.78	6.82	8.22	9.59		Auxin response factor [Source:UniProtKB/TrEMBL;Acc:B8A9U3]
BGIOSGA000813	26.23	26.2	24.39	9.31	12.93	12.84	21.15	22.81	24.5
BGIOSGA000814	2.93	3.82	3.68	4.58	4.78	7.05	3.67	3.22	3.07
BGIOSGA000815	22.7	19.43	20.03	10.65	12.04	12.7	11.17	10.96	8.97
BGIOSGA000816	196.38	186.45	217.14	99.14	89.11	101.2	105.55	101.99	92.25
BGIOSGA000817	3.55	3.03	2.99	0.94	1.41	1.63	1.15	0.75	1.1
BGIOSGA000818	13.41	13.88	14.82	7.08	9.12	9.86	8.07	8.22	6.72
BGIOSGA000819	112.27	103.57	112.76	34.49	30.41	17.1	62.44	108.16	99.13		60S ribosomal protein L18a [Source:UniProtKB/TrEMBL;Acc:A2WV44]
BGIOSGA000820	37.21	32.53	30.08	34.8	34.57	19.08	33.39	28.52	27.68
BGIOSGA000821	1.12	1.67	1.27	0.6	0.42	0.71	0.68	2.04	2.26
BGIOSGA000822	184.69	122.42	201.91	89.36	127.66	89.9	255.69	216.71	307.18
BGIOSGA000823	11.62	11.53	10.59	4.3	6.28	12.27	6.24	4.18	4.56
BGIOSGA000824	13.32	11.34	11.71	76.78	69.95	74.99	43.54	35.8	40.0
BGIOSGA000825	0.7	1.13	0.86	2.18	1.4	2.51	1.21	1.33	1.83
BGIOSGA000826	120.78	115.66	125.72	115.18	96.3	126.93	72.5	56.25	60.03		Defense-responsive protein WRKY13 [Source:UniProtKB/TrEMBL;Acc:A2WV31]
BGIOSGA000827	83.21	66.6	66.44	89.74	108.36	162.66	30.31	29.59	26.4
BGIOSGA000828	30.22	28.34	27.32	25.08	27.53	28.78	21.83	22.67	18.67
BGIOSGA000829	0.0	0.33	0.0	0.0	0.0	0.0	0.0	0.0	0.57
BGIOSGA000830	0.0	0.0	0.0	0.51	0.0	0.0	0.0	0.0	0.0
BGIOSGA000831	2.09	2.14	3.39	0.5	0.82	0.74	1.64	1.77	1.62
BGIOSGA000832	0.85	1.03	1.46	1.09	0.33	1.24	0.38	0.41	0.44
BGIOSGA000833	0.52	0.62	0.38	0.44	0.72	0.41	0.42	1.08	0.74
BGIOSGA000834	42.22	30.84	22.06	25.31	24.72	31.29	22.87	19.47	25.39
BGIOSGA000835	3.38	2.21	2.56	0.39	0.48	0.28	0.58	1.17	1.03
BGIOSGA000836	23.03	18.68	17.8	8.17	9.25	12.2	7.59	7.11	7.2
BGIOSGA000837	8.14	12.19	10.35	14.58	13.99	5.89	30.35	26.73	25.96
BGIOSGA000838	0.0	0.0	0.0	0.0	0.0	0.0	0.0	0.0	0.0
BGIOSGA000839	0.0	0.0	0.0	0.0	0.0	0.0	0.0	0.0	0.0
BGIOSGA000840	1.85	2.9	2.87	2.77	2.67	2.05	2.29	7.61	7.18		GATA transcription factor [Source:UniProtKB/TrEMBL;Acc:A2WUZ9]
BGIOSGA000841	0.0	0.0	0.0	0.15	0.0	0.0	0.0	0.0	0.33
BGIOSGA000842	0.0	0.0	0.0	0.66	0.0	0.0	0.47	0.69	0.0
BGIOSGA000843	9.22	13.02	10.31	8.62	10.35	6.61	11.59	15.49	12.45
BGIOSGA000844	74.63	68.55	66.2	39.17	41.85	42.63	34.46	34.93	33.65
BGIOSGA000845	3.8	3.48	2.88	1.5	2.52	2.83	1.43	1.74	1.53
BGIOSGA000846	24.82	24.92	23.62	33.94	38.68	38.52	30.76	42.94	44.51
BGIOSGA000847	0.13	0.79	0.06	1.07	1.72	0.28	5.83	4.65	4.04		Pectinesterase [Source:UniProtKB/TrEMBL;Acc:A2WUY3]
BGIOSGA000848	2.61	1.23	0.63	0.0	0.0	0.0	1.47	0.0	2.16
BGIOSGA000849	78.25	91.45	65.58	74.14	60.68	50.06	70.47	59.6	57.88		Phosphotransferase [Source:UniProtKB/TrEMBL;Acc:A2WUX9]
BGIOSGA000850	35.12	37.76	32.12	21.31	18.14	17.99	20.24	22.13	30.16
BGIOSGA000851	29.15	23.46	26.64	6.13	4.26	1.43	14.57	22.33	23.06
BGIOSGA000852	0.0	0.0	0.0	0.0	0.0	0.0	0.0	0.0	0.0
BGIOSGA000853	1.74	3.31	1.71	1.68	5.33	1.23	9.94	16.32	10.84
BGIOSGA000854	42.84	43.03	43.0	9.07	6.62	5.38	11.87	9.89	10.24
BGIOSGA000855	12.14	11.71	11.2	7.44	8.28	5.25	15.72	11.9	10.21
BGIOSGA000856	127.55	94.34	127.86	134.72	124.74	189.33	60.61	55.69	49.48
BGIOSGA000857	0.0	0.0	0.0	0.0	0.0	0.0	0.0	0.0	0.0
BGIOSGA000858	31.17	30.96	28.3	12.19	14.38	10.39	19.57	22.63	20.76
BGIOSGA000859	6.65	9.68	7.42	4.52	6.51	2.04	8.83	11.87	12.55		ATP-dependent 6-phosphofructokinase [Source:UniProtKB/TrEMBL;Acc:B8A9G5]
BGIOSGA000860	1.44	1.12	1.1	0.71	0.43	0.78	0.42	0.25	0.5
BGIOSGA000861	27.12	27.9	29.43	13.77	13.38	12.54	17.1	18.1	16.43
BGIOSGA000862	0.13	0.0	0.0	0.0	0.0	0.0	0.52	0.0	0.0
BGIOSGA000863	9.23	10.81	11.38	6.66	9.46	7.0	10.64	8.7	9.19
BGIOSGA000864	2.91	1.86	3.24	1.47	1.79	1.07	1.45	1.61	1.52		Glycosyltransferase [Source:UniProtKB/TrEMBL;Acc:A2WUU3]
BGIOSGA000865	6.79	10.28	5.65	2.66	5.38	4.21	7.82	10.56	8.57		Glycosyltransferase [Source:UniProtKB/TrEMBL;Acc:A2WUU2]
BGIOSGA000866	0.0	0.0	0.0	0.0	0.0	0.24	0.0	0.0	0.0
BGIOSGA000867	40.25	36.87	40.39	10.25	12.4	10.84	11.54	11.58	9.32		NADPH-dependent diflavin oxidoreductase 1 [Source:UniProtKB/TrEMBL;Acc:B8A920]
BGIOSGA000868	34.94	30.07	51.48	51.15	52.57	44.62	80.97	63.15	94.84
BGIOSGA000869	0.0	0.21	0.32	0.0	0.09	0.0	0.27	0.17	0.0
BGIOSGA000870	10.99	8.84	9.16	45.51	33.17	23.92	36.6	30.08	39.66
BGIOSGA000871	29.4	38.74	34.57	42.46	22.79	25.56	39.24	38.36	32.52
BGIOSGA000872	6.72	7.88	6.94	4.06	4.21	1.86	8.85	7.79	7.5
BGIOSGA000873	8.27	5.65	7.23	3.49	1.77	2.83	2.92	1.19	1.88
BGIOSGA000874	0.0	0.0	0.0	0.0	0.0	0.0	0.0	0.23	0.99
BGIOSGA000875	0.0	0.0	0.0	0.0	0.0	0.0	0.0	0.0	0.0
BGIOSGA000876	4.85	4.99	4.06	0.75	0.94	1.74	0.37	0.25	0.3
BGIOSGA000877	0.27	0.0	0.37	0.0	0.09	0.0	0.0	0.04	0.0
BGIOSGA000878	0.04	0.0	0.0	0.0	0.0	0.0	0.03	0.03	0.68
BGIOSGA000879	1.94	8.07	3.61	5.47	2.19	4.05	5.64	11.46	6.97
BGIOSGA000880	16.36	11.55	13.29	4.86	4.64	2.87	7.36	5.55	5.56
BGIOSGA000881	0.35	0.0	0.46	0.0	0.19	0.0	0.19	0.09	0.4
BGIOSGA000882	0.0	0.0	0.0	0.0	0.0	0.0	0.0	0.0	0.0
BGIOSGA000883	14.98	14.47	17.39	5.92	6.03	11.0	5.8	3.74	3.75
BGIOSGA000884	1.06	1.39	1.02	0.75	0.88	0.48	2.12	2.18	1.18
BGIOSGA000885	3.3	5.07	5.05	3.91	5.59	3.34	22.14	7.69	12.47		HVA22-like protein [Source:UniProtKB/TrEMBL;Acc:B8A901]
BGIOSGA000886	13.89	11.81	13.65	12.32	9.25	13.26	8.34	7.76	6.79
BGIOSGA000887	0.22	0.33	0.87	0.93	1.48	2.7	0.28	0.44	0.09
BGIOSGA000888	0.0	0.0	0.0	3.17	4.45	7.41	6.0	4.28	6.78
BGIOSGA000889	0.0	0.0	0.0	0.0	0.0	0.0	0.0	0.0	0.0
BGIOSGA000890	0.0	0.0	0.0	0.0	0.0	0.0	0.0	0.36	0.0
BGIOSGA000891	0.0	0.0	0.0	0.0	0.0	0.0	0.0	0.0	0.0
BGIOSGA000892	0.0	0.0	0.0	0.53	0.87	0.3	0.57	0.14	0.59		Chimeric floral organs 1 [Source:UniProtKB/TrEMBL;Acc:A2WUN4]
BGIOSGA000893	0.0	0.0	0.0	0.0	0.0	0.0	0.0	0.0	0.0
BGIOSGA000894	0.23	0.0	0.0	0.0	0.0	0.2	0.93	0.36	0.0
BGIOSGA000895	0.1	0.0	0.05	0.0	0.04	0.04	0.17	0.24	0.17
BGIOSGA000896	28.03	27.68	23.76	8.64	6.92	5.64	18.71	12.44	13.24
BGIOSGA000897	120.78	113.01	129.86	20.69	25.66	17.85	57.05	87.48	76.71		40S ribosomal protein S24 [Source:UniProtKB/TrEMBL;Acc:A2WUL8]
BGIOSGA000898	0.0	0.0	0.02	0.0	0.0	0.02	0.0	0.0	0.02
BGIOSGA000899	152.11	138.86	152.62	46.34	48.18	31.05	88.35	135.29	129.58
BGIOSGA000900	1.55	1.06	1.51	3.51	3.45	4.8	2.52	2.86	2.99		Starch synthase, chloroplastic/amyloplastic [Source:UniProtKB/TrEMBL;Acc:B8A8Q2]
BGIOSGA000901	3.27	3.12	3.49	2.33	1.45	2.13	2.2	1.38	1.65
BGIOSGA000902	33.73	39.71	38.6	36.66	35.71	29.31	66.91	75.79	78.72
BGIOSGA000903	0.0	0.0	0.0	0.0	0.0	0.0	0.0	0.0	0.0
BGIOSGA000904	0.0	0.0	0.0	0.0	0.0	0.0	0.0	0.0	0.0
BGIOSGA000905	226.24	220.54	238.7	194.44	229.34	290.7	195.82	157.87	151.24
BGIOSGA000906	8.76	8.02	6.23	7.29	8.13	8.87	6.63	7.77	6.98
BGIOSGA000907	21.33	27.45	22.52	20.41	18.11	7.16	19.2	16.46	15.16
BGIOSGA000908	8.38	7.79	4.48	5.31	4.51	2.69	7.36	7.68	6.49
BGIOSGA000909	0.14	0.0	0.0	0.16	0.18	0.0	0.0	0.0	0.0
BGIOSGA000910	1.0	2.74	2.14	1.96	1.65	0.35	3.25	0.79	2.37
BGIOSGA000911	199.07	208.91	192.14	87.63	88.36	87.15	88.92	76.2	78.48
BGIOSGA000912	4.22	3.69	3.48	1.45	1.98	0.69	0.53	1.0	2.0
BGIOSGA000913	10.01	14.34	8.69	15.09	19.36	5.35	29.59	31.14	26.16
BGIOSGA000914	2.02	1.57	2.09	0.08	0.09	0.0	0.18	0.41	0.35
BGIOSGA000915	29.29	22.2	32.24	10.4	10.71	16.17	19.28	19.89	22.83
BGIOSGA000916	0.0	0.0	0.0	0.0	0.21	0.0	0.0	0.0	0.29
BGIOSGA000917	1.08	2.34	0.8	0.47	0.52	0.08	1.42	1.92	1.27
BGIOSGA000918	0.0	0.0	0.0	0.0	0.0	0.0	0.0	0.0	0.0
BGIOSGA000919	22.8	19.2	21.02	14.89	12.43	16.14	11.95	12.55	11.92
BGIOSGA000920	15.01	16.18	16.16	9.78	13.45	8.65	16.02	23.35	17.9
BGIOSGA000921	0.0	0.0	0.0	0.2	0.0	0.0	0.22	0.1	0.34
BGIOSGA000922	12.28	15.79	15.06	10.81	10.62	6.85	10.67	14.87	13.73
BGIOSGA000923	16.59	22.41	15.42	19.02	18.2	14.09	27.08	20.69	19.54
BGIOSGA000924	0.0	0.0	0.0	0.0	0.0	0.0	0.0	0.0	0.0
BGIOSGA000925	5.69	8.22	6.22	13.53	13.49	16.09	23.48	22.99	30.18
BGIOSGA000926	60.08	48.4	58.97	71.29	76.09	97.62	68.14	71.66	68.19
BGIOSGA000927	0.53	0.34	0.34	0.0	0.29	0.0	0.85	0.27	0.3
BGIOSGA000928	0.0	0.0	0.0	0.0	0.0	0.0	0.0	0.0	0.0
BGIOSGA000929	0.0	0.0	0.0	0.0	0.0	0.0	0.0	0.0	0.07
BGIOSGA000930	0.0	0.0	0.0	0.26	0.0	0.0	0.14	0.0	0.0
BGIOSGA000931	1.21	1.35	0.77	2.69	1.72	0.82	10.19	12.39	12.93
BGIOSGA000932	76.59	86.59	75.91	132.06	131.09	133.12	158.82	158.42	156.51		Phospholipase A1-II 5 [Source:UniProtKB/Swiss-Prot;Acc:B8A8C9]
BGIOSGA000933	2.46	2.34	9.84	2.52	1.16	4.22	2.26	1.87	0.41
BGIOSGA000934	3.03	2.96	2.79	2.36	2.67	2.8	3.35	2.75	2.59
BGIOSGA000935	60.29	69.29	54.01	49.93	67.86	63.37	80.59	93.2	69.04
BGIOSGA000936	0.0	0.0	0.0	0.0	0.0	0.0	0.0	0.0	0.0
BGIOSGA000937	0.05	0.0	0.0	0.04	0.0	0.0	0.09	0.43	0.19
BGIOSGA000938	33.13	32.54	26.8	15.21	17.46	10.0	27.64	29.12	30.73		Cytokinin riboside 5'-monophosphate phosphoribohydrolase [Source:UniProtKB/TrEMBL;Acc:A2WUA7]
BGIOSGA000939	2.86	2.28	1.77	6.65	5.03	3.96	8.82	4.44	5.85
BGIOSGA000940	1.9	1.03	0.61	3.13	4.4	4.91	3.95	3.54	3.37
BGIOSGA000941	0.33	0.16	0.16	0.12	0.0	0.14	0.81	0.65	0.56
BGIOSGA000942	0.34	0.91	0.49	2.54	3.43	2.95	4.34	4.05	3.4
BGIOSGA000943	29.46	24.43	27.46	12.62	14.98	15.78	20.48	26.31	25.1
BGIOSGA000944	90.02	92.7	95.25	104.66	89.2	90.45	113.03	139.2	152.1
BGIOSGA000945	0.0	0.0	0.15	2.59	2.22	1.43	5.62	8.04	9.04		Group 3 late embryogenesis abundant protein [Source:UniProtKB/TrEMBL;Acc:A2WU85]
BGIOSGA000946	0.0	0.0	0.0	0.0	0.0	0.76	0.0	0.0	2.17
BGIOSGA000947	35.39	36.76	42.98	24.74	22.37	25.16	29.16	26.15	22.65
BGIOSGA000948	20.29	19.49	23.28	26.73	25.71	40.34	4.62	4.63	5.93
BGIOSGA000949	0.0	0.0	0.0	0.0	0.0	0.0	0.0	0.0	0.0
BGIOSGA000950	10.27	9.08	9.17	19.38	15.83	25.09	15.03	14.05	14.79
BGIOSGA000951	0.0	0.0	0.0	0.0	0.0	0.0	0.0	0.0	0.0
BGIOSGA000952	10.56	14.32	9.64	3.41	4.79	2.5	12.58	12.73	10.73
BGIOSGA000953	714.77	682.59	779.87	4.99	3.6	7.18	24.41	26.63	27.45	BBD1	Bifunctional nuclease 1 [Source:UniProtKB/Swiss-Prot;Acc:B8A8D2]
BGIOSGA000954	4.55	4.2	4.14	2.38	2.47	1.8	0.93	0.83	1.04
BGIOSGA000955	2.87	1.95	1.31	0.18	0.16	0.0	0.24	0.29	0.42
BGIOSGA000956	0.07	0.0	0.0	0.25	0.0	0.11	0.0	0.0	0.28
BGIOSGA000957	1.05	0.43	1.03	1.04	0.73	1.08	2.69	1.38	2.33
BGIOSGA000958	2.78	2.97	2.62	2.81	2.56	1.73	5.23	5.44	6.82
BGIOSGA000959	0.0	0.0	0.0	0.0	0.0	0.0	0.0	0.16	0.34
BGIOSGA000960	0.0	0.0	0.0	0.0	0.0	0.0	0.0	0.0	0.0
BGIOSGA000961	37.84	29.03	38.5	7.22	6.76	7.29	15.93	15.51	15.16
BGIOSGA000962	0.0	0.44	0.0	0.17	0.0	0.0	0.0	0.35	0.38
BGIOSGA000963	0.0	0.0	0.0	0.0	0.0	0.0	0.0	0.0	0.0
BGIOSGA000964	0.0	0.0	0.0	0.0	0.0	0.0	0.0	0.0	0.0
BGIOSGA000965	0.0	0.0	0.0	0.0	0.05	0.0	0.05	0.2	0.16
BGIOSGA000966	0.0	0.0	0.0	0.0	0.0	0.53	0.0	0.0	0.0
BGIOSGA000967	0.0	0.0	0.0	0.0	0.0	0.0	0.0	0.0	0.0
BGIOSGA000968	14.1	21.98	16.58	14.13	9.86	6.33	27.55	21.32	23.26		Glycosyltransferase [Source:UniProtKB/TrEMBL;Acc:B8A820]
BGIOSGA000969	0.0	0.0	0.0	0.0	0.0	0.0	19.41	0.0	0.0
BGIOSGA000970	8.49	6.69	8.37	1.82	1.08	2.41	1.18	1.08	0.38
BGIOSGA000971	14.19	14.32	10.43	10.06	8.97	9.86	8.68	8.46	7.97
BGIOSGA000972	0.0	0.0	0.0	0.0	0.0	0.0	0.0	0.0	0.0
BGIOSGA000973	7.94	8.1	7.42	4.2	5.11	3.22	4.59	6.94	5.71
BGIOSGA000974	45.32	33.79	36.79	17.77	16.04	15.02	10.67	9.84	8.88
BGIOSGA000975	0.0	0.0	0.0	0.0	0.0	0.0	0.0	0.0	0.0
BGIOSGA000976	1.53	1.35	4.11	0.67	0.71	1.35	1.82	1.11	0.97
BGIOSGA000977	28.57	27.7	26.09	16.11	17.23	18.13	12.15	11.99	10.91
BGIOSGA000978	11.7	13.44	13.51	6.85	7.96	8.28	7.22	7.5	7.41
BGIOSGA000979	24.25	15.69	22.74	12.64	13.06	16.5	12.66	16.77	11.75
BGIOSGA000980	42.23	42.12	43.21	45.35	51.12	62.31	39.8	42.8	51.04
BGIOSGA000981	0.0	0.0	0.0	0.0	0.0	0.0	0.0	0.0	0.0
BGIOSGA000982	20.78	19.18	22.23	47.76	39.98	68.39	16.39	15.03	19.47
BGIOSGA000983	0.0	0.0	0.0	0.0	0.0	0.0	0.0	0.0	0.0
BGIOSGA000984	0.0	0.0	0.0	0.0	0.0	0.0	0.0	0.0	0.0
BGIOSGA000985	114.71	121.17	121.09	145.88	137.01	101.5	93.58	79.54	84.18
BGIOSGA000986	0.0	0.0	0.0	0.0	0.0	0.0	0.0	0.0	0.0
BGIOSGA000987	11.07	7.51	7.32	2.99	1.59	2.88	2.93	3.32	3.68
BGIOSGA000988	14.95	11.12	10.04	4.58	7.31	8.52	7.65	8.34	8.86
BGIOSGA000989	33.82	30.66	32.72	33.05	32.78	31.46	31.87	30.24	33.36
BGIOSGA000990	0.0	0.15	0.0	0.0	0.13	0.0	0.0	0.0	0.0
BGIOSGA000991	0.0	0.0	0.0	0.0	0.0	0.0	0.0	0.0	0.0
BGIOSGA000992	0.21	0.0	0.23	0.14	0.18	0.39	0.0	1.16	0.13
BGIOSGA000993	0.0	0.0	0.0	0.0	0.0	0.0	0.0	0.0	0.07
BGIOSGA000994	1.38	1.06	1.18	0.13	0.43	0.68	0.14	0.55	0.0
BGIOSGA000995	65.54	69.21	65.3	39.47	27.92	27.52	49.58	34.02	30.57
BGIOSGA000996	16.61	20.41	16.93	9.2	8.66	13.81	5.91	6.79	6.53
BGIOSGA000997	39.59	44.87	42.92	18.05	17.45	10.34	22.02	14.07	15.89
BGIOSGA000998	26.69	24.81	27.49	65.79	81.57	122.83	16.56	16.76	15.68
BGIOSGA000999	0.2	0.97	0.19	0.79	0.54	0.41	1.13	1.11	0.85
BGIOSGA001000	21.66	18.04	20.28	19.14	19.9	24.76	11.67	15.01	14.96
BGIOSGA001001	6.56	7.17	7.26	2.89	4.32	1.64	3.7	4.88	5.05
BGIOSGA001002	0.0	0.0	0.0	0.0	0.0	0.0	0.0	0.0	0.0
BGIOSGA001003	1.59	2.74	1.37	1.45	1.15	1.05	5.66	3.72	4.67
BGIOSGA001004	20.67	25.47	22.29	12.49	14.05	10.45	18.96	17.99	15.24
BGIOSGA001005	4.72	6.2	6.28	2.98	2.04	2.76	1.6	2.7	2.01
BGIOSGA001006	1.33	0.79	1.48	9.68	6.53	18.62	13.49	13.26	16.13
BGIOSGA001007	0.54	1.31	1.06	1.09	0.82	0.82	1.89	0.63	0.55
BGIOSGA001008	6.71	5.95	6.58	2.51	2.3	2.3	2.85	2.36	2.6		DNA ligase [Source:UniProtKB/TrEMBL;Acc:B8A7M7]
BGIOSGA001009	0.0	0.13	0.13	0.0	0.0	0.0	0.0	0.82	0.0
BGIOSGA001010	18.84	15.05	17.41	10.36	10.57	15.88	13.01	10.58	9.94		Protein DETOXIFICATION [Source:UniProtKB/TrEMBL;Acc:B8A7M4]
BGIOSGA001011	0.2	0.39	0.19	0.67	1.42	0.28	3.95	5.54	4.3
BGIOSGA001012	11.45	10.23	10.9	3.9	5.06	5.43	5.99	8.04	6.46
BGIOSGA001013	89.59	67.91	64.22	18.48	18.2	13.18	26.48	15.94	13.18
BGIOSGA001014	2.64	5.04	2.1	2.26	1.75	7.57	2.38	2.69	0.73
BGIOSGA001015	7.21	15.88	9.11	14.38	14.05	24.08	3.18	1.82	7.87
BGIOSGA001016	11.28	9.92	10.35	4.8	3.07	4.64	3.98	3.38	2.96
BGIOSGA001017	3.9	3.13	10.36	4.93	5.05	0.0	0.57	7.43	2.69
BGIOSGA001018	7.97	17.14	9.49	13.18	12.28	5.68	11.48	14.43	14.87
BGIOSGA001019	51.6	47.18	53.22	9.88	9.42	12.12	9.87	7.49	7.41
BGIOSGA001020	16.49	20.37	19.48	7.48	9.95	5.3	19.51	19.26	20.61
BGIOSGA001021	40.87	39.18	39.88	37.44	34.73	45.76	24.13	24.23	23.66
BGIOSGA001022	253.34	221.01	328.32	122.66	139.03	56.78	350.03	501.11	460.35
BGIOSGA001023	0.0	1.63	0.0	3.07	1.55	0.58	2.66	2.03	1.94
BGIOSGA001024	3.23	4.62	5.19	2.54	3.28	2.92	3.82	4.38	4.23
BGIOSGA001025	34.72	42.41	37.25	22.6	26.23	17.31	50.12	40.18	39.47
BGIOSGA001026	9.38	7.73	14.31	5.84	4.72	4.57	6.19	6.32	5.65
BGIOSGA001027	0.0	0.0	0.0	0.0	0.0	0.0	0.0	0.0	0.0
BGIOSGA001028	0.0	0.0	0.0	0.0	0.0	0.0	0.23	0.0	0.0
BGIOSGA001029	2.41	1.01	1.81	3.11	2.32	3.79	1.23	1.99	1.34
BGIOSGA001030	50.46	42.84	40.14	33.14	29.16	18.18	36.02	25.06	24.84		Glycosyltransferases [Source:UniProtKB/TrEMBL;Acc:A2WTQ4]
BGIOSGA001031	0.07	0.13	0.2	0.0	0.06	0.0	0.0	0.0	0.0
BGIOSGA001032	237.64	221.11	262.22	198.74	193.42	154.89	237.02	253.09	265.2
BGIOSGA001033	61.19	59.86	58.72	43.33	54.51	58.99	32.46	35.3	34.28		Tubby-like F-box protein [Source:UniProtKB/TrEMBL;Acc:A2WTP7]
BGIOSGA001034	26.7	26.02	24.99	13.79	15.97	12.22	12.22	14.16	11.94
BGIOSGA001035	13.57	12.1	13.87	9.99	8.03	9.63	9.02	10.6	15.43
BGIOSGA001036	13.45	13.33	11.78	6.92	7.36	7.09	8.86	6.98	7.89
BGIOSGA001037	240.96	235.07	243.79	109.67	111.43	95.93	155.58	165.42	161.67
BGIOSGA001038	18.34	20.45	19.05	26.91	26.77	27.47	19.97	20.36	22.14
BGIOSGA001039	0.0	1.48	0.0	0.0	0.0	0.0	0.0	0.0	0.0
BGIOSGA001040	0.0	0.0	0.0	0.0	0.0	0.0	0.0	0.0	0.0
BGIOSGA001041	5.99	6.24	6.65	14.54	15.91	11.52	9.84	8.65	6.86
BGIOSGA001042	35.54	36.08	36.64	15.48	19.85	22.36	20.92	22.06	18.9
BGIOSGA001043	1.77	1.28	1.93	0.22	0.14	0.32	0.35	0.22	0.18
BGIOSGA001044	6.7	11.53	7.26	10.62	8.43	5.38	14.16	8.98	10.75
BGIOSGA001045	1.14	1.53	0.85	0.15	0.17	0.29	0.28	0.37	0.23
BGIOSGA001046	9.27	12.45	10.46	10.27	10.23	6.6	10.5	11.94	12.43		Auxin response factor [Source:UniProtKB/TrEMBL;Acc:B8A784]
BGIOSGA001047	0.06	0.24	0.18	0.0	0.05	0.05	0.0	0.19	0.26
BGIOSGA001048	1.66	0.74	1.08	0.3	0.51	0.1	0.51	0.46	0.43
BGIOSGA001049	10.04	8.58	10.51	1.29	1.09	2.09	0.89	0.81	1.16
BGIOSGA001050	4.0	4.73	4.52	1.44	1.57	4.15	2.1	2.08	1.57
BGIOSGA001051	0.98	0.86	0.9	0.22	0.15	0.13	0.29	0.23	0.1
BGIOSGA001052	4.03	3.26	2.61	1.6	2.43	1.82	2.84	3.39	2.67
BGIOSGA001053	4.14	5.14	4.56	2.46	3.42	2.72	3.86	4.07	2.56
BGIOSGA001054	3.82	103.17	10.59	185.33	237.38	77.29	750.05	699.36	724.54
BGIOSGA001055	40.86	38.58	35.11	202.66	216.46	290.07	64.76	57.88	54.82
BGIOSGA001056	13.19	12.68	13.07	7.49	7.25	7.17	9.28	8.67	7.58
BGIOSGA001057	47.84	57.14	41.03	40.45	41.95	38.11	57.2	41.95	39.0
BGIOSGA001058	0.0	0.0	0.0	0.0	0.0	0.0	0.0	0.0	0.0
BGIOSGA001059	0.0	0.0	0.0	0.0	0.0	0.0	0.0	0.0	0.04
BGIOSGA001060	69.02	63.77	66.05	22.21	20.68	11.93	48.99	41.17	43.65
BGIOSGA001061	2.2	2.27	1.94	1.72	1.78	2.57	0.89	1.44	2.49
BGIOSGA001062	108.71	94.58	125.35	57.17	52.92	25.28	108.8	169.94	150.02		60S ribosomal protein L18a [Source:UniProtKB/TrEMBL;Acc:B8A773]
BGIOSGA001063	0.0	0.82	0.0	0.13	0.41	0.0	1.5	1.32	0.43
BGIOSGA001064	9.64	8.58	7.84	6.33	8.85	7.72	3.96	6.36	4.8
BGIOSGA001065	0.69	0.75	0.37	0.38	0.9	0.77	0.42	0.63	0.64
BGIOSGA001066	0.09	0.91	0.9	0.14	0.31	0.32	0.15	0.07	0.16
BGIOSGA001067	0.0	0.0	0.0	0.0	0.0	0.0	0.0	0.11	0.0
BGIOSGA001068	0.0	0.0	0.0	0.0	0.0	0.0	0.0	0.0	0.0
BGIOSGA001069	30.75	27.59	27.53	15.12	13.69	8.99	7.68	5.42	7.72
BGIOSGA001070	35.28	33.41	30.71	24.52	24.66	30.44	15.35	14.88	14.05
BGIOSGA001071	0.02	0.0	0.0	0.0	0.0	0.0	0.0	0.0	0.0
BGIOSGA001072	15.46	17.75	13.99	9.58	9.37	5.07	13.56	11.78	10.13
BGIOSGA001073	53.3	55.05	47.07	42.69	46.73	46.48	18.74	26.25	21.2
BGIOSGA001074	26.66	21.05	24.32	8.18	6.58	6.27	8.25	7.5	6.13
BGIOSGA001075	73.37	24.19	32.99	2.4	2.97	6.37	4.55	1.94	3.99
BGIOSGA001076	0.0	0.0	0.0	0.0	0.0	0.0	0.0	0.0	0.1
BGIOSGA001077	0.0	0.0	0.0	0.0	0.0	0.0	0.0	0.0	0.0
BGIOSGA001078	46.95	49.78	42.49	61.59	59.41	38.79	82.01	88.93	82.18
BGIOSGA001079	402.51	355.65	359.66	295.63	305.18	473.62	152.93	146.25	183.2		Iron-sulfur cluster assembly protein [Source:UniProtKB/TrEMBL;Acc:A2WTG8]
BGIOSGA001080	0.0	0.15	0.0	0.11	0.12	0.0	0.24	0.12	0.89
BGIOSGA001081	24.03	24.86	12.98	33.77	27.9	26.58	14.99	13.26	17.35
BGIOSGA001082	0.0	0.0	0.17	0.0	0.0	0.0	0.0	0.67	0.0
BGIOSGA001083	0.06	0.06	0.0	0.05	0.35	0.26	0.05	0.38	0.25
BGIOSGA001084	0.85	1.05	0.76	0.54	0.42	0.49	0.12	0.79	0.36
BGIOSGA001085	4.57	4.18	5.48	3.0	2.55	1.84	5.92	5.3	5.12
BGIOSGA001086	1.02	4.87	0.75	2.33	5.18	1.33	7.33	11.19	9.7		Glucose-6-phosphate 1-epimerase [Source:UniProtKB/TrEMBL;Acc:A2WTF0]
BGIOSGA001087	34.58	31.87	39.59	22.74	26.29	26.59	29.71	33.11	33.56
BGIOSGA001088	233.25	225.19	223.69	293.53	248.54	278.64	202.05	188.56	201.64
BGIOSGA001089	0.0	0.0	0.0	0.0	0.0	0.0	0.0	0.0	0.0
BGIOSGA001090	0.0	0.0	0.0	0.0	0.0	0.0	0.0	0.67	0.45
BGIOSGA001091	0.0	0.08	0.0	0.06	0.0	0.07	0.03	0.0	0.0
BGIOSGA001092	19.25	20.53	17.77	8.58	7.56	10.53	7.76	10.11	6.86
BGIOSGA001093	1.6	1.34	1.48	1.89	1.47	4.03	0.4	0.76	0.27
BGIOSGA001094	3.25	7.57	5.33	9.27	4.34	7.53	8.38	8.47	5.9
BGIOSGA001095	36.35	29.97	32.46	26.28	21.98	26.99	17.88	20.51	18.61
BGIOSGA001096	0.0	0.0	0.0	0.0	0.0	0.0	0.0	0.0	0.0
BGIOSGA001097	0.0	0.0	0.0	0.0	0.0	0.0	0.0	0.0	0.0
BGIOSGA001098	0.29	0.28	0.56	0.0	0.0	0.0	0.0	0.0	0.0
BGIOSGA001099	709.66	717.32	785.65	104.96	119.33	66.72	186.27	191.66	188.05		Isocitrate dehydrogenase [NADP] [Source:UniProtKB/TrEMBL;Acc:A2WTC5]
BGIOSGA001100	2.26	2.02	2.05	1.52	0.0	1.82	0.0	3.22	3.44
BGIOSGA001101	20.7	26.2	24.54	11.75	13.05	11.42	11.76	13.18	9.35
BGIOSGA001102	20.12	24.35	20.28	11.59	14.92	8.88	17.75	20.7	18.64
BGIOSGA001103	0.0	0.0	0.0	0.0	0.0	0.0	0.0	0.0	0.0
BGIOSGA001104	0.0	0.0	0.07	0.0	0.0	0.0	0.0	0.0	0.0
BGIOSGA001105	7.17	8.09	9.67	1.97	2.96	4.96	3.26	2.75	2.36
BGIOSGA001106	0.0	0.0	0.0	0.0	0.0	2.82	0.0	0.0	0.0
BGIOSGA001107	0.0	0.0	0.0	0.0	0.0	0.0	0.0	0.0	0.11
BGIOSGA001108	18.8	20.06	17.99	27.6	24.8	15.36	73.35	71.01	66.54
BGIOSGA001109	9.57	9.61	11.27	11.37	8.68	5.12	18.63	14.32	16.08
BGIOSGA001110	9.52	45.35	14.77	40.02	36.38	20.05	96.38	87.74	71.44
BGIOSGA001111	0.0	0.0	0.0	0.0	0.0	0.0	0.0	0.0	0.0
BGIOSGA001112	0.0	0.0	0.0	0.0	0.0	0.0	0.0	0.0	0.0
BGIOSGA001113	0.0	0.0	0.0	0.0	0.0	0.0	0.0	0.0	0.0
BGIOSGA001114	39.86	37.08	39.38	21.43	17.79	17.63	20.66	18.89	19.14
BGIOSGA001115	0.0	0.0	0.0	0.0	0.0	0.51	0.0	0.0	0.0
BGIOSGA001116	2.98	3.32	2.79	1.84	1.49	1.6	1.9	2.52	2.65
BGIOSGA001117	24.49	28.52	23.23	7.01	6.59	6.97	9.24	5.59	6.13
BGIOSGA001118	14.6	14.63	12.23	9.91	3.37	3.27	3.84	2.77	3.88
BGIOSGA001119	42.17	39.74	42.36	32.21	29.68	22.8	21.09	15.77	19.61		ADP,ATP carrier protein [Source:UniProtKB/TrEMBL;Acc:A2WT73]
BGIOSGA001120	22.75	19.33	22.78	8.46	9.69	8.7	12.12	9.83	7.94
BGIOSGA001121	1.59	4.55	1.19	4.52	3.35	2.57	6.55	7.51	6.17
BGIOSGA001122	91.12	77.72	109.08	10.1	8.34	11.47	6.39	3.57	4.29
BGIOSGA001123	7.12	2.04	3.25	3.62	3.26	4.0	0.68	0.98	0.53
BGIOSGA001124	5.55	2.55	5.06	2.51	1.97	2.82	3.12	1.95	1.54
BGIOSGA001125	1.77	2.55	1.66	1.51	0.77	0.13	1.6	1.67	0.98
BGIOSGA001126	0.0	0.0	0.0	0.0	0.0	0.0	0.0	0.0	0.0
BGIOSGA001127	16.01	16.89	11.97	24.0	15.23	6.92	35.7	20.96	26.17
BGIOSGA001128	0.0	0.0	0.0	0.0	0.0	0.0	0.0	0.0	0.0
BGIOSGA001129	0.0	0.0	0.0	0.0	0.0	0.0	0.0	0.0	0.0
BGIOSGA001130	3.96	5.59	3.55	2.06	2.94	2.14	3.37	2.85	2.82		Mitogen-activated protein kinase [Source:UniProtKB/TrEMBL;Acc:B8ACE1]
BGIOSGA001131	0.14	0.0	0.0	0.0	0.0	0.0	0.0	0.0	0.23
BGIOSGA001132	15.47	10.95	20.63	1.69	0.92	2.06	3.54	4.07	3.55
BGIOSGA001133	0.0	0.0	0.0	0.27	0.3	0.46	0.22	0.84	0.23
BGIOSGA001134	32.71	33.64	34.1	18.61	17.49	18.22	32.84	19.59	20.96
BGIOSGA001135	0.0	0.0	0.0	0.0	0.0	0.0	0.0	0.0	0.0
BGIOSGA001136	0.0	0.21	0.0	0.35	0.0	0.0	0.0	0.0	0.0
BGIOSGA001137	572.15	269.68	387.57	93.37	154.99	89.12	167.05	207.3	168.37		None
BGIOSGA001138	0.0	0.02	0.07	0.09	0.03	0.0	0.16	0.02	0.26
BGIOSGA001139	11.44	10.0	7.3	12.36	15.26	10.65	14.28	12.17	10.58
BGIOSGA001140	24.1	21.77	22.75	7.18	7.44	6.76	12.6	14.41	14.32
BGIOSGA001141	62.14	49.23	53.37	28.27	29.26	30.73	22.1	19.23	21.63		CASP-like protein [Source:UniProtKB/TrEMBL;Acc:A2WT30]
BGIOSGA001142	0.0	0.02	0.0	0.0	0.0	0.0	0.0	0.02	0.0
BGIOSGA001143	0.0	0.0	0.0	0.0	0.0	0.0	0.0	0.0	0.0
BGIOSGA001144	16.58	16.65	18.1	30.84	23.96	23.58	20.46	14.6	17.17
BGIOSGA001145	0.0	0.0	0.0	0.0	0.0	0.0	0.0	0.0	0.0
BGIOSGA001146	0.0	0.0	0.0	0.0	0.0	0.0	0.0	0.0	0.0
BGIOSGA001147	32.5	28.44	33.35	12.29	13.34	16.93	11.52	13.96	18.86		peptide deformylase 1B [Source:Projected from Arabidopsis thaliana (AT5G14660) TAIR;Acc:AT5G14660]
BGIOSGA001148	13.35	12.97	11.25	4.29	5.79	4.98	8.24	8.89	8.77
BGIOSGA001149	2.23	3.64	3.55	0.89	1.41	0.79	1.22	1.77	2.62
BGIOSGA001150	17.34	16.72	15.4	7.71	8.44	8.24	8.52	7.9	6.96
BGIOSGA001151	4.13	8.53	1.57	3.44	6.46	0.66	20.14	18.83	17.12
BGIOSGA001152	0.11	0.15	0.19	0.2	0.22	0.16	0.0	0.12	0.1
BGIOSGA001153	0.0	0.0	0.0	0.0	0.0	0.0	0.0	0.0	0.0
BGIOSGA001154	0.0	0.0	0.0	0.0	0.0	0.0	0.0	0.0	0.0
BGIOSGA001155	30.08	21.1	21.61	29.54	21.5	49.33	8.86	9.14	17.22	ZHD5	Zinc-finger homeodomain protein 5 [Source:UniProtKB/Swiss-Prot;Acc:A2WSZ6]
BGIOSGA001156	0.48	0.0	0.0	0.0	0.0	0.0	0.0	0.0	0.0
BGIOSGA001157	0.0	0.0	0.0	0.0	0.0	0.0	0.0	0.0	0.0
BGIOSGA001158	0.0	0.0	0.0	0.0	0.0	0.0	0.0	0.0	0.0		Pectinesterase [Source:UniProtKB/TrEMBL;Acc:B8ACB4]
BGIOSGA001159	0.0	0.0	0.0	0.0	0.38	0.0	0.09	0.18	0.0
BGIOSGA001160	0.0	0.0	0.0	0.0	0.0	0.0	0.0	0.0	0.0
BGIOSGA001161	17.7	17.85	18.37	5.66	6.21	5.24	9.42	13.84	9.57
BGIOSGA001162	402.63	437.67	474.26	798.4	752.6	912.88	697.84	754.52	779.85		50S ribosomal protein L31 [Source:UniProtKB/TrEMBL;Acc:A2WSX8]
BGIOSGA001163	0.0	0.0	1.55	0.0	0.0	0.35	0.31	0.0	0.0
BGIOSGA001164	0.0	0.0	0.0	0.0	0.0	0.0	0.0	0.0	0.0
BGIOSGA001165	0.11	0.0	0.0	0.0	0.0	0.0	0.0	0.0	0.0
BGIOSGA001166	0.0	0.0	0.0	0.0	0.0	0.0	0.0	0.0	0.0
BGIOSGA001167	0.0	0.0	0.0	0.0	0.0	0.0	0.0	0.0	0.0
BGIOSGA001168	0.0	0.0	0.0	0.64	0.0	0.55	0.34	0.66	2.14
BGIOSGA001169	52.74	52.6	43.88	54.57	58.74	42.04	56.98	47.84	47.58		Mitogen-activated protein kinase [Source:UniProtKB/TrEMBL;Acc:B8ACD7]
BGIOSGA001170	0.99	0.22	0.66	0.03	0.08	0.04	0.0	0.0	0.0
BGIOSGA001171	1.89	0.0	0.0	1.29	0.0	0.74	0.0	0.0	0.0
BGIOSGA001172	201.46	156.05	182.92	63.58	67.14	76.91	35.53	24.87	27.87
BGIOSGA001173	48.18	44.33	53.37	11.48	13.21	12.53	14.07	12.29	10.87
BGIOSGA001174	29.98	36.3	17.23	7.22	9.42	0.0	21.92	24.99	18.43
BGIOSGA001175	0.41	2.37	0.47	3.29	2.35	1.49	4.4	8.39	7.02
BGIOSGA001176	0.0	0.0	0.0	0.0	0.0	0.0	0.0	0.0	0.0
BGIOSGA001177	0.0	0.0	0.0	0.0	0.0	0.0	0.0	0.0	0.0
BGIOSGA001178	0.42	0.97	0.21	0.21	0.18	0.43	0.53	0.5	0.18
BGIOSGA001179	32.59	34.19	33.89	15.72	15.31	13.77	18.78	16.98	13.86
BGIOSGA001180	0.0	0.0	0.0	0.0	0.0	0.0	0.0	0.0	0.0
BGIOSGA001181	2.01	2.09	1.7	4.45	5.41	10.25	2.77	2.28	2.49
BGIOSGA001182	0.0	0.05	0.0	0.14	0.0	0.08	0.08	0.04	0.16
BGIOSGA001183	26.1	34.63	28.58	44.27	48.45	44.54	47.62	44.4	38.88
BGIOSGA001184	69.26	82.44	75.99	65.93	58.97	39.4	73.66	87.01	85.1		Uroporphyrinogen decarboxylase [Source:UniProtKB/TrEMBL;Acc:B8ABY1]
BGIOSGA001185	36.04	42.34	37.86	31.08	34.95	26.07	24.59	27.55	24.9
BGIOSGA001186	5.89	9.51	5.9	5.84	4.2	2.82	6.01	4.76	5.69
BGIOSGA001187	10.07	16.36	9.97	14.92	17.5	16.27	24.65	25.36	23.89
BGIOSGA001188	1.7	3.56	0.99	9.09	12.38	16.41	17.69	21.36	22.15
BGIOSGA001189	0.34	0.19	0.2	0.0	0.0	0.0	0.0	0.0	0.0		Glycosyltransferase [Source:UniProtKB/TrEMBL;Acc:A2WSQ4]
BGIOSGA001190	20.71	14.83	16.77	11.22	6.88	7.03	8.59	7.8	8.11		Glycosyltransferase [Source:UniProtKB/TrEMBL;Acc:A2WSQ2]
BGIOSGA001191	20.62	17.98	17.16	14.37	14.79	12.1	21.35	22.82	21.87
BGIOSGA001192	84.16	110.08	75.69	188.23	153.17	172.59	103.34	89.51	74.2
BGIOSGA001193	0.0	0.0	0.0	0.0	0.0	0.0	0.0	0.0	0.0
BGIOSGA001194	35.28	37.01	37.34	20.11	23.13	24.95	23.4	23.41	19.88
BGIOSGA001195	75.46	73.0	72.44	78.12	91.0	128.51	45.41	48.16	48.39
BGIOSGA001196	0.31	0.25	0.25	0.08	0.16	0.22	0.21	0.12	0.09
BGIOSGA001197	0.51	1.52	0.35	0.0	0.0	0.0	0.0	0.0	0.61
BGIOSGA001198	166.53	153.25	151.79	33.42	33.94	28.96	48.77	45.75	52.03
BGIOSGA001199	0.18	1.65	0.6	0.4	1.47	1.22	1.61	3.7	2.48
BGIOSGA001200	17.46	11.56	17.14	2.72	2.64	4.88	2.76	2.04	5.42
BGIOSGA001201	3.71	4.75	4.4	0.5	0.79	0.56	1.55	1.24	1.66
BGIOSGA001202	42.95	42.64	41.21	20.17	20.17	18.73	17.73	19.37	19.18
BGIOSGA001203	95.7	77.98	82.72	35.37	36.82	23.18	36.34	42.81	42.27		CTP synthase [Source:UniProtKB/TrEMBL;Acc:A2WSM8]
BGIOSGA001204	21.89	22.12	20.41	19.1	18.05	17.92	20.36	22.05	17.53
BGIOSGA001205	0.0	0.0	0.0	0.0	0.0	0.0	0.0	0.0	0.0	rpl23-B	50S ribosomal protein L23, chloroplastic [Source:UniProtKB/TrEMBL;Acc:B8ABV8]
BGIOSGA001206	0.07	0.43	0.61	1.31	1.35	0.13	2.65	3.66	2.99
BGIOSGA001207	25.36	29.89	26.03	25.86	30.69	11.06	34.22	41.11	35.76
BGIOSGA001208	66.78	70.07	61.92	47.88	49.88	25.26	95.34	88.39	110.62
BGIOSGA001209	8.84	11.72	14.88	216.03	143.51	104.36	124.41	104.65	106.62
BGIOSGA001210	15.28	14.73	13.31	10.47	11.1	11.19	7.76	6.69	5.99
BGIOSGA001211	21.51	21.74	23.5	8.74	11.54	10.46	14.61	14.66	16.97
BGIOSGA001212	0.0	0.0	0.0	0.0	0.0	1.47	0.0	0.0	0.0
BGIOSGA001213	1.42	1.26	0.71	0.29	1.16	0.39	0.68	0.81	0.21
BGIOSGA001214	16.9	17.35	17.81	12.21	10.53	14.12	13.79	16.68	16.06
BGIOSGA001215	0.35	0.21	0.27	0.54	0.47	0.86	0.18	0.28	0.24
BGIOSGA001216	0.28	0.62	0.07	0.75	0.06	0.97	0.0	0.0	0.06
BGIOSGA001217	0.0	0.0	0.0	0.0	0.0	0.0	0.0	0.0	0.0
BGIOSGA001218	97.77	97.26	92.42	61.64	60.52	70.04	61.11	51.73	53.13
BGIOSGA001219	0.14	0.14	0.28	1.71	0.7	0.12	0.35	0.0	0.0
BGIOSGA001220	17.45	16.97	17.1	9.18	7.48	7.68	9.91	10.21	8.14
BGIOSGA001221	3.48	2.42	3.29	0.37	0.63	0.49	0.45	0.73	0.64
BGIOSGA001222	6.59	12.62	13.19	6.16	2.54	4.38	4.06	5.0	3.35
BGIOSGA001223	4.12	3.61	1.46	4.48	2.78	2.21	5.71	5.11	7.08
BGIOSGA001224	11.53	12.84	14.63	7.21	7.63	5.99	7.15	5.26	5.58
BGIOSGA001225	20.87	19.33	19.55	8.83	10.72	8.39	10.55	11.79	9.78
BGIOSGA001226	22.27	29.9	23.39	15.26	17.82	12.31	25.57	29.42	32.79		Protein YIPF [Source:UniProtKB/TrEMBL;Acc:B8ABL4]
BGIOSGA001227	8.85	6.05	6.47	3.63	2.21	0.98	4.74	6.0	3.02
BGIOSGA001228	0.0	0.0	0.0	0.0	0.0	0.0	0.0	0.0	0.0
BGIOSGA001229	8.59	6.72	5.33	2.12	1.84	2.62	1.85	1.41	1.22
BGIOSGA001230	0.0	0.06	0.0	0.0	0.0	0.0	0.04	0.0	0.12
BGIOSGA001231	0.0	0.0	0.0	0.0	0.0	0.26	0.0	0.0	0.0
BGIOSGA001232	0.0	0.0	0.43	0.0	0.0	0.19	0.0	0.0	0.0
BGIOSGA001233	6.95	4.36	4.51	5.34	3.08	6.23	2.41	1.5	1.95	ABCG36	ABC transporter G family member 36 [Source:UniProtKB/Swiss-Prot;Acc:A2WSH0]
BGIOSGA001234	0.57	0.41	0.58	0.45	0.16	0.47	0.47	0.07	0.41
BGIOSGA001235	10.0	3.68	8.42	6.05	2.61	9.49	6.33	6.31	5.01
BGIOSGA001236	0.19	0.12	0.11	0.05	0.0	0.0	0.02	0.01	0.05
BGIOSGA001237	0.57	0.39	0.6	0.17	0.28	0.87	0.08	0.1	0.09
BGIOSGA001238	0.5	0.47	0.2	0.38	0.25	0.44	0.11	0.15	0.2
BGIOSGA001239	0.0	0.25	0.12	0.0	0.27	0.06	0.0	0.05	0.05
BGIOSGA001240	0.0	0.0	0.0	0.0	0.0	0.0	0.0	0.0	0.0
BGIOSGA001241	2.91	15.68	3.24	15.47	31.49	11.64	52.5	79.11	79.74
BGIOSGA001242	2.61	7.8	9.29	6.19	4.66	4.39	9.62	8.75	8.29
BGIOSGA001243	0.0	0.0	0.0	0.0	0.0	0.0	0.0	0.0	0.0
BGIOSGA001244	60.29	57.99	53.2	35.19	38.43	39.41	30.9	28.73	27.76
BGIOSGA001245	15.55	24.78	14.25	9.7	26.64	11.5	14.82	8.74	12.9
BGIOSGA001246	11.86	9.38	13.06	9.68	10.84	9.05	19.69	19.97	15.71
BGIOSGA001247	0.0	1.21	0.0	0.0	0.0	2.04	0.0	1.8	0.0
BGIOSGA001248	0.0	4.18	0.0	0.0	0.02	3.96	0.0	1.47	0.0
BGIOSGA001249	6.18	8.74	7.01	5.37	2.4	7.37	0.93	4.66	3.03
BGIOSGA001250	0.72	0.69	4.86	1.07	0.87	0.31	1.42	2.23	4.22
BGIOSGA001251	0.0	0.0	0.0	0.0	0.31	0.0	0.0	0.3	0.32
BGIOSGA001252	0.0	0.0	0.0	0.0	0.0	0.0	0.0	0.0	0.0
BGIOSGA001253	0.0	0.0	0.0	0.0	0.0	0.0	0.0	0.0	0.0
BGIOSGA001254	0.22	4.14	2.01	8.67	0.51	3.46	1.9	4.71	9.24		Kinesin-like protein [Source:UniProtKB/TrEMBL;Acc:A2WSD1]
BGIOSGA001255	20.11	16.11	22.58	10.68	12.41	7.61	10.97	13.31	17.36
BGIOSGA001256	45.89	46.99	45.23	19.48	20.68	19.23	29.49	29.85	25.66
BGIOSGA001257	3.24	4.56	2.6	6.15	5.97	12.27	5.81	5.95	5.02
BGIOSGA001258	0.69	0.0	0.83	3.92	3.57	2.88	0.39	0.69	1.1
BGIOSGA001259	73.39	69.75	68.56	24.82	25.88	21.23	33.89	42.51	41.41
BGIOSGA001260	1.98	1.95	2.78	2.03	2.42	1.58	2.49	1.56	2.47
BGIOSGA001261	0.0	0.0	0.0	0.0	0.0	0.0	0.0	0.0	0.0
BGIOSGA001262	0.1	0.05	0.05	0.04	0.0	0.0	0.0	0.04	0.0
BGIOSGA001263	2.86	1.27	3.28	2.59	2.32	3.0	1.73	2.08	2.03
BGIOSGA001264	4.88	3.05	6.63	5.72	4.01	5.64	3.39	4.08	5.65
BGIOSGA001265	1.28	0.68	1.96	1.86	2.39	3.52	2.2	1.73	2.38
BGIOSGA001266	0.64	0.17	3.83	5.81	2.85	4.94	2.45	3.23	1.97
BGIOSGA001267	0.05	0.0	0.0	0.02	0.0	0.04	0.0	0.0	0.07
BGIOSGA001268	0.93	0.97	1.14	1.43	1.09	0.77	3.09	2.63	1.79
BGIOSGA001269	26.51	24.59	20.41	13.87	15.52	7.17	16.78	17.31	14.17		Cytochrome P450 monooxygenase [Source:UniProtKB/TrEMBL;Acc:A2WS96]
BGIOSGA001270	0.59	0.32	0.38	0.0	0.0	0.0	0.05	0.0	0.06
BGIOSGA001271	0.13	0.0	0.13	0.0	0.0	0.06	0.0	0.11	0.0
BGIOSGA001272	0.21	0.35	0.39	0.04	0.05	0.0	0.11	0.04	0.07
BGIOSGA001273	0.0	0.0	0.0	0.0	0.0	0.0	0.0	0.0	0.0
BGIOSGA001274	0.0	0.0	0.0	0.0	0.0	0.0	0.0	0.0	0.0
BGIOSGA001275	0.0	0.0	0.0	0.0	0.0	0.0	0.0	0.0	0.0
BGIOSGA001276	0.0	0.0	0.0	0.0	0.0	0.0	0.0	0.0	0.0
BGIOSGA001277	0.2	0.04	0.17	0.34	0.24	0.48	0.24	0.42	0.28
BGIOSGA001278	0.0	0.0	0.62	0.0	0.0	0.0	0.0	0.0	0.0
BGIOSGA001279	1.84	1.82	1.84	0.3	0.46	0.32	0.31	0.58	0.49
BGIOSGA001280	0.12	0.02	0.08	0.04	0.02	0.08	0.02	0.0	0.0
BGIOSGA001281	0.04	0.07	0.07	0.06	0.03	0.06	0.03	0.0	0.0
BGIOSGA001282	0.0	0.0	0.0	0.0	0.0	0.0	0.0	0.0	0.0
BGIOSGA001283	9.58	8.5	9.23	8.32	10.39	13.48	10.64	12.64	12.2
BGIOSGA001284	121.98	114.81	112.45	65.41	90.18	55.77	125.3	126.52	141.05
BGIOSGA001285	0.0	0.0	0.0	0.0	0.0	0.0	0.0	0.0	0.0
BGIOSGA001286	0.0	0.0	0.0	0.0	0.0	0.0	0.0	0.0	0.0		Cytoplasmic tRNA 2-thiolation protein 1 [Source:UniProtKB/TrEMBL;Acc:B8AB65]
BGIOSGA001287	0.8	0.92	0.69	0.14	0.34	0.35	0.37	0.32	0.15
BGIOSGA001288	0.27	0.13	0.39	0.0	0.0	0.12	0.11	0.0	0.0
BGIOSGA001289	0.0	0.0	0.0	0.0	0.0	0.0	0.0	0.0	0.0
BGIOSGA001290	0.0	0.0	0.0	0.0	0.0	0.0	0.0	0.0	0.0
BGIOSGA001291	0.0	0.0	0.0	0.0	0.0	0.0	0.0	0.0	0.0
BGIOSGA001292	0.0	0.0	0.0	0.0	0.0	0.0	0.0	0.0	0.0
BGIOSGA001293	0.0	0.0	0.0	0.0	0.0	0.0	0.0	0.0	0.0
BGIOSGA001294	0.47	0.15	0.08	0.06	0.0	0.07	0.32	0.43	0.13
BGIOSGA001295	0.0	0.0	0.0	0.0	0.0	0.0	0.0	0.0	0.0
BGIOSGA001296	0.0	0.0	0.0	0.0	0.0	0.0	0.0	0.0	0.0
BGIOSGA001297	12.66	11.16	11.35	0.79	0.87	0.54	3.18	5.51	5.3
BGIOSGA001298	0.18	0.71	1.59	0.55	0.6	0.32	0.3	0.29	0.31
BGIOSGA001299	3.52	3.27	3.94	0.55	0.61	0.66	0.37	0.37	0.37
BGIOSGA001300	0.0	0.0	0.0	5.66	0.0	0.0	0.0	0.0	0.0
BGIOSGA001301	0.0	0.0	0.0	0.0	0.0	0.0	0.0	0.0	0.0
BGIOSGA001302	0.0	0.0	0.0	0.0	0.0	0.0	0.0	0.0	0.0
BGIOSGA001303	0.0	0.0	0.0	0.0	0.0	0.0	0.0	0.0	0.0
BGIOSGA001304	0.0	3.45	1.32	1.7	4.3	5.06	0.0	0.0	1.12
BGIOSGA001305	0.0	0.0	0.0	0.0	0.0	0.05	0.0	0.0	0.1
BGIOSGA001306	0.17	0.29	0.0	0.0	0.0	0.18	0.0	0.12	0.28
BGIOSGA001307	1.79	1.82	1.93	0.05	0.04	0.0	0.09	0.05	0.11
BGIOSGA001308	27.69	24.51	29.51	6.95	7.08	5.93	10.81	12.23	13.01
BGIOSGA001309	0.0	0.88	0.22	0.17	0.0	0.2	0.0	0.0	0.0
BGIOSGA001310	0.0	0.0	0.0	0.0	0.0	0.12	0.0	0.0	0.0
BGIOSGA001311	116.92	109.06	110.08	49.44	49.03	52.33	60.43	49.97	49.23
BGIOSGA001312	2.3	1.99	2.34	0.0	0.07	0.37	0.64	0.48	0.51
BGIOSGA001313	28.94	26.47	24.27	23.29	26.49	27.93	23.32	25.46	29.4
BGIOSGA001314	93.62	85.84	92.85	210.38	252.15	434.63	112.0	97.47	108.14		Cytokinin riboside 5'-monophosphate phosphoribohydrolase [Source:UniProtKB/TrEMBL;Acc:A2WRZ6]
BGIOSGA001315	22.11	22.22	19.08	16.14	19.2	15.52	29.15	34.09	28.28
BGIOSGA001316	1.62	0.76	0.58	0.33	0.5	1.85	0.92	0.81	0.95
BGIOSGA001317	8.37	16.67	7.72	14.42	17.7	6.64	36.73	46.56	47.68
BGIOSGA001318	0.51	2.33	0.3	2.11	1.37	0.27	3.23	3.66	3.58
BGIOSGA001319	0.0	0.0	0.0	0.0	0.0	0.0	0.0	0.0	0.0
BGIOSGA001320	0.0	0.0	1.74	0.0	0.0	0.0	2.63	0.0	0.0
BGIOSGA001321	3.12	2.07	1.85	1.04	0.95	1.42	0.59	0.45	0.19
BGIOSGA001322	3.66	4.16	3.14	1.51	1.04	1.59	1.92	2.3	2.5
BGIOSGA001323	95.95	99.3	98.24	61.38	70.52	56.89	73.72	76.43	68.75		V-type proton ATPase subunit [Source:UniProtKB/TrEMBL;Acc:B8AAT9]
BGIOSGA001324	0.15	0.48	0.43	0.11	0.37	0.07	0.89	0.7	0.57
BGIOSGA001325	3.67	18.3	4.78	13.6	11.25	7.01	33.74	21.06	25.02
BGIOSGA001326	0.0	0.0	0.0	0.0	0.0	0.0	0.0	0.0	0.0
BGIOSGA001327	0.0	0.0	0.0	0.2	0.64	1.34	0.21	0.14	0.07
BGIOSGA001328	17.99	21.91	19.75	13.28	14.6	13.51	16.2	18.49	17.3
BGIOSGA001329	0.0	0.0	0.0	0.0	0.0	0.0	0.0	0.0	0.0
BGIOSGA001330	0.0	0.0	0.0	0.0	0.0	0.0	0.0	0.0	0.0		Histone deacetylase [Source:UniProtKB/TrEMBL;Acc:B8AAT5]
BGIOSGA001331	0.0	0.0	0.0	0.0	0.0	0.0	0.0	0.0	0.0
BGIOSGA001332	0.0	0.0	0.0	0.0	0.0	0.0	0.0	0.0	0.0
BGIOSGA001333	142.32	136.23	124.85	671.28	591.17	571.46	487.15	551.39	628.94
BGIOSGA001334	5.66	7.47	5.08	4.2	5.38	2.9	6.72	6.21	5.79
BGIOSGA001335	0.0	0.0	0.0	0.0	0.0	0.0	0.0	0.0	0.0
BGIOSGA001336	0.0	0.0	0.09	0.0	0.0	0.0	0.0	0.15	0.0
BGIOSGA001337	9.26	7.93	9.99	2.26	3.55	1.59	5.73	6.67	6.45
BGIOSGA001338	10.83	9.74	8.43	2.08	1.47	2.76	3.8	5.52	4.35
BGIOSGA001339	0.0	0.0	0.0	0.0	0.0	0.0	0.0	0.0	0.0
BGIOSGA001340	27.11	31.06	30.84	17.58	19.79	21.76	11.46	13.66	11.95
BGIOSGA001341	0.0	0.0	0.0	0.0	0.21	0.07	0.0	0.0	0.0
BGIOSGA001342	0.0	0.0	0.0	0.0	0.05	0.0	0.0	0.0	0.15
BGIOSGA001343	3.03	2.4	2.02	1.36	1.35	1.19	1.39	1.49	1.5
BGIOSGA001344	0.05	0.05	0.05	0.04	0.09	0.0	0.26	0.08	0.09
BGIOSGA001345	0.0	4.33	0.0	1.32	0.0	0.78	0.0	0.69	0.75
BGIOSGA001346	41.63	37.48	37.41	29.76	31.6	35.37	32.72	34.19	27.22
BGIOSGA001347	2.22	1.72	0.0	7.93	1.28	0.81	16.24	13.11	15.69
BGIOSGA001348	0.0	0.0	0.0	0.0	0.0	0.0	0.0	0.0	0.0
BGIOSGA001349	0.0	0.0	0.0	0.0	0.0	0.0	0.0	0.0	0.05
BGIOSGA001350	0.0	0.12	0.0	0.0	0.0	0.0	0.3	0.0	0.3
BGIOSGA001351	22.88	26.76	23.82	14.19	12.87	12.44	17.53	20.02	16.12
BGIOSGA001352	25.27	22.98	27.12	12.86	15.17	12.86	18.27	20.01	18.55
BGIOSGA001353	25.21	23.21	27.73	11.72	12.29	10.72	25.11	20.25	17.17
BGIOSGA001354	0.0	6.29	0.0	0.0	0.0	5.3	0.0	0.0	0.0
BGIOSGA001355	0.0	0.0	0.0	0.0	0.0	0.0	0.0	0.0	0.0
BGIOSGA001356	0.0	0.0	0.0	0.0	0.0	0.0	0.0	0.0	0.0
BGIOSGA001357	1.92	1.14	1.52	0.56	0.34	0.32	0.48	0.59	1.16
BGIOSGA001358	13.16	10.47	11.96	4.08	5.59	5.61	6.15	5.23	6.06
BGIOSGA001359	0.43	1.91	0.65	0.97	2.67	0.71	4.78	10.18	7.61
BGIOSGA001360	0.0	0.0	0.0	0.0	0.0	0.0	0.0	0.0	0.0
BGIOSGA001361	0.0	0.0	0.0	0.0	0.0	0.0	0.0	0.0	0.0
BGIOSGA001362	0.0	0.0	0.0	0.0	0.0	0.0	0.0	0.0	0.0
BGIOSGA001363	47.78	55.6	53.62	24.77	27.18	34.64	22.79	27.5	23.43
BGIOSGA001364	19.25	30.66	18.72	68.02	54.04	42.18	64.69	69.75	60.36
BGIOSGA001365	62.03	64.88	62.49	77.19	74.22	57.65	73.68	84.38	86.33
BGIOSGA001366	6.29	7.5	6.4	2.19	3.64	2.52	3.92	7.92	5.09
BGIOSGA001367	0.0	0.0	0.0	0.0	0.0	0.0	0.0	0.0	0.0
BGIOSGA001368	0.0	0.0	0.0	0.0	0.0	0.0	0.0	0.0	0.0
BGIOSGA001369	2.01	2.11	2.49	2.21	0.34	3.79	1.52	8.04	4.25
BGIOSGA001370	24.68	25.15	20.1	12.16	14.64	12.01	17.5	19.57	20.59
BGIOSGA001371	0.0	0.0	0.0	0.0	0.0	0.0	0.74	0.0	0.26
BGIOSGA001372	22.14	25.42	22.7	12.74	14.84	10.2	25.68	19.75	19.08
BGIOSGA001373	0.14	0.0	0.07	0.1	0.0	0.0	0.63	0.0	0.41
BGIOSGA001374	151.88	169.58	161.81	105.1	120.62	91.71	108.99	101.5	89.64
BGIOSGA001375	50.17	42.83	47.04	60.6	75.36	103.84	24.09	16.51	19.29
BGIOSGA001376	149.75	148.16	138.8	142.59	169.31	215.61	116.61	99.98	95.07
BGIOSGA001377	0.09	0.0	0.0	0.13	0.07	0.07	0.0	0.14	0.0
BGIOSGA001378	0.0	0.0	0.0	0.0	0.0	0.0	0.0	0.0	0.0
BGIOSGA001379	0.0	0.0	0.0	0.0	0.0	0.0	0.0	0.0	0.0
BGIOSGA001380	0.11	0.21	0.21	0.24	0.0	0.0	0.0	0.59	0.0
BGIOSGA001381	0.0	0.0	0.0	0.0	0.0	0.0	0.0	0.0	0.0		None
BGIOSGA001382	0.0	0.0	0.0	0.0	0.0	0.0	0.0	0.0	0.0
BGIOSGA001383	0.0	0.0	0.0	0.0	0.0	0.0	0.0	0.0	0.0
BGIOSGA001384	0.0	0.0	0.0	0.0	0.0	0.0	0.0	0.0	0.0
BGIOSGA001385	0.0	0.0	0.0	0.0	0.0	0.0	0.0	0.0	0.0
BGIOSGA001386	0.4	0.13	0.13	0.03	0.0	0.0	0.15	0.14	0.0
BGIOSGA001387	2.75	1.77	2.94	1.59	1.23	3.97	3.63	2.13	1.53
BGIOSGA001388	108.04	117.01	115.35	98.98	97.8	75.09	195.51	175.43	157.67
BGIOSGA001389	8.68	9.48	10.22	50.25	37.48	42.27	19.84	22.28	36.7
BGIOSGA001390	0.0	0.0	0.0	0.0	0.0	0.0	0.0	0.0	0.0
BGIOSGA001391	0.05	0.05	0.09	0.17	0.11	0.0	0.19	0.11	0.24
BGIOSGA001392	2.04	6.65	2.61	7.37	5.79	2.5	2.32	1.75	1.58
BGIOSGA001393	0.0	0.0	0.0	0.0	0.0	0.0	0.0	0.0	0.0
BGIOSGA001394	0.0	0.0	0.0	0.0	0.0	0.0	0.0	0.0	0.0
BGIOSGA001395	0.0	0.0	0.0	0.15	0.0	0.0	0.0	0.16	0.0
BGIOSGA001396	0.0	0.0	0.0	0.0	0.0	0.0	0.0	0.0	0.0
BGIOSGA001397	39.5	39.27	43.13	28.33	27.36	31.83	23.21	21.32	23.29
BGIOSGA001398	0.0	0.22	0.89	0.52	0.19	0.0	0.92	0.72	0.19
BGIOSGA001399	2.72	4.8	4.54	5.55	4.64	2.57	3.37	2.89	10.39
BGIOSGA001400	119.27	131.09	137.45	65.5	67.23	78.28	55.47	48.39	51.1
BGIOSGA001401	0.0	0.0	0.0	0.0	0.0	0.0	0.0	0.0	0.0
BGIOSGA001402	0.0	0.0	0.0	0.0	0.0	0.0	0.0	0.0	0.0
BGIOSGA001403	0.0	0.0	0.0	0.0	0.0	0.0	0.0	0.0	0.0
BGIOSGA001404	0.0	0.0	0.0	0.0	0.0	0.0	0.0	0.0	0.0
BGIOSGA001405	0.0	0.0	0.0	0.0	0.0	0.0	0.0	0.0	0.0
BGIOSGA001406	0.0	0.0	0.0	0.0	0.0	0.0	0.0	0.0	0.0
BGIOSGA001407	0.0	0.0	0.2	0.0	0.06	0.0	0.0	0.05	0.0
BGIOSGA001408	0.0	0.0	0.0	0.0	0.0	0.0	0.0	0.0	0.0
BGIOSGA001409	0.04	0.04	0.0	0.03	0.0	0.0	0.04	0.0	0.0
BGIOSGA001410	0.0	0.0	0.0	0.0	0.0	0.0	0.0	0.0	0.0
BGIOSGA001411	0.0	0.0	0.0	0.0	0.0	0.0	0.0	0.0	0.0
BGIOSGA001412	39.17	40.72	35.38	23.41	22.55	20.92	19.27	26.85	24.17
BGIOSGA001413	52.8	51.65	54.86	24.29	26.1	20.6	40.43	45.14	37.83	ILL1	IAA-amino acid hydrolase ILR1-like 1 [Source:UniProtKB/Swiss-Prot;Acc:Q84XG9]
BGIOSGA001414	162.42	142.84	140.03	130.45	193.38	225.36	148.68	156.13	225.83
BGIOSGA001415	1.45	1.34	0.0	18.08	22.26	4.78	0.0	0.0	1.15
BGIOSGA001416	22.15	15.35	24.23	8.62	12.24	13.35	14.76	18.34	20.37
BGIOSGA001417	293.03	321.9	318.25	259.85	246.8	202.85	237.8	223.26	210.87
BGIOSGA001418	0.0	0.0	0.0	0.0	0.0	0.0	0.0	0.0	0.0
BGIOSGA001419	28.88	29.28	32.72	13.05	12.27	11.8	16.91	17.11	17.77
BGIOSGA001420	3.75	1.85	3.43	2.31	1.17	3.16	1.93	2.13	1.89
BGIOSGA001421	0.0	0.0	0.0	0.0	0.0	0.0	0.0	0.0	0.0
BGIOSGA001422	18.02	19.7	16.99	105.61	94.11	172.81	56.26	50.44	60.42
BGIOSGA001423	0.77	1.71	0.56	0.15	0.4	0.17	0.95	0.38	0.49
BGIOSGA001424	78.5	79.18	96.78	14.87	17.53	28.96	8.75	7.99	12.8
BGIOSGA001425	5.6	3.45	2.49	2.6	9.63	2.13	1.11	0.84	2.28
BGIOSGA001426	25.03	31.56	34.97	48.66	47.76	28.96	65.86	80.09	96.38		Peptide deformylase [Source:UniProtKB/TrEMBL;Acc:B8AA31]
BGIOSGA001427	1.36	0.59	1.03	2.13	0.94	0.79	1.61	1.43	1.93
BGIOSGA001428	0.0	0.62	1.23	0.0	0.0	0.0	1.02	0.0	0.56
BGIOSGA001429	28.44	31.05	23.81	20.23	27.87	25.04	23.21	27.08	26.17
BGIOSGA001430	10.86	10.12	12.41	8.69	6.86	3.81	7.45	7.54	6.73
BGIOSGA001431	6.68	8.72	6.55	2.26	3.5	1.97	4.18	4.36	4.46
BGIOSGA001432	2.1	2.06	1.48	0.27	0.1	0.0	0.29	0.18	0.89
BGIOSGA001433	19.08	17.85	19.14	9.48	9.97	9.85	12.62	12.69	10.53
BGIOSGA001434	0.0	0.0	0.0	0.0	0.0	0.0	0.0	0.0	0.0
BGIOSGA001435	0.0	0.0	0.0	0.0	0.0	0.0	0.0	0.0	0.0
BGIOSGA001436	0.0	0.0	0.0	0.0	0.0	0.0	0.0	0.0	0.0
BGIOSGA001437	20.0	16.18	22.87	6.68	5.28	13.37	4.58	7.97	5.07
BGIOSGA001438	0.0	0.0	0.0	0.0	0.0	0.0	0.0	0.0	0.0
BGIOSGA001439	453.86	467.3	447.09	314.05	293.48	263.19	370.13	280.01	299.18
BGIOSGA001440	60.52	59.61	57.0	28.73	30.68	30.02	29.19	32.95	30.29
BGIOSGA001441	8.65	8.5	8.12	6.03	6.11	4.64	4.92	5.0	3.3
BGIOSGA001442	15.66	14.88	15.84	7.99	10.46	10.72	5.79	6.66	7.18
BGIOSGA001443	0.0	0.0	0.0	0.0	0.0	0.0	0.0	0.0	0.0
BGIOSGA001444	1.61	1.15	1.51	1.18	0.92	1.17	1.72	0.77	0.6
BGIOSGA001445	0.0	0.0	0.0	0.0	0.0	0.0	0.0	0.0	0.0
BGIOSGA001446	0.0	0.0	0.0	0.0	0.0	0.0	0.0	0.0	0.0
BGIOSGA001447	0.0	0.0	0.0	0.3	0.0	0.0	0.0	0.0	0.0
BGIOSGA001448	1.02	1.06	0.43	5.3	2.85	2.52	0.65	0.46	1.28
BGIOSGA001449	24.92	19.32	25.43	11.4	10.3	18.46	8.23	5.5	8.3
BGIOSGA001450	8.04	8.26	7.43	4.81	5.58	5.02	4.23	3.84	3.61
BGIOSGA001451	7.25	9.6	9.72	4.38	6.07	6.52	5.47	6.28	7.57
BGIOSGA001452	9.86	12.22	7.08	9.74	8.67	7.08	22.48	21.62	21.02		Pectate lyase [Source:UniProtKB/TrEMBL;Acc:A2WR67]
BGIOSGA001453	4.15	4.9	3.12	0.18	0.2	0.93	1.76	2.81	1.31
BGIOSGA001454	0.19	0.09	0.18	1.21	0.62	2.19	0.23	0.89	0.56
BGIOSGA001455	0.0	0.0	0.0	0.17	0.0	0.06	0.0	0.0	0.0		WAT1-related protein [Source:UniProtKB/TrEMBL;Acc:A2WR62]
BGIOSGA001456	0.0	0.0	0.0	0.0	0.0	0.0	0.0	0.0	0.0
BGIOSGA001457	0.0	0.0	0.0	0.0	0.0	0.0	0.0	0.0	0.0
BGIOSGA001458	0.2	0.03	0.0	0.03	0.03	0.0	0.19	0.0	0.11
BGIOSGA001459	0.09	0.0	0.0	0.0	0.0	0.0	0.0	0.0	0.0
BGIOSGA001460	11.9	10.4	7.62	14.3	15.47	5.26	16.09	14.82	17.27
BGIOSGA001461	0.0	0.0	0.0	0.07	0.0	0.0	0.0	0.0	0.0
BGIOSGA001462	0.0	0.0	0.0	0.0	0.0	0.0	0.0	0.0	0.0
BGIOSGA001463	12.86	10.65	9.9	2.58	4.75	1.69	12.44	9.8	7.18
BGIOSGA001464	0.0	0.0	0.0	0.0	0.0	0.0	0.0	0.0	0.0
BGIOSGA001465	0.0	0.0	0.0	0.0	0.0	0.0	0.0	0.0	0.0
BGIOSGA001466	37.36	36.99	16.33	9.12	12.02	15.14	3.46	11.31	16.43
BGIOSGA001467	30.77	27.05	28.17	19.46	20.09	25.17	16.35	11.98	13.46
BGIOSGA001468	1.6	2.76	1.56	0.2	0.55	0.46	1.32	0.63	1.02
BGIOSGA001469	8.24	8.6	9.41	6.81	6.92	5.76	4.1	2.88	4.75
BGIOSGA001470	0.0	6.31	41.85	2.34	2.42	11.29	4.71	5.0	13.23
BGIOSGA001471	0.85	1.28	0.85	0.26	0.0	0.36	0.13	0.06	0.0
BGIOSGA001472	5.63	8.26	7.4	2.62	3.31	5.66	1.1	1.19	0.68
BGIOSGA001473	0.0	0.0	0.0	0.0	0.0	0.0	0.0	0.0	0.0
BGIOSGA001474	0.0	0.0	0.0	0.0	0.0	0.0	0.0	0.0	0.0
BGIOSGA001475	0.0	0.0	1.74	1.29	1.36	0.0	5.25	0.0	0.0
BGIOSGA001476	10.47	11.53	10.09	9.94	10.06	10.62	6.92	6.41	6.69		Non-specific serine/threonine protein kinase [Source:UniProtKB/TrEMBL;Acc:B8A9P2]
BGIOSGA001477	5.74	6.7	7.65	1.82	2.62	2.46	3.36	2.81	3.31
BGIOSGA001478	0.0	0.0	0.0	0.0	0.0	0.0	0.0	0.0	0.0
BGIOSGA001479	0.0	0.0	0.0	0.0	0.0	0.0	0.0	0.0	0.0
BGIOSGA001480	58.79	84.29	62.53	25.08	26.7	13.51	75.68	67.68	60.5
BGIOSGA001481	0.0	0.0	0.0	0.0	0.0	0.0	0.0	0.62	0.67
BGIOSGA001482	0.0	0.0	0.0	0.0	0.0	0.0	0.0	0.0	0.0
BGIOSGA001483	0.0	0.0	0.0	0.0	0.0	0.0	0.0	0.0	0.0
BGIOSGA001484	0.0	0.0	0.0	0.0	0.0	0.0	0.0	0.0	0.0
BGIOSGA001485	0.0	0.0	0.0	0.0	0.0	0.0	0.0	0.0	0.0
BGIOSGA001486	0.0	0.0	0.0	0.0	0.0	0.0	0.0	0.0	0.0
BGIOSGA001487	4.17	4.5	3.93	2.25	2.68	2.49	2.88	2.89	2.44
BGIOSGA001488	0.0	0.0	0.0	0.0	0.0	0.0	0.0	0.0	0.0
BGIOSGA001489	0.0	0.03	0.0	0.04	0.0	0.0	0.02	0.06	0.0		Beta-galactosidase [Source:UniProtKB/TrEMBL;Acc:B8A9N7]
BGIOSGA001490	0.0	0.0	0.0	0.0	0.0	0.0	0.0	0.0	0.0
BGIOSGA001491	1.11	0.0	0.9	0.0	0.83	2.15	0.0	0.0	0.0
BGIOSGA001492	3.43	3.18	3.76	1.4	2.19	1.1	4.39	5.64	4.95
BGIOSGA001493	0.0	0.46	0.04	0.11	0.0	0.18	0.06	0.5	0.0
BGIOSGA001494	15.58	9.23	18.06	10.59	10.63	24.14	1.64	1.48	1.1
BGIOSGA001495	34.07	33.68	32.32	14.02	15.67	14.47	13.65	16.51	15.39
BGIOSGA001496	0.59	1.19	1.67	0.78	1.87	1.8	3.2	3.34	2.5
BGIOSGA001497	0.0	0.0	0.0	0.0	0.0	0.0	0.0	0.0	0.0
BGIOSGA001498	8.1	8.62	7.61	3.42	3.35	3.5	2.29	3.15	3.06
BGIOSGA001499	4.51	3.46	3.97	0.15	0.19	0.2	0.92	0.94	1.3
BGIOSGA001500	0.0	0.0	0.06	0.0	0.0	0.0	0.0	0.0	0.0
BGIOSGA001501	0.35	0.17	0.26	0.2	0.07	0.15	0.22	0.35	0.37		Hexosyltransferase [Source:UniProtKB/TrEMBL;Acc:B8A9C6]
BGIOSGA001502	0.0	0.0	0.0	0.0	0.0	0.0	0.0	0.0	0.0
BGIOSGA001503	24.6	25.9	25.75	12.56	13.47	9.93	18.78	19.34	18.26
BGIOSGA001504	9.2	8.32	10.44	3.51	2.83	2.49	6.56	7.03	6.07		RNA-dependent RNA polymerase [Source:UniProtKB/TrEMBL;Acc:B8A9C4]
BGIOSGA001505	0.0	0.0	0.0	0.0	0.0	0.0	0.0	0.0	0.0
BGIOSGA001506	0.05	0.09	0.02	0.13	0.35	0.06	0.27	2.35	1.9
BGIOSGA001507	0.0	0.0	0.0	0.0	0.0	0.0	0.0	0.0	0.0
BGIOSGA001508	0.0	0.0	0.0	0.0	0.0	0.0	0.0	0.0	0.0
BGIOSGA001509	0.01	0.01	0.23	0.09	0.49	0.0	0.0	0.1	0.16
BGIOSGA001510	0.0	0.0	0.0	0.0	0.0	0.0	0.0	0.0	0.0
BGIOSGA001511	0.0	0.0	0.0	0.0	0.0	0.0	0.0	0.0	0.0
BGIOSGA001512	0.0	0.0	0.49	0.0	0.21	0.0	0.2	0.59	0.21
BGIOSGA001513	0.11	0.74	0.83	0.89	0.44	0.74	0.44	0.68	1.36
BGIOSGA001514	0.0	0.0	0.0	0.0	0.0	0.0	0.0	0.0	0.0
BGIOSGA001515	12.77	13.71	11.34	4.58	4.81	4.32	4.92	4.08	4.68
BGIOSGA001516	2.04	2.28	3.38	1.23	1.6	1.61	0.4	0.58	0.93
BGIOSGA001517	1.42	1.65	1.11	0.9	0.62	2.13	1.58	1.86	0.0
BGIOSGA001518	0.0	0.0	0.0	0.0	0.0	0.0	0.0	0.0	0.0
BGIOSGA001519	2.6	2.34	1.12	2.33	2.18	2.59	2.48	1.46	2.54
BGIOSGA001520	0.09	0.33	0.05	0.4	0.0	0.0	0.08	0.0	0.12
BGIOSGA001521	12.81	12.82	11.15	12.58	11.49	7.94	19.14	16.46	14.95		Alpha-galactosidase [Source:UniProtKB/TrEMBL;Acc:B8A990]
BGIOSGA001522	0.0	0.0	0.03	0.0	0.04	0.0	0.01	0.0	0.0
BGIOSGA001523	0.0	0.0	0.0	0.0	0.0	0.0	0.0	0.0	0.0
BGIOSGA001524	0.0	0.0	0.0	0.0	0.0	0.0	0.0	0.0	0.0
BGIOSGA001525	2.33	1.38	2.45	0.21	0.23	0.19	0.46	0.31	0.33
BGIOSGA001526	0.0	0.0	0.0	0.0	0.0	0.0	0.0	0.0	0.0
BGIOSGA001527	0.0	0.0	0.0	0.0	0.0	0.0	0.0	0.0	0.0
BGIOSGA001528	0.0	0.0	0.0	0.0	0.0	0.0	0.0	0.0	0.0
BGIOSGA001529	0.0	0.0	0.0	0.0	0.0	0.0	0.0	0.0	0.0
BGIOSGA001530	0.0	0.0	0.0	0.0	0.0	0.0	0.0	0.0	0.0
BGIOSGA001531	0.04	0.0	0.0	0.0	0.0	0.0	0.0	0.0	0.0
BGIOSGA001532	0.0	0.0	0.0	0.0	0.0	0.0	0.0	0.0	0.0
BGIOSGA001533	2.15	1.97	0.76	1.01	1.58	0.82	1.39	1.5	2.27
BGIOSGA001534	0.0	0.0	0.0	0.0	0.0	0.0	0.08	0.0	0.0		Glycosyltransferase [Source:UniProtKB/TrEMBL;Acc:A2WQP0]
BGIOSGA001535	8.33	6.55	6.91	5.18	5.21	4.93	3.32	3.44	3.18
BGIOSGA001536	62.35	56.32	67.14	30.7	33.33	25.08	60.58	75.84	59.25
BGIOSGA001537	36.4	34.02	38.84	5.35	5.01	4.69	6.69	12.18	9.27
BGIOSGA001538	34.76	34.89	39.3	17.95	22.0	18.66	27.68	43.91	33.73
BGIOSGA001539	13.09	12.7	13.32	10.39	10.58	12.1	11.69	10.77	10.42
BGIOSGA001540	14.45	15.91	14.11	14.37	17.24	14.11	13.83	17.24	13.96
BGIOSGA001541	0.17	0.24	0.34	0.11	0.12	0.15	0.23	0.39	0.27
BGIOSGA001542	91.02	98.31	104.67	101.1	99.91	117.83	94.37	87.66	103.77
BGIOSGA001543	15.13	18.44	17.97	6.03	8.77	5.19	12.88	13.02	11.34
BGIOSGA001544	26.87	26.62	33.97	8.11	7.52	4.39	17.08	26.13	24.82
BGIOSGA001545	55.69	32.4	48.38	19.27	20.21	15.08	21.59	20.6	25.44
BGIOSGA001546	1.59	2.77	1.91	41.16	39.28	27.13	10.48	10.93	15.81
BGIOSGA001547	35.91	36.59	36.78	18.94	21.81	23.47	22.54	22.94	20.58
BGIOSGA001548	75.44	75.54	70.68	102.42	90.73	61.96	113.86	149.67	146.57
BGIOSGA001549	3.81	7.18	1.8	8.26	1.97	9.73	4.3	4.79	7.26
BGIOSGA001550	0.0	0.0	0.0	0.0	0.0	0.0	0.0	0.0	0.0
BGIOSGA001551	0.0	1.57	0.0	1.1	1.08	0.25	2.74	2.42	1.85
BGIOSGA001552	0.0	0.63	0.0	0.97	2.6	1.71	0.0	0.51	0.55
BGIOSGA001553	0.0	0.0	0.0	0.0	0.0	0.0	0.0	0.0	0.0
BGIOSGA001554	1369.72	1477.75	1767.01	4008.04	5571.53	1446.97	7019.01	8314.02	8177.69
BGIOSGA001555	0.0	0.0	0.0	0.0	0.0	0.0	0.0	0.0	0.0
BGIOSGA001556	0.08	0.0	0.0	0.06	0.13	0.0	0.26	0.06	0.07
BGIOSGA001557	0.66	2.17	0.46	0.79	1.48	0.65	3.97	3.37	2.76
BGIOSGA001558	8.93	8.84	9.08	6.6	7.01	6.76	6.06	5.75	5.97
BGIOSGA001559	0.0	0.0	0.0	0.0	0.0	0.0	0.0	0.0	0.0
BGIOSGA001560	1.23	2.01	0.8	4.12	1.43	1.07	2.79	1.81	4.35		CASP-like protein [Source:UniProtKB/TrEMBL;Acc:A2WQI7]
BGIOSGA001561	0.0	0.0	0.0	0.0	0.0	0.0	0.0	0.0	0.0
BGIOSGA001562	5.6	5.61	6.93	0.31	0.45	0.76	1.18	1.61	2.25
BGIOSGA001563	2.11	2.01	1.9	0.58	0.71	1.5	0.96	0.77	0.72
BGIOSGA001564	5.33	2.57	4.54	5.25	4.68	8.57	4.73	2.86	3.09		Protein DETOXIFICATION [Source:UniProtKB/TrEMBL;Acc:B8A8M8]
BGIOSGA001565	0.0	0.0	0.0	0.0	0.0	0.0	0.0	0.0	0.0
BGIOSGA001566	19.53	18.08	13.69	2.87	1.89	5.91	3.48	4.27	4.04
BGIOSGA001567	116.32	115.22	106.13	80.27	72.57	55.54	78.18	66.04	63.45
BGIOSGA001568	10.53	15.1	22.53	8.36	7.06	8.38	7.19	6.95	8.25
BGIOSGA001569	139.13	119.41	146.75	56.1	60.0	76.47	58.18	66.61	67.58
BGIOSGA001570	0.0	0.0	0.0	0.0	0.0	0.0	0.0	0.0	0.0
BGIOSGA001571	0.0	0.0	0.0	0.0	0.0	0.0	0.0	0.0	0.0
BGIOSGA001572	24.56	24.01	20.48	12.61	13.67	13.87	14.3	15.72	15.25
BGIOSGA001573	11.33	14.51	11.34	9.26	9.08	8.46	11.69	9.86	10.27
BGIOSGA001574	2.47	2.59	0.0	7.61	2.25	0.0	1.28	5.16	5.36
BGIOSGA001575	0.1	0.0	0.0	0.0	0.0	0.0	0.0	0.0	0.0
BGIOSGA001576	0.38	0.3	0.5	2.38	3.12	8.03	2.11	1.05	1.6
BGIOSGA001577	0.0	0.07	0.0	0.0	0.0	0.0	0.0	0.0	0.0
BGIOSGA001578	0.0	0.0	0.0	0.0	0.0	0.0	0.0	0.0	0.0		NAC protein [Source:UniProtKB/TrEMBL;Acc:A2WQE4]
BGIOSGA001579	24.91	29.01	29.83	12.91	10.03	7.83	19.56	19.3	18.81
BGIOSGA001580	32.88	29.86	30.81	31.9	33.18	57.73	23.32	20.75	21.92
BGIOSGA001581	5.62	4.41	2.84	3.2	3.48	4.18	2.78	0.62	3.15
BGIOSGA001582	2.14	0.67	0.0	1.54	1.1	2.42	0.0	0.0	0.0
BGIOSGA001583	0.0	0.0	0.0	0.0	0.0	0.0	0.0	0.0	0.0
BGIOSGA001584	2.77	1.36	1.62	0.73	0.46	0.0	0.34	0.0	0.59
BGIOSGA001585	12.41	14.71	12.1	11.28	7.98	3.65	4.91	3.29	4.5
BGIOSGA001586	0.0	0.0	0.0	0.0	0.0	0.0	0.0	0.0	0.0
BGIOSGA001587	0.11	0.04	0.03	1.63	2.1	3.77	0.48	0.62	0.15
BGIOSGA001588	0.0	0.0	0.0	0.0	0.0	0.0	0.0	0.0	0.0
BGIOSGA001589	0.0	0.0	0.0	0.0	0.0	0.0	0.0	0.0	0.0
BGIOSGA001590	31.36	30.23	33.32	21.91	20.0	20.72	24.61	27.26	22.79
BGIOSGA001591	4.37	0.0	0.14	0.38	0.82	0.0	3.73	0.0	7.26
BGIOSGA001592	0.0	0.0	0.0	0.0	0.0	0.0	0.0	0.0	0.0
BGIOSGA001593	93.05	143.49	37.05	20.64	47.51	57.3	10.41	28.09	5.8
BGIOSGA001594	0.09	0.0	0.0	0.14	0.0	0.08	0.0	0.0	0.24
BGIOSGA001595	0.0	0.0	0.0	0.0	0.0	0.0	0.0	0.0	0.0
BGIOSGA001596	0.0	0.0	0.0	0.0	0.0	0.0	0.0	0.0	0.0
BGIOSGA001597	0.0	0.0	0.0	0.0	0.0	0.0	0.0	0.0	0.0
BGIOSGA001598	0.0	0.0	0.0	0.0	0.0	0.0	0.0	0.0	0.0
BGIOSGA001599	0.0	0.0	0.0	0.0	0.0	0.0	0.0	0.0	0.0
BGIOSGA001600	0.0	0.0	0.0	0.0	0.0	0.0	0.0	0.0	0.0
BGIOSGA001601	0.0	0.0	0.0	0.0	0.0	0.0	0.0	0.0	0.0
BGIOSGA001602	0.0	0.0	0.0	0.0	0.0	0.0	0.0	0.0	0.0
BGIOSGA001603	30.22	23.51	30.87	12.26	15.59	19.54	14.59	11.94	14.88
BGIOSGA001604	0.0	0.0	11.23	0.0	0.0	0.0	0.0	0.0	0.0
BGIOSGA001605	0.0	0.0	0.0	0.0	0.0	0.0	0.0	0.0	0.0
BGIOSGA001606	0.0	0.0	0.0	0.0	0.0	0.0	0.0	0.0	0.0
BGIOSGA001607	0.0	0.0	0.0	0.0	0.0	0.0	0.03	0.0	0.0
BGIOSGA001608	8.8	20.58	11.9	47.55	41.5	48.49	63.99	44.89	46.22		Peroxidase [Source:UniProtKB/TrEMBL;Acc:B8A8A8]
BGIOSGA001609	44.26	39.98	42.41	21.59	24.63	26.95	17.89	16.82	17.65
BGIOSGA001610	3.95	3.78	3.78	6.21	4.1	8.25	5.69	6.48	6.49
BGIOSGA001611	16.22	15.96	15.82	14.6	19.36	23.21	16.31	15.58	17.2
BGIOSGA001612	0.0	0.0	0.0	0.0	0.0	0.0	0.0	0.0	0.0
BGIOSGA001613	2.41	1.62	0.0	0.66	1.04	0.21	0.37	0.0	0.12
BGIOSGA001614	10.93	10.1	9.58	4.94	6.3	5.26	4.69	5.93	4.57
BGIOSGA001615	32.19	29.18	31.07	4.91	5.18	3.86	9.84	15.05	12.66
BGIOSGA001616	0.0	0.0	0.0	0.0	0.0	0.0	0.0	0.0	0.0
BGIOSGA001617	0.0	0.0	0.0	0.0	0.0	0.0	0.0	0.0	0.0
BGIOSGA001618	0.74	1.49	1.3	0.05	0.15	0.13	0.32	0.28	0.4
BGIOSGA001619	1.2	7.29	0.66	4.69	1.94	0.35	0.0	0.0	0.0
BGIOSGA001620	77.59	75.82	80.15	15.14	15.13	11.93	20.65	27.67	26.71
BGIOSGA001621	3.92	17.68	3.44	12.8	5.97	1.65	0.17	0.0	0.51	ANS1	Leucoanthocyanidin dioxygenase 1 [Source:UniProtKB/Swiss-Prot;Acc:A2WQ39]
BGIOSGA001622	0.0	2.21	0.0	0.0	2.48	0.07	0.0	0.0	0.0
BGIOSGA001623	0.0	0.0	0.0	0.0	0.0	0.0	0.0	0.0	0.0
BGIOSGA001624	0.0	0.0	0.0	0.0	0.0	0.0	0.0	0.0	0.0
BGIOSGA001625	0.0	0.0	0.0	0.0	0.0	0.0	0.0	0.0	0.0
BGIOSGA001626	12.38	12.35	11.63	6.89	5.1	2.44	21.99	14.89	14.23
BGIOSGA001627	0.33	1.96	0.0	2.04	3.93	1.39	8.93	8.48	11.31
BGIOSGA001628	0.06	0.0	0.0	0.15	0.0	0.0	0.0	0.26	0.0
BGIOSGA001629	120.97	107.53	161.25	6.82	9.23	17.45	5.73	4.51	4.57
BGIOSGA001630	0.0	0.0	0.0	0.0	0.0	0.0	0.0	0.0	0.0
BGIOSGA001631	169.48	139.69	159.64	31.22	32.93	34.98	42.96	36.74	33.22
BGIOSGA001632	0.03	0.03	0.0	0.0	0.0	0.02	0.0	0.0	0.0
BGIOSGA001633	72.52	72.18	66.54	37.4	39.86	31.36	38.26	37.62	33.35
BGIOSGA001634	0.0	3.08	1.92	0.0	1.09	35.63	9.04	4.83	1.78
BGIOSGA001635	0.0	0.0	0.0	0.0	0.0	0.0	0.0	0.0	0.0
BGIOSGA001636	23.39	26.73	21.65	11.7	11.39	7.85	8.57	9.36	8.69		Chromatin-remodeling complex ATPase [Source:UniProtKB/TrEMBL;Acc:B8A881]
BGIOSGA001637	31.13	36.35	31.76	28.61	27.82	26.77	33.92	35.2	38.06
BGIOSGA001638	0.0	0.09	0.07	0.06	0.08	0.0	0.07	0.19	0.0
BGIOSGA001639	41.62	40.81	37.86	20.21	21.16	20.16	23.3	28.01	26.28
BGIOSGA001640	26.63	28.41	26.98	29.32	30.58	18.04	47.77	49.52	47.27
BGIOSGA001641	0.0	0.0	0.0	0.0	0.0	0.0	0.0	0.0	0.0
BGIOSGA001642	61.3	16.86	0.0	0.0	0.0	0.0	11.93	12.96	0.0
BGIOSGA001643	0.0	0.0	0.0	1.16	0.0	0.0	0.0	0.0	0.0
BGIOSGA001644	0.0	0.0	0.0	0.0	0.0	0.0	0.0	0.0	0.0
BGIOSGA001645	0.0	0.0	0.0	0.0	0.0	0.0	0.0	0.0	0.0
BGIOSGA001646	0.18	0.43	0.77	0.13	0.0	0.0	0.0	0.07	0.0
BGIOSGA001647	0.0	0.0	0.35	0.27	0.0	0.0	0.15	0.0	0.0
BGIOSGA001648	0.44	0.84	0.0	0.97	0.0	1.51	1.36	1.34	0.73
BGIOSGA001649	0.29	0.0	0.0	0.0	0.0	0.0	0.0	0.0	0.0
BGIOSGA001650	0.0	0.0	0.0	0.0	0.0	0.0	0.0	0.0	0.0
BGIOSGA001651	2.14	1.24	1.89	0.06	0.07	0.25	0.0	0.0	0.0
BGIOSGA001652	1.66	1.06	2.0	4.3	5.29	7.88	4.44	5.33	4.32
BGIOSGA001653	0.0	0.0	0.0	0.0	0.0	0.0	0.0	0.0	0.0
BGIOSGA001654	0.0	0.0	0.0	0.0	0.0	0.0	0.0	0.0	0.0
BGIOSGA001655	0.0	0.0	0.0	0.0	0.0	0.0	0.0	0.0	0.0
BGIOSGA001656	0.0	0.0	0.0	0.0	0.0	0.0	0.0	0.0	0.0
BGIOSGA001657	9.17	7.06	7.51	16.32	21.84	39.62	5.13	6.92	8.8
BGIOSGA001658	15.42	12.37	17.59	21.72	29.64	47.44	22.39	21.43	22.96
BGIOSGA001659	0.0	0.0	0.0	0.0	0.0	0.0	0.0	0.0	0.0
BGIOSGA001660	7.24	6.36	9.2	2.11	2.33	2.61	3.37	1.66	2.34
BGIOSGA001661	27.18	27.88	31.76	45.63	44.09	59.69	23.9	24.16	24.26
BGIOSGA001662	26.01	24.55	28.64	20.18	21.94	20.95	16.61	16.46	16.01
BGIOSGA001663	247.73	230.78	248.9	107.41	117.37	68.75	102.43	87.46	82.61	RBOHB	Respiratory burst oxidase homolog protein B [Source:UniProtKB/Swiss-Prot;Acc:Q6J2K5]
BGIOSGA001664	0.0	0.0	0.0	0.0	0.6	0.0	0.0	0.0	0.0
BGIOSGA001665	2.16	2.14	2.28	0.6	0.72	0.68	0.9	0.64	0.57
BGIOSGA001666	0.0	0.0	0.0	0.58	0.0	0.0	0.0	0.0	0.0
BGIOSGA001667	7.39	7.19	7.94	1.26	1.54	1.94	0.92	0.86	0.7
BGIOSGA001668	0.0	0.0	0.0	0.0	0.0	0.0	0.0	0.0	0.0
BGIOSGA001669	0.08	0.11	0.0	0.08	0.11	0.12	0.09	0.04	0.08
BGIOSGA001670	0.0	0.0	0.0	0.0	0.0	0.0	0.04	0.0	0.06
BGIOSGA001671	49.78	42.91	44.26	49.7	51.54	63.58	36.11	40.31	43.24
BGIOSGA001672	0.0	0.0	0.0	0.0	0.0	0.0	0.0	0.0	0.0
BGIOSGA001673	7.81	21.56	10.25	72.75	48.24	23.57	57.65	72.16	105.29
BGIOSGA001674	0.59	20.46	5.55	17.41	19.18	11.98	60.23	46.0	51.31
BGIOSGA001675	0.0	0.0	0.0	0.0	0.0	0.0	0.0	0.0	0.0
BGIOSGA001676	0.0	0.0	0.0	0.0	0.0	0.0	0.0	0.0	0.0		Flavin-containing monooxygenase [Source:UniProtKB/TrEMBL;Acc:B8A7W7]
BGIOSGA001677	0.0	0.0	0.0	0.0	0.0	0.0	0.0	0.0	0.0
BGIOSGA001678	2.9	2.88	3.53	2.56	2.12	2.72	3.09	2.77	2.19
BGIOSGA001679	0.0	0.0	0.0	0.0	0.0	0.0	0.0	0.0	0.0
BGIOSGA001680	84.94	45.46	79.16	41.96	66.3	65.08	8.44	4.0	5.19
BGIOSGA001681	130.82	113.66	125.03	107.82	99.77	134.37	59.62	46.92	59.5
BGIOSGA001682	17.76	17.99	17.71	11.56	10.86	12.16	7.89	7.29	8.73
BGIOSGA001683	0.0	0.0	0.0	0.0	0.06	0.07	0.13	0.0	0.0
BGIOSGA001684	0.0	0.0	0.0	0.0	0.0	0.0	0.0	0.0	0.0
BGIOSGA001685	14.3	14.05	14.78	5.82	8.16	8.53	6.36	5.92	5.83
BGIOSGA001686	0.0	1.03	0.21	0.0	0.17	0.0	0.37	0.0	0.0
BGIOSGA001687	3.27	0.74	0.56	2.87	1.7	3.0	1.17	2.37	1.0
BGIOSGA001688	0.0	0.0	0.0	0.0	0.0	0.0	0.0	0.0	0.0
BGIOSGA001689	6.91	6.3	7.8	1.85	2.62	1.89	2.34	4.34	4.42
BGIOSGA001690	0.0	0.0	0.0	0.0	0.0	0.0	0.0	0.0	0.0
BGIOSGA001691	0.0	0.0	0.0	0.0	0.0	0.0	0.0	0.0	0.0
BGIOSGA001692	0.0	0.0	0.0	0.0	0.0	0.0	0.0	0.0	0.0
BGIOSGA001693	0.0	0.0	0.0	0.0	0.0	0.0	0.0	0.0	0.0
BGIOSGA001694	0.0	0.0	0.0	0.0	0.0	0.0	0.0	0.0	0.0		Dirigent protein [Source:UniProtKB/TrEMBL;Acc:A2WPQ9]
BGIOSGA001695	0.0	0.0	0.0	0.0	0.0	0.0	0.0	0.0	0.0
BGIOSGA001696	0.0	0.0	0.0	0.0	0.0	0.0	0.0	0.0	0.0
BGIOSGA001697	0.39	0.78	0.27	0.42	0.6	0.32	0.17	0.15	0.14
BGIOSGA001698	0.0	0.0	0.0	0.0	0.0	0.0	0.0	0.0	0.0
BGIOSGA001699	32.66	33.11	26.67	24.83	28.84	26.44	20.95	24.47	23.59		Serine/threonine-protein phosphatase [Source:UniProtKB/TrEMBL;Acc:B8A7J8]
BGIOSGA001700	48.47	6.63	2.46	82.7	42.34	109.77	141.65	74.78	150.57
BGIOSGA001701	0.0	0.0	0.0	0.0	0.0	0.0	0.32	0.0	0.52
BGIOSGA001702	0.0	0.0	0.0	0.0	0.0	0.0	0.0	0.0	0.0
BGIOSGA001703	0.0	0.0	0.0	0.0	0.11	0.0	0.0	0.0	0.0
BGIOSGA001704	0.0	0.09	0.05	0.22	0.04	0.08	0.04	0.0	0.04
BGIOSGA001705	3.03	3.74	3.63	1.8	2.2	2.3	3.56	3.22	2.82
BGIOSGA001706	12.68	10.91	10.25	26.67	21.65	36.06	12.05	13.2	18.0
BGIOSGA001707	0.0	0.0	0.0	0.05	0.0	0.0	0.0	0.0	0.03
BGIOSGA001708	0.0	0.1	0.03	0.03	0.0	0.03	0.03	0.0	0.06
BGIOSGA001709	0.0	0.0	0.0	0.0	0.0	0.0	0.0	0.0	0.0
BGIOSGA001710	48.48	38.99	42.67	22.57	26.38	27.4	30.2	35.81	34.47
BGIOSGA001711	0.0	0.0	0.0	0.0	0.0	0.0	0.0	0.0	0.0
BGIOSGA001712	64.77	24.04	38.27	14.22	13.59	15.45	32.84	34.18	32.26
BGIOSGA001713	6.73	0.0	5.08	0.48	0.0	1.71	0.0	0.0	0.0
BGIOSGA001714	0.82	1.01	0.53	0.1	0.11	0.06	0.11	0.05	0.0
BGIOSGA001715	0.0	0.0	0.0	0.0	0.0	0.0	0.0	0.0	0.0
BGIOSGA001716	4.47	3.02	3.61	1.35	1.55	1.91	1.72	2.88	2.0
BGIOSGA001717	0.0	0.0	0.0	0.0	0.0	0.0	0.0	0.0	0.0
BGIOSGA001718	10.45	9.04	7.93	3.05	2.87	1.98	4.14	2.74	3.53
BGIOSGA001719	0.0	0.0	0.0	0.0	0.0	0.0	0.0	0.0	0.0
BGIOSGA001720	0.0	0.0	0.0	0.0	0.0	0.0	0.0	0.0	0.0
BGIOSGA001721	0.0	0.0	0.0	0.0	0.0	0.0	0.0	0.0	0.0
BGIOSGA001722	17.63	16.26	16.18	5.55	6.66	7.94	8.1	9.14	8.74		tRNA (adenine(58)-N(1))-methyltransferase [Source:UniProtKB/TrEMBL;Acc:A2WPJ2]
BGIOSGA001723	0.21	0.41	0.0	0.48	0.17	0.0	0.68	1.33	1.25
BGIOSGA001724	14.9	6.13	16.14	8.74	9.41	5.5	3.2	7.39	4.08		tRNA (adenine(58)-N(1))-methyltransferase [Source:UniProtKB/TrEMBL;Acc:A2WPJ0]
BGIOSGA001725	1.18	0.84	1.02	0.73	0.44	0.29	2.06	0.9	2.34		Glycosyltransferase [Source:UniProtKB/TrEMBL;Acc:A2WPI9]
BGIOSGA001726	0.0	0.0	0.0	0.0	0.0	0.0	0.0	0.0	0.0
BGIOSGA001727	0.0	0.0	0.0	0.0	0.0	0.0	0.0	0.0	0.0
BGIOSGA001728	0.0	0.0	0.0	0.0	0.0	0.0	0.0	0.0	0.0
BGIOSGA001729	20.42	18.88	22.84	8.56	9.71	14.55	8.03	5.87	7.12
BGIOSGA001730	60.91	51.02	54.58	48.3	51.36	58.56	48.26	57.45	60.78
BGIOSGA001731	62.87	56.63	57.46	35.68	39.26	41.08	35.96	35.8	33.93
BGIOSGA001732	0.0	0.0	0.0	0.0	0.0	0.0	0.0	0.0	0.0
BGIOSGA001733	0.0	0.0	0.0	0.0	0.0	0.0	0.0	0.0	0.0
BGIOSGA001734	5.7	5.28	6.45	3.14	3.02	3.58	2.81	3.15	2.57
BGIOSGA001735	0.0	0.0	0.0	0.0	0.0	0.0	0.0	0.0	0.0
BGIOSGA001736	0.0	0.0	0.0	0.0	0.0	0.0	0.0	0.0	0.0
BGIOSGA001737	0.0	0.0	0.0	0.0	0.0	0.0	0.0	0.0	0.0
BGIOSGA001738	0.0	0.0	0.0	0.0	0.0	0.0	0.0	0.0	0.0
BGIOSGA001739	81.07	91.5	89.93	88.59	68.22	62.73	56.54	71.51	62.4
BGIOSGA001740	188.2	139.47	161.79	73.16	89.92	159.83	20.44	26.76	28.08		Carboxypeptidase [Source:UniProtKB/TrEMBL;Acc:B8A7F9]
BGIOSGA001741	0.0	0.0	0.0	0.0	0.0	0.0	0.0	0.0	0.0
BGIOSGA001742	0.24	0.36	0.24	0.0	0.0	0.0	0.2	0.0	0.31
BGIOSGA001743	0.0	0.0	0.0	0.0	0.0	0.0	0.0	0.0	0.0
BGIOSGA001744	0.0	0.0	0.15	0.0	0.13	0.0	0.0	0.0	0.07
BGIOSGA001745	0.0	0.0	0.0	0.0	0.0	0.0	0.0	0.0	0.0
BGIOSGA001746	0.0	0.0	0.0	0.0	0.0	0.0	0.0	0.0	0.0
BGIOSGA001747	6.63	5.46	7.25	6.38	10.04	13.66	6.37	4.27	6.53
BGIOSGA001748	0.0	0.0	0.34	0.13	0.0	0.0	0.0	0.0	0.0
BGIOSGA001749	6.26	10.53	8.53	49.8	28.59	8.54	13.28	11.79	15.06
BGIOSGA001750	3.34	3.35	3.54	2.94	2.58	2.73	3.94	2.95	2.79		Galactosyltransferase family protein [Source:Projected from Arabidopsis thaliana (AT3G06440) TAIR;Acc:AT3G06440]
BGIOSGA001751	0.23	0.0	0.0	0.0	0.0	0.0	0.0	0.0	0.0
BGIOSGA001752	194.42	199.1	209.71	209.12	197.75	243.26	162.1	156.77	177.2		Dihydrolipoyl dehydrogenase [Source:UniProtKB/TrEMBL;Acc:A2WPC2]
BGIOSGA001753	221.91	218.01	233.06	151.21	86.55	61.84	198.29	302.07	543.25
BGIOSGA001754	8.33	8.17	8.69	4.86	4.79	5.87	3.3	4.22	3.64
BGIOSGA001755	23.98	19.93	19.84	6.44	7.86	7.56	10.72	8.12	10.11
BGIOSGA001756	221.58	218.01	233.06	25.61	86.55	61.84	200.08	307.02	36.64
BGIOSGA001757	21.39	21.3	20.3	8.42	10.65	13.22	8.11	7.47	8.21
BGIOSGA001758	0.0	0.0	0.22	0.3	0.09	0.0	0.09	0.05	0.0
BGIOSGA001759	10.42	10.87	10.79	3.67	5.65	3.57	4.95	4.79	5.26
BGIOSGA001760	0.0	0.0	0.0	0.42	0.0	0.0	0.0	0.0	0.48
BGIOSGA001761	0.0	0.0	0.0	0.0	0.09	0.0	0.0	0.0	0.0
BGIOSGA001762	0.0	0.0	0.0	0.0	0.0	0.0	0.0	0.0	0.0
BGIOSGA001763	0.0	0.0	0.0	0.0	0.0	0.0	0.0	0.0	0.0
BGIOSGA001764	0.0	0.39	0.04	0.0	0.07	0.38	0.04	0.03	0.0
BGIOSGA001765	0.0	0.0	0.0	0.0	0.0	0.0	0.0	0.22	0.48
BGIOSGA001766	0.0	0.0	0.0	0.0	0.0	0.0	0.0	0.0	0.0
BGIOSGA001767	0.0	0.39	0.04	0.0	0.07	0.38	0.04	0.03	0.0
BGIOSGA001768	22.6	22.74	21.45	22.04	25.84	30.54	13.06	13.88	14.48
BGIOSGA001769	395.29	287.72	296.01	547.04	563.16	462.25	499.63	432.24	460.7
BGIOSGA001770	0.0	0.0	0.0	0.0	0.0	0.0	0.0	0.0	0.0
BGIOSGA001771	0.0	0.0	0.0	0.0	0.0	0.0	0.0	0.0	0.0
BGIOSGA001772	0.0	0.0	0.0	0.0	0.0	0.0	0.0	0.0	0.0
BGIOSGA001773	0.0	0.0	0.0	0.0	0.0	0.0	0.0	0.0	0.0
BGIOSGA001774	1.08	1.86	0.72	1.44	0.51	0.06	1.46	1.39	0.75
BGIOSGA001775	0.0	0.0	0.0	0.0	0.0	0.0	0.0	0.0	0.0
BGIOSGA001776	16.35	14.46	14.24	6.98	6.43	8.19	6.82	8.05	7.07
BGIOSGA001777	0.0	0.0	0.0	0.0	0.0	0.0	0.0	0.0	0.0
BGIOSGA001778	0.0	0.0	0.0	0.0	0.0	0.0	0.0	0.0	0.0
BGIOSGA001779	0.98	1.4	0.0	1.08	1.55	1.69	0.0	1.5	0.41
BGIOSGA001780	0.0	0.0	0.0	0.0	0.0	0.0	0.0	0.0	0.0
BGIOSGA001781	0.0	0.0	0.0	0.0	0.0	0.0	0.0	0.0	0.0
BGIOSGA001782	0.0	0.0	0.0	0.0	0.0	0.0	0.0	0.0	0.0
BGIOSGA001783	9.34	10.64	11.84	4.84	7.53	5.25	8.14	9.32	8.83
BGIOSGA001784	0.0	0.0	0.0	0.0	0.0	0.0	0.0	0.0	0.0
BGIOSGA001785	80.7	80.73	76.41	70.42	73.04	79.92	57.34	69.02	68.98		Protein translocase subunit SecA [Source:UniProtKB/TrEMBL;Acc:A2WP63]
BGIOSGA001786	0.0	0.0	0.0	0.0	0.0	0.0	0.0	0.0	0.0
BGIOSGA001787	19.17	25.71	27.63	13.66	13.57	17.71	19.98	20.95	17.85
BGIOSGA001788	0.0	0.0	0.0	0.17	0.25	0.0	0.43	0.12	0.19
BGIOSGA001789	90.03	86.86	58.13	50.37	58.72	57.4	44.68	52.38	53.67
BGIOSGA001790	189.97	186.08	186.94	74.34	73.19	78.02	135.67	110.43	127.37
BGIOSGA001791	66.06	20.8	56.18	285.05	305.33	659.28	237.28	244.85	256.7
BGIOSGA001792	52.73	46.12	61.8	29.61	23.15	23.6	37.25	44.78	32.53
BGIOSGA001793	22.12	20.8	18.93	22.53	22.66	21.57	22.28	19.85	18.73		Dihydrolipoamide acetyltransferase component of pyruvate dehydrogenase complex [Source:UniProtKB/TrEMBL;Acc:B8A750]
BGIOSGA001794	0.0	0.0	0.0	0.0	0.0	0.0	0.43	0.33	0.4
BGIOSGA001795	0.0	0.11	0.0	0.26	0.48	0.1	0.38	0.0	0.1
BGIOSGA001796	0.0	0.0	0.0	0.0	0.0	1.82	0.0	0.0	0.0		None
BGIOSGA001797	0.35	0.13	0.09	0.1	0.26	0.0	0.37	0.95	0.53		Pectinesterase [Source:UniProtKB/TrEMBL;Acc:A2WP19]
BGIOSGA001798	2.88	4.82	4.04	5.91	4.7	2.37	2.7	2.35	2.39		Sulfotransferase [Source:UniProtKB/TrEMBL;Acc:A2WP16]
BGIOSGA001799	4.0	4.64	2.98	5.54	5.89	4.3	5.64	5.64	4.83		Phospholipase [Source:UniProtKB/TrEMBL;Acc:B8A6S5]
BGIOSGA001800	0.2	0.28	0.24	0.47	0.17	0.46	0.1	0.07	0.21		Sodium transporter HKT1;5 [Source:UniProtKB/TrEMBL;Acc:B8A6S2]
BGIOSGA001801	10.58	15.98	11.27	10.73	8.73	8.77	10.85	12.05	10.78
BGIOSGA001802	0.0	3.1	0.0	0.0	0.0	0.0	0.0	0.0	0.0		None
BGIOSGA001803	0.0	0.0	0.0	0.0	0.0	0.0	0.0	0.0	0.0
BGIOSGA001804	1.7	1.65	1.05	0.21	0.34	0.39	0.6	0.67	1.37
BGIOSGA001805	0.0	0.0	0.0	0.0	0.0	0.0	0.0	0.0	0.0
BGIOSGA001806	0.19	0.0	0.0	0.43	0.16	0.0	0.15	0.0	0.0
BGIOSGA001807	0.44	0.5	0.41	0.53	0.29	0.28	0.62	0.39	0.1
BGIOSGA001808	341.45	261.73	260.79	59.74	138.85	64.13	297.32	480.53	430.13		60S ribosomal protein L29 [Source:UniProtKB/TrEMBL;Acc:A2WNY2]
BGIOSGA001809	0.0	0.0	0.0	0.0	0.0	0.0	0.0	0.0	0.0
BGIOSGA001810	6.03	9.02	8.81	24.35	24.74	11.73	28.71	22.86	24.11
BGIOSGA001811	1.34	0.22	0.22	0.0	0.0	0.0	0.0	0.0	0.0
BGIOSGA001812	10731.65	9515.41	11065.39	1452.77	1182.57	2762.18	1328.4	1357.32	1517.51
BGIOSGA001813	0.0	0.0	0.0	0.0	0.0	0.0	0.0	0.0	0.45
BGIOSGA001814	2.67	1.84	1.43	1.42	1.44	3.02	2.3	2.42	3.85
BGIOSGA001815	12.29	12.08	10.92	8.95	7.16	10.31	3.33	2.79	3.4
BGIOSGA001816	1.6	1.5	1.48	0.32	0.15	0.52	0.54	0.33	0.47
BGIOSGA001817	0.05	0.05	0.14	0.07	0.04	0.08	0.04	0.0	0.08
BGIOSGA001818	6.98	5.88	7.7	0.37	0.74	0.42	1.25	1.68	1.8
BGIOSGA001819	14.93	17.13	15.77	4.41	6.98	5.07	8.31	12.52	10.2
BGIOSGA001820	46.47	108.63	52.9	75.94	69.32	33.86	85.4	94.82	100.9
BGIOSGA001821	0.0	0.0	0.0	0.0	0.0	0.0	0.0	0.0	0.0
BGIOSGA001822	0.0	0.0	0.0	0.0	0.0	0.08	0.0	0.0	0.0
BGIOSGA001823	0.0	0.0	0.0	0.0	0.0	0.0	0.33	0.0	0.0
BGIOSGA001824	0.0	0.0	0.0	0.0	0.0	0.0	0.0	0.29	0.0
BGIOSGA001825	0.0	1.08	0.0	0.0	0.9	0.0	6.44	1.44	2.81
BGIOSGA001826	0.0	0.0	0.1	0.0	0.0	0.0	0.0	0.0	0.0
BGIOSGA001827	0.08	0.08	0.0	0.0	0.0	0.14	0.07	0.06	0.0
BGIOSGA001828	1.69	2.88	1.17	1.45	0.59	0.63	2.04	2.41	2.75
BGIOSGA001829	41.06	50.66	42.77	34.72	36.81	25.97	34.48	38.99	37.88
BGIOSGA001830	0.91	2.16	2.71	1.03	0.49	0.66	1.57	1.17	0.41
BGIOSGA001831	2.16	1.74	1.32	0.94	1.11	0.1	1.96	1.72	1.2
BGIOSGA001832	0.0	0.0	0.0	0.0	0.0	0.0	0.0	0.0	0.0
BGIOSGA001833	0.0	0.0	0.0	0.0	0.0	0.0	0.0	0.0	0.0
BGIOSGA001834	1.4	1.05	1.79	1.04	1.51	1.67	0.83	1.11	0.36
BGIOSGA001835	16.32	19.36	10.23	13.26	16.41	17.67	9.2	9.17	14.23
BGIOSGA001836	0.0	0.0	0.0	0.0	0.0	0.0	0.0	0.0	0.0
BGIOSGA001837	0.0	0.0	0.0	0.0	0.0	0.0	0.0	0.0	0.0
BGIOSGA001838	30.91	27.9	28.98	18.48	17.43	20.14	19.63	20.76	18.71
BGIOSGA001839	67.14	59.86	54.17	32.93	30.53	25.08	22.0	18.13	22.12
BGIOSGA001840	0.0	0.0	0.0	0.0	0.0	0.0	0.0	0.0	0.0
BGIOSGA001841	0.37	0.88	0.43	0.4	0.25	0.19	0.99	0.53	0.7		Peroxidase [Source:UniProtKB/TrEMBL;Acc:A2WNS2]
BGIOSGA001842	0.0	0.0	0.0	0.0	0.0	0.0	0.0	0.0	0.0		Peroxidase [Source:UniProtKB/TrEMBL;Acc:A2WNS0]
BGIOSGA001843	0.0	0.0	0.0	0.0	0.0	0.0	0.0	0.0	0.0
BGIOSGA001844	0.0	0.0	0.0	0.0	0.0	0.0	0.0	0.0	0.0
BGIOSGA001845	199.18	183.9	199.26	336.13	308.55	229.44	296.59	185.52	210.27		Peroxidase [Source:UniProtKB/TrEMBL;Acc:A2WNR8]
BGIOSGA001846	0.0	0.0	0.0	0.0	0.0	0.0	0.0	0.0	0.0		Peroxidase [Source:UniProtKB/TrEMBL;Acc:A2WNR7]
BGIOSGA001847	0.0	0.0	0.0	0.0	0.0	0.0	0.0	0.0	0.0		Peroxidase [Source:UniProtKB/TrEMBL;Acc:A2WNR6]
BGIOSGA001848	0.0	0.0	0.0	0.0	0.06	0.07	0.0	0.0	0.0		Peroxidase [Source:UniProtKB/TrEMBL;Acc:A2WNR5]
BGIOSGA001849	0.0	0.0	0.0	0.0	0.0	0.0	0.0	0.0	0.0
BGIOSGA001850	0.0	0.0	0.0	0.0	0.0	0.0	0.0	0.0	0.0
BGIOSGA001851	14.65	13.17	17.85	7.63	6.62	8.06	12.31	10.33	12.75
BGIOSGA001852	0.0	0.07	0.47	0.0	0.0	0.0	0.0	0.0	0.06
BGIOSGA001853	4.03	11.4	5.55	23.6	18.44	7.71	35.26	33.13	33.59
BGIOSGA001854	0.0	0.0	0.0	0.0	0.0	0.0	0.0	0.0	0.0
BGIOSGA001855	0.0	0.0	0.0	0.0	0.0	0.0	0.0	0.0	0.0
BGIOSGA001856	38.11	41.75	31.67	31.73	37.47	32.01	36.05	28.15	27.54
BGIOSGA001857	0.0	0.0	0.0	0.0	0.0	0.0	0.0	0.0	0.0
BGIOSGA001858	43.57	40.15	45.32	13.53	16.23	12.04	13.64	18.95	16.35
BGIOSGA001859	0.0	0.0	0.0	0.0	0.0	0.0	0.0	0.0	0.0
BGIOSGA001860	396.37	368.21	394.58	79.45	62.45	68.84	106.74	82.88	78.38
BGIOSGA001861	0.59	0.24	0.48	1.88	2.18	5.28	0.45	0.43	0.46
BGIOSGA001862	0.05	0.05	0.0	0.27	0.03	0.0	0.82	0.47	1.24
BGIOSGA001863	0.0	0.0	0.0	0.0	0.0	0.0	0.0	0.0	0.0
BGIOSGA001864	0.0	0.0	0.0	0.0	0.0	0.0	0.0	0.0	0.0
BGIOSGA001865	0.0	4.84	7.38	1.81	5.65	0.0	10.96	7.69	4.09
BGIOSGA001866	13.53	12.49	13.59	7.73	8.41	5.89	12.02	9.54	8.17
BGIOSGA001867	2.34	3.14	2.19	0.5	0.39	2.12	1.32	1.41	0.72
BGIOSGA001868	0.07	0.14	0.2	0.0	0.0	0.0	0.0	0.0	0.0
BGIOSGA001869	0.0	0.0	0.0	0.0	0.0	0.0	0.0	0.0	0.0
BGIOSGA001870	19.46	22.12	23.86	36.34	37.24	30.55	22.05	20.85	22.56
BGIOSGA001871	0.0	0.0	0.0	0.0	0.0	0.0	0.0	0.0	0.0
BGIOSGA001872	21.07	50.87	27.43	24.0	16.95	5.65	38.7	31.97	31.56
BGIOSGA001873	1.05	0.98	1.03	6.62	7.18	9.17	6.04	5.74	6.15
BGIOSGA001874	5.62	7.62	5.16	18.3	12.52	10.0	17.55	14.62	12.06
BGIOSGA001875	1.33	0.7	0.17	1.08	1.26	1.38	1.32	0.56	1.58
BGIOSGA001876	0.3	7.99	1.73	11.54	15.32	4.89	46.41	69.27	47.05
BGIOSGA001877	6.15	4.63	5.58	4.58	4.84	5.66	7.38	5.12	4.75
BGIOSGA001878	1.03	1.67	1.08	0.59	0.49	0.22	0.98	1.49	1.1
BGIOSGA001879	38.58	102.25	52.18	69.28	91.41	33.88	186.02	193.14	193.28		Tubulin beta chain [Source:UniProtKB/TrEMBL;Acc:A2WNJ7]
BGIOSGA001880	0.0	0.0	0.0	0.0	0.0	0.0	0.0	0.0	0.0
BGIOSGA001881	0.0	0.0	0.0	0.0	0.0	0.0	0.0	0.0	0.0
BGIOSGA001882	11.05	10.29	11.07	3.56	2.74	3.95	3.37	3.46	3.58
BGIOSGA001883	13.27	18.35	12.15	21.32	9.4	7.59	31.79	22.11	37.92
BGIOSGA001884	32.64	37.29	31.46	18.98	24.77	14.05	26.37	33.98	29.01		Coatomer subunit beta [Source:UniProtKB/TrEMBL;Acc:A2WNI6]
BGIOSGA001885	0.0	0.0	0.0	0.0	0.0	0.0	0.0	0.0	0.1
BGIOSGA001886	0.0	0.11	0.06	0.13	0.19	0.1	0.19	0.23	0.1
BGIOSGA001887	0.41	0.75	0.63	33.07	34.93	39.4	9.56	8.36	12.17
BGIOSGA001888	0.0	0.13	0.0	0.0	0.0	0.0	0.0	0.0	0.0		Eukaryotic translation initiation factor 6 [Source:UniProtKB/TrEMBL;Acc:B8ACK4]
BGIOSGA001889	21.77	19.45	20.52	11.0	11.22	9.89	10.8	10.33	10.3
BGIOSGA001890	31.56	35.84	26.63	16.26	15.8	15.93	25.34	32.8	23.06
BGIOSGA001891	0.0	0.0	0.0	0.0	0.0	0.0	0.0	0.0	0.0
BGIOSGA001892	19.98	13.25	17.22	1.83	1.71	3.32	1.74	2.54	2.75
BGIOSGA001893	10.72	10.32	10.29	4.22	4.84	4.67	5.76	5.72	6.02
BGIOSGA001894	0.37	0.36	0.0	0.7	0.61	1.93	1.96	1.45	2.03
BGIOSGA001895	14.71	14.03	13.38	10.72	9.01	9.9	8.58	6.07	6.32		Phospholipid-transporting ATPase [Source:UniProtKB/TrEMBL;Acc:B8ACJ2]
BGIOSGA001896	11.73	8.66	7.44	16.93	15.71	28.74	12.44	13.58	15.99
BGIOSGA001897	33.07	32.3	31.95	21.82	25.03	19.93	28.05	31.84	28.66		Glucosidase 2 subunit beta [Source:UniProtKB/Swiss-Prot;Acc:A2WNF5]
BGIOSGA001898	10.1	10.73	13.46	6.12	7.56	3.64	8.3	7.82	8.89		Pyruvate kinase [Source:UniProtKB/TrEMBL;Acc:B8ACJ0]
BGIOSGA001899	22.24	24.3	20.21	14.62	12.84	8.65	25.93	31.45	31.61
BGIOSGA001900	7.04	5.19	7.04	5.01	3.29	3.95	4.71	3.82	4.35		Presenilin [Source:UniProtKB/TrEMBL;Acc:B8ACI9]
BGIOSGA001901	0.0	1.55	0.62	4.41	2.36	1.53	1.19	1.87	4.97
BGIOSGA001902	14.65	15.1	17.84	0.35	1.16	0.88	3.64	5.04	5.38
BGIOSGA001903	167.69	154.2	156.19	74.32	88.79	36.45	182.77	271.07	217.65
BGIOSGA001904	25.7	26.64	22.77	6.58	5.86	4.19	8.14	4.0	3.64
BGIOSGA001905	40.26	43.52	40.91	13.58	13.67	11.57	14.15	15.09	14.93
BGIOSGA001906	26.82	33.13	25.7	26.02	27.01	19.11	28.37	21.4	30.3
BGIOSGA001907	0.0	0.0	0.09	0.07	0.0	0.08	0.24	0.15	0.49
BGIOSGA001908	0.0	0.0	0.0	0.0	0.0	0.0	0.0	0.0	0.0
BGIOSGA001909	157.34	124.24	146.85	104.19	80.97	72.81	165.09	110.71	159.47
BGIOSGA001910	105.16	112.46	115.52	9.65	8.57	14.05	19.95	19.08	22.36
BGIOSGA001911	0.0	0.14	0.0	0.0	0.0	0.0	0.0	0.0	0.0
BGIOSGA001912	0.0	0.0	0.0	0.0	0.0	0.0	0.0	0.0	0.0
BGIOSGA001913	80.01	77.27	48.7	23.27	28.53	15.45	81.45	88.88	52.79
BGIOSGA001914	46.49	47.22	44.31	31.83	31.84	30.6	46.49	52.34	51.93		ATP-dependent Clp protease proteolytic subunit [Source:UniProtKB/TrEMBL;Acc:A2WNB9]
BGIOSGA001915	7.42	7.38	7.88	2.78	2.85	3.26	2.56	2.85	3.36
BGIOSGA001916	0.0	0.0	0.0	0.0	0.0	0.0	0.0	0.0	0.0
BGIOSGA001917	25.35	26.9	27.15	21.11	17.73	21.99	29.9	25.41	25.96
BGIOSGA001918	0.0	0.0	0.0	0.0	0.0	0.0	0.0	0.0	0.0
BGIOSGA001919	14.96	12.3	14.62	5.61	6.63	7.55	6.57	7.24	8.55	ARP6	Actin-related protein 6 [Source:UniProtKB/Swiss-Prot;Acc:A2WNB0]
BGIOSGA001920	0.0	0.0	0.0	0.0	0.0	0.02	0.0	0.0	0.0
BGIOSGA001921	0.13	0.12	0.0	0.05	0.05	0.05	0.21	0.1	0.0
BGIOSGA001922	19.19	20.74	19.25	11.32	10.54	9.36	10.87	11.0	10.61
BGIOSGA001923	16.43	14.12	15.53	12.84	12.66	11.26	13.41	10.38	12.85
BGIOSGA001924	0.0	0.16	0.0	0.0	0.0	0.0	0.0	0.0	0.0
BGIOSGA001925	20.4	14.25	17.97	12.14	13.86	14.0	5.13	4.05	4.63
BGIOSGA001926	70.86	72.87	76.84	25.47	44.45	33.59	78.59	94.57	93.57	CAM1-1	Calmodulin-1 [Source:UniProtKB/Swiss-Prot;Acc:A2WN93]
BGIOSGA001927	2.8	4.07	3.15	1.55	1.75	0.99	3.39	3.35	3.02
BGIOSGA001928	12.12	13.88	16.03	10.23	10.39	9.1	13.44	9.6	9.67
BGIOSGA001929	6.74	5.7	4.37	26.61	34.93	51.16	28.56	27.7	21.62
BGIOSGA001930	40.06	38.76	35.42	39.34	41.86	28.41	60.87	74.35	73.25		peroxiredoxin IIF [Source:Projected from Arabidopsis thaliana (AT3G06050) TAIR;Acc:AT3G06050]
BGIOSGA001931	73.18	63.4	69.2	48.65	46.64	32.18	49.47	39.49	44.22
BGIOSGA001932	3.79	7.66	6.69	3.74	4.37	1.43	4.03	3.78	5.97
BGIOSGA001933	1.55	4.22	4.27	14.91	8.99	16.5	2.17	7.86	3.62
BGIOSGA001934	13.0	12.36	11.76	6.17	6.89	6.43	6.24	5.91	6.24
BGIOSGA001935	7.82	7.49	11.5	1.6	1.48	1.96	4.62	6.79	4.19
BGIOSGA001936	40.3	42.12	48.12	48.2	48.03	56.44	43.39	48.87	48.67
BGIOSGA001937	9.9	7.6	7.61	2.45	2.96	2.57	1.53	2.78	2.71
BGIOSGA001938	0.0	40.09	0.0	0.0	0.0	0.0	0.0	0.0	0.0
BGIOSGA001939	53.7	61.3	54.49	60.41	65.33	29.01	101.44	98.07	103.89
BGIOSGA001940	8.26	35.04	8.72	36.0	48.63	12.48	117.28	90.77	93.07
BGIOSGA001941	22.95	22.16	21.48	12.09	14.19	9.21	16.14	15.48	13.47
BGIOSGA001942	4.28	4.08	5.1	5.47	5.56	2.29	9.31	10.72	9.24
BGIOSGA001943	0.0	0.0	0.0	0.0	0.0	0.0	1.04	2.14	0.0
BGIOSGA001944	0.0	0.0	0.0	0.0	0.0	0.0	0.0	0.0	0.0
BGIOSGA001945	0.0	0.0	0.0	0.0	0.0	0.0	0.0	0.0	0.0
BGIOSGA001946	1.09	1.55	0.83	19.92	20.07	24.29	5.78	6.3	5.48
BGIOSGA001947	4.46	2.21	3.13	0.34	0.37	0.19	0.43	0.77	0.89
BGIOSGA001948	6.23	5.39	13.72	5.75	4.66	4.94	12.03	10.79	7.15		Peroxidase [Source:UniProtKB/TrEMBL;Acc:A2WN49]
BGIOSGA001949	8.85	6.53	7.3	4.89	4.76	4.67	8.06	8.14	8.03
BGIOSGA001950	0.0	0.0	0.0	0.0	0.0	0.0	0.0	0.04	0.0
BGIOSGA001951	38.62	35.99	40.56	35.52	45.87	63.58	17.29	15.86	12.69
BGIOSGA001952	0.0	0.0	0.0	0.22	0.16	0.17	0.16	0.99	0.25
BGIOSGA001953	3.08	6.37	2.26	2.22	2.4	1.12	8.02	5.21	5.82
BGIOSGA001954	1.17	1.41	1.69	1.74	0.47	1.01	0.93	1.13	1.22
BGIOSGA001955	91.85	81.27	84.89	57.4	64.01	82.66	38.01	41.0	42.19
BGIOSGA001956	0.71	0.73	0.88	0.43	0.8	0.46	0.38	0.78	0.96
BGIOSGA001957	0.0	0.0	0.0	0.0	0.0	0.0	0.0	0.0	0.0
BGIOSGA001958	0.0	0.0	0.0	0.0	0.0	0.0	0.0	0.0	0.0		Peroxidase [Source:UniProtKB/TrEMBL;Acc:A2WN24]
BGIOSGA001959	33.56	36.87	32.6	17.08	19.56	20.68	32.03	35.05	28.8
BGIOSGA001960	0.0	0.0	0.0	0.0	0.0	0.0	0.0	0.0	0.0
BGIOSGA001961	0.0	0.0	0.0	0.0	0.0	0.0	0.0	0.0	0.0
BGIOSGA001962	9.94	10.3	12.27	7.9	8.77	9.74	11.16	10.8	9.5
BGIOSGA001963	5.89	2.76	1.39	8.99	9.06	26.82	10.41	6.62	12.55
BGIOSGA001964	12.23	16.13	12.51	12.73	6.38	6.17	23.86	12.59	17.84
BGIOSGA001965	89.53	83.35	96.57	38.45	49.38	49.94	69.75	76.79	56.16
BGIOSGA001966	2.25	2.22	2.22	1.23	1.29	0.94	1.05	1.0	1.07
BGIOSGA001967	0.0	0.0	0.0	0.0	0.0	0.0	0.0	0.0	0.0		Zinc inducible protein [Source:UniProtKB/TrEMBL;Acc:A2TEQ3]
BGIOSGA001968	0.0	0.0	0.0	0.49	0.52	0.0	0.0	0.0	0.0
BGIOSGA001969	0.0	0.0	0.0	0.0	0.0	0.0	0.0	0.0	0.0
BGIOSGA001970	0.0	0.0	0.0	0.0	0.0	0.0	0.0	0.0	0.0
BGIOSGA001971	0.45	0.3	0.17	1.32	0.8	0.26	4.02	3.14	4.52
BGIOSGA001972	0.0	0.0	0.0	0.0	0.0	0.0	0.0	0.0	0.0
BGIOSGA001973	81.76	77.53	76.33	58.26	56.0	65.29	57.66	45.43	53.95
BGIOSGA001974	0.0	0.0	3.14	0.0	0.0	0.0	0.0	0.0	0.0
BGIOSGA001975	0.11	1.18	0.27	0.43	0.92	0.27	1.83	1.97	1.98		Plant invertase/pectin methylesterase inhibitor superfamily [Source:Projected from Arabidopsis thaliana (AT3G05620) TAIR;Acc:AT3G05620]
BGIOSGA001976	175.21	155.21	173.64	33.79	70.68	76.59	127.55	129.62	174.84
BGIOSGA001977	52.16	54.79	56.34	31.74	32.45	28.63	32.49	31.17	30.65
BGIOSGA001978	35.63	29.05	38.42	43.71	42.27	33.77	47.27	35.75	43.22
BGIOSGA001979	5.41	4.25	3.97	1.58	1.6	1.18	1.39	2.15	1.97
BGIOSGA001980	0.0	0.0	0.0	0.0	0.0	0.0	0.0	0.0	0.0
BGIOSGA001981	0.19	1.92	0.36	0.85	0.93	0.24	2.54	2.65	2.37
BGIOSGA001982	11.07	10.85	10.73	7.33	7.74	6.4	8.09	7.17	7.25
BGIOSGA001983	6.89	9.29	7.93	9.77	7.63	8.35	4.93	6.75	6.07
BGIOSGA001984	2.73	9.68	0.0	7.22	5.65	0.0	16.44	3.84	16.38
BGIOSGA001985	0.0	15.81	0.0	7.51	161.65	13.76	50.38	358.81	338.88
BGIOSGA001986	18.37	18.32	14.5	12.94	9.65	13.03	18.32	19.11	18.28
BGIOSGA001987	0.0	0.0	0.0	0.0	0.0	0.0	0.0	0.0	0.0
BGIOSGA001988	51.05	51.92	48.42	43.03	51.03	38.58	69.55	68.02	65.76
BGIOSGA001989	0.77	2.38	0.75	1.0	0.64	0.29	1.0	0.7	1.4
BGIOSGA001990	0.0	0.0	0.0	0.0	0.0	0.0	0.0	0.0	0.0
BGIOSGA001991	120.35	135.69	150.74	55.29	69.88	61.93	91.24	78.87	76.7
BGIOSGA001992	72.95	79.88	68.56	369.79	233.29	101.57	503.29	336.09	365.52
BGIOSGA001993	1.14	3.15	0.78	3.39	1.62	1.29	0.38	0.0	0.1
BGIOSGA001994	0.0	0.0	0.0	0.0	0.0	0.0	0.0	0.0	0.1
BGIOSGA001995	0.0	0.0	0.0	0.0	0.0	0.0	0.0	0.0	0.0
BGIOSGA001996	15.41	11.49	11.93	5.01	4.7	4.17	5.02	6.45	5.85		DNA replication complex GINS protein PSF2 [Source:UniProtKB/TrEMBL;Acc:B8ABR4]
BGIOSGA001997	5.35	4.57	5.26	2.65	1.87	0.74	1.12	2.2	4.68
BGIOSGA001998	3.32	1.59	3.13	2.13	1.24	1.79	3.6	3.72	2.28
BGIOSGA001999	1.83	1.61	0.0	4.37	2.49	0.0	2.51	6.83	7.5
[truncated: 40,032 more rows]
