# Supplementary material for: Transcriptome Analysis of the Responses of Rice Leaves to Chilling and Subsequent Recovery
Source: Int J Mol Sci. 2022 Sep 15;23(18):10739. doi: 10.3390/ijms231810739 (PMC9502032; doi:10.3390/ijms231810739)
Supplement: Supplementary file 1 [file ijms-23-10739-s001.zip › Statistical table of Kegg functional classification of gene sets.csv]

First Category	Second Category	pathway ID	Description	TR_CT numbers	RC_TR numbers
Metabolism	Amino acid metabolism	map00310	Lysine degradation	18	12
Metabolism	Amino acid metabolism	map00260	Glycine, serine and threonine metabolism	28	28
Metabolism	Amino acid metabolism	map00250	Alanine, aspartate and glutamate metabolism	10	12
Metabolism	Lipid metabolism	map00061	Fatty acid biosynthesis	19	13
Metabolism	Lipid metabolism	map00062	Fatty acid elongation	33	15
Metabolism	Metabolism of other amino acids	map00410	beta-Alanine metabolism	17	12
Metabolism	Carbohydrate metabolism	map00650	Butanoate metabolism	4	6
Metabolism	Energy metabolism	map00196	Photosynthesis - antenna proteins	9	13
Metabolism	Metabolism of cofactors and vitamins	map00860	Porphyrin and chlorophyll metabolism	27	8
Metabolism	Energy metabolism	map00710	Carbon fixation in photosynthetic organisms	34	36
Metabolism	Biosynthesis of other secondary metabolites	map00941	Flavonoid biosynthesis	17	14
Metabolism	Biosynthesis of other secondary metabolites	map00940	Phenylpropanoid biosynthesis	110	82
Metabolism	Biosynthesis of other secondary metabolites	map00945	Stilbenoid, diarylheptanoid and gingerol biosynthesis	18	13
Metabolism	Biosynthesis of other secondary metabolites	map00944	Flavone and flavonol biosynthesis	1	0
Metabolism	Amino acid metabolism	map00300	Lysine biosynthesis	3	5
Metabolism	Metabolism of cofactors and vitamins	map00780	Biotin metabolism	10	11
Metabolism	Metabolism of cofactors and vitamins	map00785	Lipoic acid metabolism	1	0
Metabolism	Lipid metabolism	map00073	Cutin, suberine and wax biosynthesis	17	11
Metabolism	Lipid metabolism	map00072	Synthesis and degradation of ketone bodies	2	3
Metabolism	Lipid metabolism	map00071	Fatty acid degradation	17	16
Metabolism	Biosynthesis of other secondary metabolites	map00261	Monobactam biosynthesis	4	5
Metabolism	Carbohydrate metabolism	map00660	C5-Branched dibasic acid metabolism	1	2
Metabolism	Amino acid metabolism	map00380	Tryptophan metabolism	17	19
Metabolism	Metabolism of other amino acids	map00460	Cyanoamino acid metabolism	30	20
Metabolism	Amino acid metabolism	map00270	Cysteine and methionine metabolism	33	32
Metabolism	Carbohydrate metabolism	map00040	Pentose and glucuronate interconversions	24	16
Metabolism	Metabolism of terpenoids and polyketides	map00908	Zeatin biosynthesis	8	8
Metabolism	Metabolism of cofactors and vitamins	map00670	One carbon pool by folate	0	4
Metabolism	Metabolism of cofactors and vitamins	map00770	Pantothenate and CoA biosynthesis	8	8
Metabolism	Biosynthesis of other secondary metabolites	map00960	Tropane, piperidine and pyridine alkaloid biosynthesis	9	10
Metabolism	Metabolism of cofactors and vitamins	map00790	Folate biosynthesis	8	6
Metabolism	Biosynthesis of other secondary metabolites	map00965	Betalain biosynthesis	1	1
Metabolism	Biosynthesis of other secondary metabolites	map00966	Glucosinolate biosynthesis	1	0
Metabolism	Lipid metabolism	map00565	Ether lipid metabolism	14	9
Metabolism	Lipid metabolism	map00564	Glycerophospholipid metabolism	46	26
Metabolism	Lipid metabolism	map00561	Glycerolipid metabolism	34	25
Metabolism	Glycan biosynthesis and metabolism	map00563	Glycosylphosphatidylinositol (GPI)-anchor biosynthesis	1	0
Metabolism	Carbohydrate metabolism	map00562	Inositol phosphate metabolism	14	12
Metabolism	Carbohydrate metabolism	map00051	Fructose and mannose metabolism	29	22
Metabolism	Carbohydrate metabolism	map00053	Ascorbate and aldarate metabolism	19	15
Metabolism	Carbohydrate metabolism	map00052	Galactose metabolism	22	19
Metabolism	Amino acid metabolism	map00360	Phenylalanine metabolism	18	15
Metabolism	Amino acid metabolism	map00280	Valine, leucine and isoleucine degradation	15	9
Metabolism	Metabolism of cofactors and vitamins	map00760	Nicotinate and nicotinamide metabolism	8	4
Metabolism	Lipid metabolism	map00600	Sphingolipid metabolism	5	6
Metabolism	Glycan biosynthesis and metabolism	map00603	Glycosphingolipid biosynthesis - globo and isoglobo series	3	2
Metabolism	Glycan biosynthesis and metabolism	map00604	Glycosphingolipid biosynthesis - ganglio series	2	1
Metabolism	Metabolism of other amino acids	map00440	Phosphonate and phosphinate metabolism	2	0
Metabolism	Lipid metabolism	map00591	Linoleic acid metabolism	15	16
Metabolism	Metabolism of terpenoids and polyketides	map00905	Brassinosteroid biosynthesis	13	7
Metabolism	Glycan biosynthesis and metabolism	map00510	N-Glycan biosynthesis	4	6
Metabolism	Glycan biosynthesis and metabolism	map00511	Other glycan degradation	7	4
Metabolism	Glycan biosynthesis and metabolism	map00514	Other types of O-glycan biosynthesis	3	2
Metabolism	Amino acid metabolism	map00350	Tyrosine metabolism	16	14
Metabolism	Lipid metabolism	map00100	Steroid biosynthesis	19	11
Metabolism	Carbohydrate metabolism	map00020	Citrate cycle (TCA cycle)	18	13
Metabolism	Metabolism of cofactors and vitamins	map00750	Vitamin B6 metabolism	4	1
Metabolism	Metabolism of other amino acids	map00450	Selenocompound metabolism	2	2
Metabolism	Metabolism of terpenoids and polyketides	map00909	Sesquiterpenoid and triterpenoid biosynthesis	4	3
Metabolism	Amino acid metabolism	map00290	Valine, leucine and isoleucine biosynthesis	4	4
Metabolism	Lipid metabolism	map00590	Arachidonic acid metabolism	13	10
Metabolism	Metabolism of terpenoids and polyketides	map00906	Carotenoid biosynthesis	9	6
Metabolism	Lipid metabolism	map00592	alpha-Linolenic acid metabolism	21	28
Metabolism	Metabolism of terpenoids and polyketides	map00904	Diterpenoid biosynthesis	14	21
Metabolism	Metabolism of terpenoids and polyketides	map00903	Limonene and pinene degradation	5	5
Metabolism	Metabolism of terpenoids and polyketides	map00902	Monoterpenoid biosynthesis	13	13
Metabolism	Biosynthesis of other secondary metabolites	map00901	Indole alkaloid biosynthesis	22	13
Metabolism	Metabolism of terpenoids and polyketides	map00900	Terpenoid backbone biosynthesis	20	17
Metabolism	Energy metabolism	map00190	Oxidative phosphorylation	37	37
Metabolism	Amino acid metabolism	map00220	Arginine biosynthesis	6	7
Metabolism	Amino acid metabolism	map00340	Histidine metabolism	7	9
Metabolism	Metabolism of cofactors and vitamins	map00130	Ubiquinone and other terpenoid-quinone biosynthesis	15	7
Metabolism	Carbohydrate metabolism	map00500	Starch and sucrose metabolism	67	56
Metabolism	Energy metabolism	map00195	Photosynthesis	23	28
Metabolism	Carbohydrate metabolism	map00030	Pentose phosphate pathway	16	21
Metabolism	Metabolism of cofactors and vitamins	map00740	Riboflavin metabolism	8	4
Metabolism	Carbohydrate metabolism	map00620	Pyruvate metabolism	31	24
Metabolism	Nucleotide metabolism	map00230	Purine metabolism	51	42
Metabolism	Amino acid metabolism	map00330	Arginine and proline metabolism	23	15
Metabolism	Energy metabolism	map00910	Nitrogen metabolism	14	18
Metabolism	Glycan biosynthesis and metabolism	map00531	Glycosaminoglycan degradation	5	4
Metabolism	Carbohydrate metabolism	map00630	Glyoxylate and dicarboxylate metabolism	29	38
Metabolism	Energy metabolism	map00920	Sulfur metabolism	14	7
Metabolism	Metabolism of other amino acids	map00430	Taurine and hypotaurine metabolism	2	2
Metabolism	Metabolism of cofactors and vitamins	map00730	Thiamine metabolism	7	7
Metabolism	Lipid metabolism	map01040	Biosynthesis of unsaturated fatty acids	22	6
Metabolism	Metabolism of other amino acids	map00480	Glutathione metabolism	53	42
Metabolism	Carbohydrate metabolism	map00520	Amino sugar and nucleotide sugar metabolism	65	33
Metabolism	Nucleotide metabolism	map00240	Pyrimidine metabolism	39	32
Metabolism	Carbohydrate metabolism	map00010	Glycolysis / Gluconeogenesis	53	41
Metabolism	Biosynthesis of other secondary metabolites	map00402	Benzoxazinoid biosynthesis	2	0
Metabolism	Amino acid metabolism	map00400	Phenylalanine, tyrosine and tryptophan biosynthesis	15	5
Metabolism	Carbohydrate metabolism	map00640	Propanoate metabolism	4	5
Metabolism	Biosynthesis of other secondary metabolites	map00950	Isoquinoline alkaloid biosynthesis	11	10
Genetic Information Processing	Folding, sorting and degradation	map04130	SNARE interactions in vesicular transport	6	5
Genetic Information Processing	Transcription	map03040	Spliceosome	37	19
Genetic Information Processing	Translation	map00970	Aminoacyl-tRNA biosynthesis	11	6
Genetic Information Processing	Folding, sorting and degradation	map03060	Protein export	8	9
Genetic Information Processing	Replication and repair	map03410	Base excision repair	12	7
Genetic Information Processing	Folding, sorting and degradation	map04120	Ubiquitin mediated proteolysis	31	18
Genetic Information Processing	Folding, sorting and degradation	map04122	Sulfur relay system	5	4
Genetic Information Processing	Translation	map03010	Ribosome	77	212
Genetic Information Processing	Translation	map03015	mRNA surveillance pathway	20	6
Genetic Information Processing	Folding, sorting and degradation	map03018	RNA degradation	24	14
Genetic Information Processing	Translation	map03013	RNA transport	32	21
Genetic Information Processing	Replication and repair	map03430	Mismatch repair	22	8
Genetic Information Processing	Translation	map03008	Ribosome biogenesis in eukaryotes	44	31
Genetic Information Processing	Folding, sorting and degradation	map04141	Protein processing in endoplasmic reticulum	51	29
Genetic Information Processing	Replication and repair	map03420	Nucleotide excision repair	21	12
Genetic Information Processing	Replication and repair	map03030	DNA replication	30	18
Genetic Information Processing	Transcription	map03020	RNA polymerase	13	7
Genetic Information Processing	Transcription	map03022	Basal transcription factors	5	3
Genetic Information Processing	Replication and repair	map03450	Non-homologous end-joining	2	0
Genetic Information Processing	Folding, sorting and degradation	map03050	Proteasome	3	0
Genetic Information Processing	Replication and repair	map03440	Homologous recombination	26	13
Environmental Information Processing	Signal transduction	map04016	MAPK signaling pathway - plant	54	36
Environmental Information Processing	Signal transduction	map04070	Phosphatidylinositol signaling system	17	16
Environmental Information Processing	Membrane transport	map02010	ABC transporters	21	14
Environmental Information Processing	Signal transduction	map04075	Plant hormone signal transduction	90	61
Cellular Processes	Transport and catabolism	map04146	Peroxisome	24	24
Cellular Processes	Transport and catabolism	map04145	Phagosome	29	20
Cellular Processes	Transport and catabolism	map04144	Endocytosis	43	17
Organismal Systems	Environmental adaptation	map04626	Plant-pathogen interaction	63	34
Organismal Systems	Environmental adaptation	map04712	Circadian rhythm - plant	17	15
Human Diseases	Endocrine and metabolic diseases	map04933	AGE-RAGE signaling pathway in diabetic complications	5	4
