# Supplementary material for: Transcriptome Analysis of the Responses of Rice Leaves to Chilling and Subsequent Recovery
Source: Int J Mol Sci. 2022 Sep 15;23(18):10739. doi: 10.3390/ijms231810739 (PMC9502032; doi:10.3390/ijms231810739)
Supplement: Supplementary file 1 [file ijms-23-10739-s001.zip › Statistical table of sequencing data.csv]

Sample	Raw reads	Raw bases	Clean reads	Clean bases	Error rate(%)	Q20(%)	Q30(%)	GC content(%)
Dular_CT_1	45445284	6862237884	45011154	6757258314	0.0234	98.66	95.84	53.31
Dular_CT_2	45502756	6870916156	45101512	6762951391	0.0234	98.66	95.79	53.6
Dular_CT_3	45581360	6882785360	45167986	6775806909	0.0234	98.67	95.83	53.21
Dular_RC_1	50072808	7560994008	49608464	7431100673	0.0233	98.7	95.97	56.78
Dular_RC_2	46722136	7055042536	46252528	6925745212	0.0232	98.71	96	56.23
Dular_RC_3	46396542	7005877842	45919208	6886812710	0.0232	98.7	95.99	56.7
Dular_TR_1	46093866	6960173766	45581022	6824191757	0.0232	98.72	96	54.69
Dular_TR_2	48302390	7293660890	47782256	7160954246	0.0234	98.65	95.81	54.96
Dular_TR_3	44833802	6769904102	44314444	6636293015	0.0236	98.55	95.58	56.08
