# Supplementary material for: Transcriptome Analysis of the Responses of Rice Leaves to Chilling and Subsequent Recovery
Source: Int J Mol Sci. 2022 Sep 15;23(18):10739. doi: 10.3390/ijms231810739 (PMC9502032; doi:10.3390/ijms231810739)
Supplement: Supplementary file 1 [file ijms-23-10739-s001.zip › The DGEs in RC_TR.csv]

Gene_id	Gene name	Gene description	FC(Dular_RC/Dular_TR)	Log2FC(Dular_RC/Dular_TR)	Pvalue	Padjust	Significant	Regulate	Dular_TR_1	Dular_TR_2	Dular_TR_3	Dular_RC_1	Dular_RC_2	Dular_RC_3	Dular_TR	Dular_RC
BGIOSGA028950		-	12.548	3.64942258653	8.50908086128E-104	2.40338988927E-99	yes	up	13.87	11.48	10.11	128.94	124.89	116.86	11.82	123.563333333
BGIOSGA037742		-	25.328	4.66264433814	3.92451682851E-93	5.54239889106E-89	yes	up	3.1	2.26	1.92	47.94	59.11	65.64	2.42666666667	57.5633333333
BGIOSGA009643		-	7.235	2.85492570063	2.02245493731E-61	1.90414132348E-57	yes	up	11.02	9.58	9.52	58.29	60.78	68.03	10.04	62.3666666667
BGIOSGA010739		-	24.724	4.62785934584	9.79467144416E-58	6.91626237351E-54	yes	up	1.37	1.13	1.09	18.47	20.42	29.03	1.19666666667	22.64
BGIOSGA012823		-	6.166	2.62429684636	1.91891701203E-56	1.08399622009E-52	yes	up	12.58	9.87	10.31	50.95	58.14	55.22	10.92	54.77
BGIOSGA027740		-	4.086	2.03085254082	2.72605583051E-55	1.28329078221E-51	yes	up	30.58	34.39	30.89	110.58	107.05	98.63	31.9533333333	105.42
BGIOSGA027683		-	62.499	5.9657624722	4.14505418207E-54	1.67252936247E-50	yes	up	1.02	1	1.05	30.82	47.43	78.79	1.02333333333	52.3466666667
BGIOSGA024424		Starch synthase, chloroplastic/amyloplastic [Source:UniProtKB/TrEMBL;Acc:B8B5F4]	9.267	3.21202828376	1.13943971082E-53	4.02293432901E-50	yes	up	8.61	9.24	9.06	60.45	65.02	80.26	8.97	68.5766666667
BGIOSGA031000		-	13.337	3.73735082174	1.32093046703E-52	4.14552011569E-49	yes	up	9.03	10	10.37	97.26	99.59	142.9	9.8	113.25
BGIOSGA030196		-	30.299	4.92119109972	4.18228722998E-52	1.18128702811E-48	yes	up	9.61	6.19	7.79	154.2	152.64	283.09	7.86333333333	196.643333333
BGIOSGA017812		-	5.028	2.32984136062	4.200013886E-50	1.07844902009E-46	yes	up	15.91	15.88	12.92	58.34	62.35	61.69	14.9033333333	60.7933333333
MSTRG.8146		-	115.654	6.85366659727	1.17425138681E-49	2.76389420171E-46	yes	up	1.22	0.92	0.73	47.49	71.85	152.5	0.956666666667	90.6133333333
BGIOSGA005046		-	0.077	-3.70240028436	1.50292771169E-49	3.26539947821E-46	yes	down	67.1	93.28	87.21	5.75	8.55	2.97	82.53	5.75666666667
BGIOSGA005931		-	8.881	3.15077341961	4.34777596736E-49	8.77163801415E-46	yes	up	57.59	36.4	45.04	306.14	333.03	406.08	46.3433333333	348.416666667
BGIOSGA011075		-	11.912	3.5742897608	3.0245188438E-48	5.69516898288E-45	yes	up	3.36	3.87	3.86	33.45	30.97	45.06	3.69666666667	36.4933333333
BGIOSGA008469	CPS2	Ent-copalyl diphosphate synthase 2 [Source:UniProtKB/Swiss-Prot;Acc:Q5MQ85]	20.401	4.35055777322	1.25891576882E-47	2.22237974314E-44	yes	up	0.65	0.69	0.51	8.04	10.95	12.27	0.616666666667	10.42
BGIOSGA006537		-	13.645	3.77035075878	8.55583213881E-47	1.42152634565E-43	yes	up	1.91	1.66	1.4	19.56	21.17	16.16	1.65666666667	18.9633333333
BGIOSGA011328		-	0.217	-2.20430682454	2.20726913838E-45	3.4635731563E-42	yes	down	95.2	82.45	91.65	17.61	15.12	15.9	89.7666666667	16.21
BGIOSGA018650		-	4.569	2.19192594248	9.8506477442E-45	1.46437655545E-41	yes	up	27.98	26.3	25.67	104.61	121.48	121.52	26.65	115.87
BGIOSGA023340		-	35.956	5.16816336981	1.59748232066E-44	2.25604440735E-41	yes	up	0.34	0.19	0.46	8.15	9.72	11.44	0.33	9.77
BGIOSGA002109		-	6.069	2.60157179061	8.24920940859E-44	1.10951866545E-40	yes	up	22.56	20.05	14.52	97.33	94.54	98.07	19.0433333333	96.6466666667
BGIOSGA004137		-	11.583	3.53388125092	1.63242281594E-42	2.09580829255E-39	yes	up	72.89	65.95	68.93	508.56	584.13	893.25	69.2566666667	661.98
BGIOSGA025496		-	5.235	2.388154088	2.04943791386E-42	2.51679886422E-39	yes	up	7.73	6.17	6.59	33.72	28.05	31.05	6.83	30.94
BGIOSGA012934		-	6.795	2.7645524312	6.85064074238E-42	8.06234782369E-39	yes	up	15.9	13.57	12.85	65.89	76.34	90.69	14.1066666667	77.64
BGIOSGA021012		-	12.400	3.63222414968	1.05450350904E-41	1.19137806451E-38	yes	up	0.86	0.79	0.88	8.14	9.09	8.92	0.843333333333	8.71666666667
BGIOSGA023192		-	23.946	4.58169729297	4.26662410767E-41	4.63503068927E-38	yes	up	3.8	5.94	8.09	104.48	84.55	141.2	5.94333333333	110.076666667
BGIOSGA035923		-	0.183	-2.45023406181	5.77254210646E-40	6.03872043693E-37	yes	down	134.01	116.57	92.21	22.21	15.07	11.87	114.263333333	16.3833333333
BGIOSGA012028		-	4.210	2.07382767505	8.44592035039E-40	8.39416833572E-37	yes	up	62.98	55.21	56.27	193.93	191.65	215.82	58.1533333333	200.466666667
BGIOSGA027481		-	7.368	2.88135496756	8.61854776901E-40	8.39416833572E-37	yes	up	10.3	9.53	10.57	57.69	54.99	73.02	10.1333333333	61.9
BGIOSGA026090		Probable 6-phosphogluconolactonase 2 [Source:UniProtKB/Swiss-Prot;Acc:A2YNH4]	6.572	2.71631125864	9.9977948186E-40	9.41292382171E-37	yes	up	21.09	32.66	21.77	127.07	123.07	129.6	25.1733333333	126.58
BGIOSGA015726		-	0.041	-4.6049424507	3.19158508621E-39	2.90794583097E-36	yes	down	57.58	38.62	60.26	1.53	2.87	1.01	52.1533333333	1.80333333333
BGIOSGA004763		-	6.749	2.7547152059	3.60254362664E-39	3.17980764795E-36	yes	up	12.43	16.2	8.91	53.87	81.03	82.73	12.5133333333	72.5433333333
BGIOSGA030199		-	9.529	3.25239585129	4.64289970105E-39	3.97390006231E-36	yes	up	12.01	12.4	10	72.19	83.19	114.8	11.47	90.06
BGIOSGA006624		-	9.629	3.26740053669	2.28465427398E-38	1.89794294025E-35	yes	up	3.58	3.07	3.71	22.81	26.45	33.47	3.45333333333	27.5766666667
BGIOSGA006589		-	4.489	2.1662801468	2.9683963254E-37	2.3954958346E-34	yes	up	4.18	3.9	4.31	13.62	17.33	15.17	4.13	15.3733333333
BGIOSGA034508		Glycosyltransferase [Source:UniProtKB/TrEMBL;Acc:A2ZBD6]	16.081	4.00727269267	3.23206260713E-37	2.53582245384E-34	yes	up	1.26	1.39	1.32	13.26	16.72	22.89	1.32333333333	17.6233333333
BGIOSGA018532		-	5.036	2.33229239322	7.01728950577E-37	5.35684708353E-34	yes	up	26.26	24.43	25.41	94	105.16	121.22	25.3666666667	106.793333333
BGIOSGA010486		-	4.437	2.14965867905	1.42528375878E-36	1.05939841491E-33	yes	up	8.42	7.55	7.71	26.87	28.9	29.79	7.89333333333	28.52
BGIOSGA017625		-	6.082	2.60456785914	4.35741129419E-36	3.15577133344E-33	yes	up	22.5	21.97	22.91	99.05	105.59	138.59	22.46	114.41
BGIOSGA014451		-	5.087	2.34668404884	9.44851578618E-36	6.67183320952E-33	yes	up	17.08	17.57	14.2	73.48	60.24	68.82	16.2833333333	67.5133333333
BGIOSGA011995		-	0.059	-4.07487993746	1.20495682796E-35	8.30097697699E-33	yes	down	20.23	17.61	16.62	1.58	0.64	0.91	18.1533333333	1.04333333333
BGIOSGA011878		-	6.109	2.6108763888	1.68931097587E-35	1.13606163127E-32	yes	up	3.3	3.22	3.83	17.94	17.21	18.34	3.45	17.83
BGIOSGA000023		-	0.066	-3.92006800219	3.05147968775E-35	2.00439636699E-32	yes	down	80.34	76.77	84.55	6.43	4.55	2.2	80.5533333333	4.39333333333
BGIOSGA012215		-	0.199	-2.32565005766	9.05663682962E-35	5.81374334665E-32	yes	down	10.48	8.82	9.25	1.68	1.58	1.42	9.51666666667	1.56
BGIOSGA013397		-	5.255	2.39377796709	1.18382979442E-34	7.43050500965E-32	yes	up	77.95	58.15	61.26	284.5	261.51	317.77	65.7866666667	287.926666667
BGIOSGA027114		-	17.835	4.15665349714	1.85377109948E-34	1.13825575445E-31	yes	up	0.86	0.51	0.48	7.02	8.8	11.5	0.616666666667	9.10666666667
BGIOSGA020779		-	4.461	2.15727931549	3.50048057237E-34	2.10363986738E-31	yes	up	15	11.25	9.52	57.91	52.59	49.38	11.9233333333	53.2933333333
BGIOSGA034012		-	8.574	3.10003312925	5.66945938063E-34	3.33612250429E-31	yes	up	0.92	1.56	1.22	7.76	9.58	9.52	1.23333333333	8.95333333333
BGIOSGA009298		-	6.592	2.72067676934	1.48646942157E-33	8.56843445145E-31	yes	up	141.21	144.77	111.32	780.47	733.86	1027.65	132.433333333	847.326666667
BGIOSGA013292		-	0.349	-1.51688108594	2.58299114992E-33	1.45913170059E-30	yes	down	2604.56	2907.08	2770.66	770.44	852.89	791.5	2760.76666667	804.943333333
MSTRG.8157		-	12.805	3.67860353321	2.77164215786E-33	1.53500064213E-30	yes	up	30.89	28.51	22.31	196.71	269.72	404.78	27.2366666667	290.403333333
BGIOSGA012323		-	3.425	1.7760241938	7.30611801361E-33	3.96848660182E-30	yes	up	26.6	29.02	22.34	82.91	81.44	75.45	25.9866666667	79.9333333333
BGIOSGA037062		-	17.377	4.11906675954	8.23409514248E-33	4.3881512698E-30	yes	up	17.47	19.86	23.45	194.9	224.1	449	20.26	289.333333333
BGIOSGA004625		-	35.469	5.14849462879	2.00059851858E-32	1.04642416958E-29	yes	up	1.24	0.79	1.03	23.21	19.29	46.81	1.02	29.77
BGIOSGA020293		-	0.239	-2.06238820577	2.93691947384E-32	1.50824164616E-29	yes	down	34.14	30.83	29.66	5.07	5.22	4.86	31.5433333333	5.05
BGIOSGA026284		-	6.302	2.65586433551	3.05235508503E-32	1.53953159601E-29	yes	up	4.91	4.59	3.13	20.27	21.71	24.13	4.21	22.0366666667
BGIOSGA010550		-	3.906	1.96572080433	3.30844025127E-32	1.63941920872E-29	yes	up	50.09	50.18	50.15	170.72	144.06	180.63	50.14	165.136666667
BGIOSGA003766		-	10.676	3.4163209091	3.84553664498E-32	1.87271004375E-29	yes	up	31.99	23.53	25.63	174.14	210.3	330.11	27.05	238.183333333
BGIOSGA009181		-	4.591	2.19873707346	4.10816703631E-32	1.96669793119E-29	yes	up	52.86	53.84	49.67	182.29	182.19	235.15	52.1233333333	199.876666667
BGIOSGA010834		-	21.226	4.40774845673	4.98387992847E-32	2.34616147633E-29	yes	up	1.61	1.53	1.38	20.13	18.89	40.22	1.50666666667	26.4133333333
MSTRG.26826		-	44.815	5.4859220173	5.89745458342E-32	2.73071483129E-29	yes	up	0.67	0.22	0.48	12.02	13.05	25.36	0.456666666667	16.81
BGIOSGA037689		-	3.334	1.73704142017	2.10107311016E-31	9.57174354781E-29	yes	up	22.76	22.65	23.29	66.2	61.02	67.38	22.9	64.8666666667
BGIOSGA018660		-	0.047	-4.41561316414	2.17778886653E-31	9.76375341825E-29	yes	down	371.11	197.31	430.12	17.78	14.87	6.8	332.846666667	13.15
BGIOSGA028019		-	4.742	2.24555642381	4.50291915452E-31	1.98726486749E-28	yes	up	56.89	55.08	61.34	193.16	218.69	268.83	57.77	226.893333333
BGIOSGA028759		Trehalose-6-phosphate synthase 8 [Source:UniProtKB/TrEMBL;Acc:A2YVQ0]	6.989	2.8050819267	6.06696314618E-31	2.63235585009E-28	yes	up	5.26	5.56	5.25	24.94	28.5	39.39	5.35666666667	30.9433333333
BGIOSGA014083		-	3.310	1.72682930403	6.15101738736E-31	2.63235585009E-28	yes	up	236.66	231.07	185.37	606.86	616.64	587.43	217.7	603.643333333
BGIOSGA014487		-	7.372	2.88199730865	7.9390011685E-31	3.34682220902E-28	yes	up	57.26	49.7	63.86	308.88	288.96	454.09	56.94	350.643333333
BGIOSGA004259		-	19.584	4.29161573165	8.83584898643E-31	3.67012580326E-28	yes	up	0.63	0.47	0.54	6.11	7.06	13.13	0.546666666667	8.76666666667
BGIOSGA000466		-	12.682	3.66473459265	1.4647278953E-30	5.99583179749E-28	yes	up	7.94	7.33	7.22	57.11	61.58	116.08	7.49666666667	78.2566666667
BGIOSGA005495		-	3.968	1.98836473838	1.91252637905E-30	7.71704393945E-28	yes	up	21.11	15.75	18.07	58.19	65.24	61.81	18.31	61.7466666667
BGIOSGA004390		-	4.792	2.26065518882	6.48473768258E-30	2.55153865425E-27	yes	up	25.83	24.67	25.8	88.32	94.52	120.36	25.4333333333	101.066666667
BGIOSGA026841		-	28.841	4.85005247772	6.50418775379E-30	2.55153865425E-27	yes	up	2.83	3.26	3.36	39.03	55.22	129.31	3.15	74.52
BGIOSGA004891		-	15.137	3.91999018231	1.0746149445E-29	4.15787659006E-27	yes	up	4.65	3.91	3.23	36.23	36.48	73.67	3.93	48.7933333333
BGIOSGA006958		Lipoxygenase [Source:UniProtKB/TrEMBL;Acc:B8AJB1]	7.506	2.90801735558	1.09127546271E-29	4.16528046545E-27	yes	up	5.71	6.02	6.16	32.16	30.07	49.08	5.96333333333	37.1033333333
BGIOSGA012776		-	3.541	1.8243245116	1.23043129641E-29	4.63380426228E-27	yes	up	44.02	43.29	43.32	115.58	126.7	141.77	43.5433333333	128.016666667
BGIOSGA014316		-	3.402	1.76648266593	1.90069311387E-29	7.06382592121E-27	yes	up	22.62	24.23	23.7	60.88	66.17	72.16	23.5166666667	66.4033333333
BGIOSGA020320		-	16.548	4.04854799235	1.96989653786E-29	7.22593866389E-27	yes	up	6.66	6.15	4.91	47.36	65.8	124.59	5.90666666667	79.25
BGIOSGA022380		-	5.486	2.45583152052	3.19662933856E-29	1.1575486624E-26	yes	up	13.38	11.09	14.94	61.13	56.71	63.34	13.1366666667	60.3933333333
BGIOSGA037574		-	7.190	2.84599267272	7.7068788312E-29	2.75545307072E-26	yes	up	34.64	25.02	24.13	211.64	141.2	154.04	27.93	168.96
BGIOSGA008785		F-box/DUF domain-containing protein [Source:UniProtKB/TrEMBL;Acc:A2X864]	5.940	2.57047133692	9.35128294412E-29	3.30158733446E-26	yes	up	11.92	12.85	12.21	52.29	53.11	74.94	12.3266666667	60.1133333333
BGIOSGA010140		-	12.378	3.62972913489	1.04110643958E-28	3.63037671431E-26	yes	up	2.74	2.31	2.91	23.71	19.06	38.34	2.65333333333	27.0366666667
BGIOSGA034550		-	9.299	3.2170243068	1.09798570772E-28	3.7820251603E-26	yes	up	1.36	0.91	0.7	6.84	8.62	7.73	0.99	7.73
BGIOSGA037112		-	2.720	1.44379642503	1.17887935367E-28	4.01174064391E-26	yes	up	2335.54	2152.46	1949.47	4801.72	5029.42	4619.35	2145.82333333	4816.83
BGIOSGA017588		-	3.000	1.58497734069	1.63525465722E-28	5.4985437849E-26	yes	up	10.9	11.2	9.96	23.44	23.64	23.21	10.6866666667	23.43
BGIOSGA000097	IRO2	Protein IRON-RELATED TRANSCRIPTION FACTOR 2 [Source:UniProtKB/Swiss-Prot;Acc:A2WZ60]	9.744	3.28449558321	3.17930708287E-28	1.05646504183E-25	yes	up	62.16	47.19	45.74	288.42	362.99	565.1	51.6966666667	405.503333333
BGIOSGA018258		-	4.690	2.22947295004	5.18231689255E-28	1.70202954221E-25	yes	up	255.42	281.43	276.88	975.56	917.48	1301.52	271.243333333	1064.85333333
BGIOSGA002480		-	0.093	-3.42708736164	6.51054879108E-28	2.11368334028E-25	yes	down	384.71	185.8	224.1	25.79	16.85	19.06	264.87	20.5666666667
BGIOSGA027914		-	5.899	2.56040311412	1.23901207235E-27	3.97680636177E-25	yes	up	33.47	34.33	43.22	147.84	166.31	221.91	37.0066666667	178.686666667
BGIOSGA037061		-	26.290	4.71645341634	1.27365481373E-27	4.04206519257E-25	yes	up	6.13	5.7	2.02	62.64	107.92	135.2	4.61666666667	101.92
BGIOSGA011998		-	3.941	1.97874418387	1.36827495755E-27	4.29410290843E-25	yes	up	8.84	7.02	8.19	51.05	51.63	68.89	8.01666666667	57.19
BGIOSGA035681		-	3.975	1.99086051521	1.58329071194E-27	4.91429078668E-25	yes	up	14.4	12.04	11.92	36.79	43.01	45.08	12.7866666667	41.6266666667
BGIOSGA024167		-	0.104	-3.26032665496	1.75268201248E-27	5.38092428721E-25	yes	down	36.26	28.46	26.67	3.9	2.31	1.72	30.4633333333	2.64333333333
BGIOSGA010463		-	8.280	3.04966656453	2.20798971455E-27	6.70587843952E-25	yes	up	104.27	106.99	112.41	545.93	566.37	997.59	107.89	703.296666667
MSTRG.2129		-	9.287	3.21515688862	2.27261083745E-27	6.82871203231E-25	yes	up	24.66	20.08	19.86	117.39	147.48	232.13	21.5333333333	165.666666667
BGIOSGA017099		-	12.096	3.59650688838	3.39301097988E-27	1.00879573818E-24	yes	up	9.55	7.79	16.32	94.53	124.9	164.36	11.22	127.93
BGIOSGA014273		-	6.789	2.76318759383	4.06437280483E-27	1.19581468617E-24	yes	up	68.53	56.81	73.04	365.48	284.83	483.12	66.1266666667	377.81
BGIOSGA010387		Potassium transporter [Source:UniProtKB/TrEMBL;Acc:B8AL45]	13.135	3.71539154161	5.31595869695E-27	1.54793044737E-24	yes	up	1.49	1.46	2.21	12.59	16.9	26.33	1.72	18.6066666667
BGIOSGA001946		-	4.357	2.12348798506	9.60614577528E-27	2.76862844309E-24	yes	up	5.78	6.3	5.48	19.92	20.07	24.29	5.85333333333	21.4266666667
BGIOSGA016147		Probable aldo-keto reductase 3 [Source:UniProtKB/Swiss-Prot;Acc:A2XRZ6]	5.871	2.55348483512	9.96623936107E-27	2.84339829044E-24	yes	up	10.69	8.96	8.22	42.73	38.36	54.61	9.29	45.2333333333
BGIOSGA013921		-	1096.446	10.0986186706	1.15152782834E-26	3.25249035115E-24	yes	up	0.06	0	0.13	34.1	41.01	98.82	0.0633333333333	57.9766666667
BGIOSGA013620		-	4.644	2.21548265498	1.67964092839E-26	4.69717406162E-24	yes	up	52.67	45.58	53.16	169.35	180.43	234.1	50.47	194.626666667
BGIOSGA017610		-	3.334	1.73728026473	1.79071204141E-26	4.95869231467E-24	yes	up	6.89	6.21	6.87	16.91	17.93	18.8	6.65666666667	17.88
BGIOSGA023090		-	10.784	3.43082783696	1.97529261687E-26	5.41671261781E-24	yes	up	6.71	6.76	9.17	49.82	58.82	94.07	7.54666666667	67.57
BGIOSGA036496		Peroxidase [Source:UniProtKB/TrEMBL;Acc:A2ZIT1]	0.105	-3.25382315619	2.14074810228E-26	5.81398366817E-24	yes	down	33.18	28.67	35.58	3.05	3.96	1.56	32.4766666667	2.85666666667
BGIOSGA025476		Metal transporter [Source:UniProtKB/TrEMBL;Acc:A2YK11]	8.828	3.14213298372	2.20063295846E-26	5.91970265827E-24	yes	up	36.39	28.85	27.62	130.24	167.23	278.67	30.9533333333	192.046666667
BGIOSGA016390		-	0.106	-3.23264164548	2.24681274875E-26	5.98690812155E-24	yes	down	366.62	245.04	210.96	27.44	31.04	14.98	274.206666667	24.4866666667
MSTRG.3154		-	8101.854	12.9840362842	2.43816611621E-26	6.43607494881E-24	yes	up	0	0	0	20.99	21.4	9.88	0	17.4233333333
BGIOSGA023607		-	9.422	3.23596967571	3.85872338178E-26	1.0091633511E-23	yes	up	43.79	42.31	73.31	452.77	304.29	526.43	53.1366666667	427.83
BGIOSGA005776		-	14.851	3.89246195995	4.33951737097E-26	1.12449236828E-23	yes	up	3.32	1.9	2.9	21.59	27.33	50.14	2.70666666667	33.02
BGIOSGA000383		-	3.931	1.97503975512	6.28148590297E-26	1.61291426663E-23	yes	up	20.22	19.43	20.66	53.76	64	69.32	20.1033333333	62.36
BGIOSGA005496		-	2.741	1.45451473837	9.50890567927E-26	2.4196309992E-23	yes	up	12.1	10.61	10.27	24.68	27.63	25.13	10.9933333333	25.8133333333
BGIOSGA000374		-	5.787	2.53290945242	1.39323884407E-25	3.51357420988E-23	yes	up	64.81	56.3	66.85	275.48	240.31	386.22	62.6533333333	300.67
BGIOSGA014966		-	0.101	-3.31207110779	1.53271234559E-25	3.83110267266E-23	yes	down	2.51	2.88	2.56	0.26	0.28	0.14	2.65	0.226666666667
BGIOSGA036702		-	42.123	5.39654996596	1.54972286543E-25	3.83964231E-23	yes	up	1.16	0.55	1.41	21.88	24.4	61.44	1.04	35.9066666667
BGIOSGA015602		-	10.796	3.43239522634	1.56493066034E-25	3.84360578271E-23	yes	up	1.51	1.56	1.78	11.06	11.6	20.67	1.61666666667	14.4433333333
BGIOSGA008494		-	0.208	-2.26704066536	1.6873654253E-25	4.10858934807E-23	yes	down	49.56	38.58	33.64	7.72	6.99	6.67	40.5933333333	7.12666666667
BGIOSGA020196		Trehalose-6-phosphate synthase 6 [Source:UniProtKB/TrEMBL;Acc:B8AZZ8]	4.064	2.02283633333	1.77418091348E-25	4.28305469243E-23	yes	up	32.83	30.85	28.99	88.03	109.45	124.2	30.89	107.226666667
BGIOSGA018892		-	0.167	-2.58108340332	4.71649870321E-25	1.12896191417E-22	yes	down	366.93	350.81	385.46	60.25	64.05	32.5	367.733333333	52.2666666667
BGIOSGA016275		-	3.756	1.90907027043	5.02025105405E-25	1.19157135312E-22	yes	up	14.37	10.95	10.23	38.27	37.59	35.28	11.85	37.0466666667
BGIOSGA007573		-	3.550	1.82784616744	5.89905082521E-25	1.38848908798E-22	yes	up	29.72	25.58	24.02	70.94	71.82	83.31	26.44	75.3566666667
BGIOSGA000948		-	7.389	2.88540990844	6.39737295069E-25	1.49333718175E-22	yes	up	4.62	4.63	5.93	26.73	25.71	40.34	5.06	30.9266666667
BGIOSGA021286		-	0.041	-4.60703716129	6.80041040851E-25	1.57440649171E-22	yes	down	18.53	8.77	14.85	0.59	0.7	0.22	14.05	0.503333333333
BGIOSGA001055		-	4.788	2.25936786058	7.14563008075E-25	1.64088066366E-22	yes	up	64.76	57.88	54.82	202.66	216.46	290.07	59.1533333333	236.396666667
BGIOSGA004848		-	24.820	4.63342384639	8.40307982884E-25	1.91407249811E-22	yes	up	1.91	2.09	2.4	20.03	29.42	66.54	2.13333333333	38.6633333333
BGIOSGA016479		-	3.552	1.82843785859	8.9878088999E-25	2.03088529902E-22	yes	up	36.76	31.75	36.17	104.97	90.41	112.98	34.8933333333	102.786666667
BGIOSGA000010		Aquaporin TIP1-3 [Source:Projected from Arabidopsis thaliana (AT4G01470) UniProtKB/Swiss-Prot;Acc:O82598]	16.243	4.02173880055	1.01252785772E-24	2.26974994773E-22	yes	up	3.43	1.72	2.16	23.19	21.97	47.97	2.43666666667	31.0433333333
BGIOSGA026452		-	6.164	2.62395457493	1.29890962945E-24	2.88879547117E-22	yes	up	10.32	7.96	9.14	41.19	42.03	61.82	9.14	48.3466666667
BGIOSGA030846		-	9.289	3.21544735008	1.71773455584E-24	3.79042285388E-22	yes	up	9.02	6.81	9.46	50.08	50.61	92.79	8.43	64.4933333333
BGIOSGA025171		-	0.236	-2.08391575165	1.86685011577E-24	4.08753345117E-22	yes	down	82.27	69.56	80.59	18.35	15.88	11.64	77.4733333333	15.29
BGIOSGA002675		-	0.086	-3.53603262077	2.51157428706E-24	5.45687813369E-22	yes	down	521.18	253.89	308.14	35	17.57	25.96	361.07	26.1766666667
BGIOSGA021519		-	4.204	2.07175983189	3.25160096099E-24	7.01079917123E-22	yes	up	21.94	20.05	20.86	59.98	74.12	83.71	20.95	72.6033333333
BGIOSGA000998		-	6.661	2.73581699429	3.63695126265E-24	7.78224912223E-22	yes	up	16.56	16.76	15.68	65.79	81.57	122.83	16.3333333333	90.0633333333
BGIOSGA025304		-	8.146	3.02604010479	4.23248125058E-24	8.98845360321E-22	yes	up	4.62	4.39	5.41	23.89	27.86	45.17	4.80666666667	32.3066666667
BGIOSGA003370		-	5.121	2.35640532204	6.87212829053E-24	1.44853181766E-21	yes	up	6.46	5.03	6.62	21.34	24.99	30.31	6.03666666667	25.5466666667
BGIOSGA017640		-	2.926	1.54873442138	7.49374690322E-24	1.56785837986E-21	yes	up	68.37	60.21	61.04	153.76	171.89	184.27	63.2066666667	169.973333333
BGIOSGA037333		-	4.354	2.12245542824	7.59770433799E-24	1.57792028696E-21	yes	up	45.25	32.8	34.34	113.79	127.54	145.57	37.4633333333	128.966666667
BGIOSGA019723		-	8.288	3.05094660703	8.46946676836E-24	1.74613203556E-21	yes	up	17.88	14.81	22.56	153.36	193.17	386.58	18.4166666667	244.37
BGIOSGA008753		-	0.171	-2.54840562131	8.54619295397E-24	1.74918275351E-21	yes	down	77.78	62.71	72.75	7.3	14.14	10.16	71.08	10.5333333333
BGIOSGA015216		-	5.762	2.52647813045	8.77221874553E-24	1.78252747099E-21	yes	up	25.58	22.89	22.94	86.97	104.32	143.94	23.8033333333	111.743333333
BGIOSGA030051		-	8.092	3.01648590983	9.92458299835E-24	2.00228461992E-21	yes	up	6.96	7.91	8.47	38.78	42.5	74.24	7.78	51.84
BGIOSGA033884		-	0.315	-1.66521155282	1.38413936281E-23	2.77269619166E-21	yes	down	300.39	328.88	355.5	107.44	96.7	98.21	328.256666667	100.783333333
MSTRG.3497		-	4.238	2.08353291946	1.45841909495E-23	2.90091882654E-21	yes	up	97.93	67.62	79.47	259.34	323.62	293.99	81.6733333333	292.316666667
BGIOSGA009129		-	0.189	-2.40431854821	1.63916749277E-23	3.23764236597E-21	yes	down	40.8	47.17	50.56	6.51	8.42	7.04	46.1766666667	7.32333333333
BGIOSGA020616		-	5.270	2.39789596886	1.75224962505E-23	3.43696462914E-21	yes	up	17.32	15.4	13.52	60.34	68.03	95.49	15.4133333333	74.62
BGIOSGA017684		-	7.214	2.85074104649	2.22663329312E-23	4.33732809409E-21	yes	up	13.18	12.67	11.66	60.64	69.43	116.78	12.5033333333	82.2833333333
BGIOSGA007315		-	0.263	-1.92811209024	2.8455986207E-23	5.50506390695E-21	yes	down	34.19	26.21	27.07	6.32	7.36	5.36	29.1566666667	6.34666666667
BGIOSGA016287		-	4.779	2.25666511522	2.89844389369E-23	5.56915291002E-21	yes	up	58.47	58.4	76.83	218.34	242.98	308.85	64.5666666667	256.723333333
BGIOSGA025055		-	4.852	2.27851071679	2.9463701534E-23	5.62298817451E-21	yes	up	29.99	24.44	29.49	101.68	96.64	139.72	27.9733333333	112.68
BGIOSGA023544		-	3.183	1.67018213171	4.90572034158E-23	9.29946785557E-21	yes	up	54.14	48.23	44.25	148.38	135.63	114.92	48.8733333333	132.976666667
BGIOSGA002229		Malic enzyme [Source:UniProtKB/TrEMBL;Acc:A2WLJ5]	2.160	1.11131825421	5.49857708086E-23	1.03538206433E-20	yes	up	95.64	92.94	86.99	169.98	194.47	175.73	91.8566666667	180.06
BGIOSGA033092		Beta-amylase [Source:UniProtKB/TrEMBL;Acc:A2Z8A8]	6.150	2.62058953814	6.55099105041E-23	1.2253823988E-20	yes	up	1.46	2	1.68	8.93	10.53	7.03	1.71333333333	8.83
BGIOSGA004510		-	11.001	3.45962608623	8.98625488144E-23	1.66984716531E-20	yes	up	0.82	0.81	1.43	7.28	8.56	12.02	1.02	9.28666666667
BGIOSGA009809		-	3.125	1.64397479275	1.19101869631E-22	2.19871392662E-20	yes	up	8.6	9.01	8.74	22.41	22.43	23.71	8.78333333333	22.85
BGIOSGA003483		-	7.182	2.84438732023	1.23970556304E-22	2.27373270312E-20	yes	up	2.52	2.26	2.82	11.89	13.63	19.64	2.53333333333	15.0533333333
BGIOSGA008468		-	4.454	2.15519134709	1.42672886522E-22	2.59986818052E-20	yes	up	4.44	3.89	3.88	13.78	14.11	17.24	4.07	15.0433333333
BGIOSGA021310		-	3.172	1.66560700972	1.45567114089E-22	2.63560457528E-20	yes	up	16.25	15.82	12.46	36.96	43.14	40.27	14.8433333333	40.1233333333
BGIOSGA008480		-	2.747	1.45775135491	1.85722439645E-22	3.3412294954E-20	yes	up	67.01	65.88	69.43	141.1	155.78	164.83	67.44	153.903333333
BGIOSGA001680		-	5.058	2.33868873376	1.95871817894E-22	3.50151866862E-20	yes	up	8.44	4	5.19	41.96	66.3	65.08	5.87666666667	57.78
BGIOSGA037573		-	3.253	1.70197624858	2.15872449767E-22	3.83479078218E-20	yes	up	74.11	86.47	65.82	293.67	227.57	268.67	75.4666666667	263.303333333
BGIOSGA014062		-	6.959	2.79877721569	2.20610202006E-22	3.89445947228E-20	yes	up	44.34	51.87	56.15	248.97	217.85	407.8	50.7866666667	291.54
BGIOSGA029415	DREB1A	Dehydration-responsive element-binding protein 1A [Source:UniProtKB/Swiss-Prot;Acc:A2Z389]	20.162	4.33353774454	2.54599112291E-22	4.46655399172E-20	yes	up	2.71	2.6	7.3	72.82	44.13	93.86	4.20333333333	70.27
BGIOSGA012372	APX1	L-ascorbate peroxidase 1, cytosolic [Source:UniProtKB/Swiss-Prot;Acc:A2XFC7]	0.274	-1.86778744259	2.65430974588E-22	4.62783819582E-20	yes	down	199.14	254.52	210.64	45.82	61.04	56.91	221.433333333	54.59
BGIOSGA023850		Dirigent protein [Source:UniProtKB/TrEMBL;Acc:A2YP27]	0.080	-3.65257518729	3.22189723978E-22	5.58297469556E-20	yes	down	80.82	65.28	55.44	6.94	4.49	2.01	67.18	4.48
BGIOSGA031004		-	3174.759	11.6324315141	4.10867705673E-22	7.07619411386E-20	yes	up	0	0	0	40.67	35.82	45.93	0	40.8066666667
BGIOSGA015002		Gamma-glutamylcyclotransferase [Source:UniProtKB/TrEMBL;Acc:B8AUD5]	5.522	2.46515344016	4.43699608106E-22	7.59533056422E-20	yes	up	32.8	28.31	34.6	116.39	130.62	190.95	31.9033333333	145.986666667
BGIOSGA001887		-	4.377	2.13004307146	4.98831951184E-22	8.48765569952E-20	yes	up	9.56	8.36	12.17	33.07	34.93	39.4	10.03	35.8
BGIOSGA017723		-	14.888	3.89608644882	6.9544601425E-22	1.17621992051E-19	yes	up	0.86	1.14	2.11	20.15	11.42	22.87	1.37	18.1466666667
BGIOSGA013329		-	0.074	-3.76406065126	7.8933209959E-22	1.32706459244E-19	yes	down	2.76	2.08	2.42	0.16	0.19	0.19	2.42	0.18
BGIOSGA004894		-	0.044	-4.49075829545	8.02371639E-22	1.34100514459E-19	yes	down	9.68	6.68	8.27	0.32	0.09	0.48	8.21	0.296666666667
BGIOSGA029866		-	2.908	1.53979549313	9.22934727359E-22	1.53342890437E-19	yes	up	24.89	23.2	18.8	54.79	57.94	49.21	22.2966666667	53.98
BGIOSGA008101		-	4.435	2.14896037321	1.13910853105E-21	1.88152751225E-19	yes	up	28.05	25.72	26.23	76.67	84.63	118.47	26.6666666667	93.2566666667
BGIOSGA025137		-	2.616	1.38746819045	1.18468566768E-21	1.94543294673E-19	yes	up	13.22	13.66	12.95	29.95	27.53	29.31	13.2766666667	28.93
BGIOSGA014245		-	0.109	-3.19547259452	1.27989945125E-21	2.08963930639E-19	yes	down	13.32	7.19	6.21	0.8	0.96	0.68	8.90666666667	0.813333333333
BGIOSGA029398		-	2.686	1.42526717026	1.29339440412E-21	2.09953591635E-19	yes	up	83.71	80	79.44	166.61	192.43	187.93	81.05	182.323333333
BGIOSGA022009		-	3.263	1.70614744648	1.76570409703E-21	2.8498464126E-19	yes	up	101.19	81.37	90.23	289.51	242.83	213.7	90.93	248.68
MSTRG.4539		-	3.311	1.72721354108	1.7874029557E-21	2.86847707294E-19	yes	up	10	8.04	8.58	22.17	25.24	25.86	8.87333333333	24.4233333333
BGIOSGA009755		-	0.341	-1.55209700273	1.85962372842E-21	2.96751820391E-19	yes	down	36.22	38	38.66	9.78	12.15	10.21	37.6266666667	10.7133333333
BGIOSGA017907		-	2.499	1.32112081877	2.1983056344E-21	3.48826644066E-19	yes	up	9.89	9.53	9.43	19.15	21.43	20.1	9.61666666667	20.2266666667
BGIOSGA026866		-	3.480	1.79909044729	2.77533309069E-21	4.37928956126E-19	yes	up	11.41	8.64	9.29	32.54	28.42	24.77	9.78	28.5766666667
BGIOSGA012159		-	3.593	1.84513451145	3.28974345757E-21	5.1621557755E-19	yes	up	18.82	15.13	12.8	42.61	42.3	47.52	15.5833333333	44.1433333333
BGIOSGA015545		Flavin-containing monooxygenase [Source:UniProtKB/TrEMBL;Acc:B8AVP3]	0.147	-2.76337374396	3.79313543356E-21	5.9191773658E-19	yes	down	9.96	10.55	9.34	0.89	1.1	1.31	9.95	1.1
BGIOSGA003169		-	6.493	2.69883878979	3.98388057098E-21	6.1826761938E-19	yes	up	15.68	13.95	18.82	64.21	76.54	118.73	16.15	86.4933333333
BGIOSGA033338		-	0.326	-1.61542165885	4.01069266168E-21	6.1902740016E-19	yes	down	86.23	75.92	72.6	21.09	21.4	21.61	78.25	21.3666666667
BGIOSGA031510		-	5.387	2.42943576246	4.3405528447E-21	6.66298451622E-19	yes	up	131.18	108.09	126.63	467.77	438.55	730.28	121.966666667	545.533333333
BGIOSGA004393		-	10.470	3.38821312092	5.08124631215E-21	7.75782713983E-19	yes	up	9	9	10.91	55.83	66.15	135.35	9.63666666667	85.7766666667
BGIOSGA002286		-	0.315	-1.66799078862	5.14213070452E-21	7.80857428759E-19	yes	down	81.64	69.14	74.72	21.3	20.38	17.25	75.1666666667	19.6433333333
MSTRG.18849		-	3.447	1.78518495868	6.25761853318E-21	9.45168104115E-19	yes	up	74.73	91.83	75.31	219.67	215.06	263.62	80.6233333333	232.783333333
BGIOSGA004888		-	5.236	2.38834264058	6.37366554351E-21	9.54904959983E-19	yes	up	83.46	68.28	72.13	228.5	281.19	387.24	74.6233333333	298.976666667
BGIOSGA003591		-	2.738	1.45308869559	6.38969861698E-21	9.54904959983E-19	yes	up	50.32	48.96	50.59	109.53	106.25	123.79	49.9566666667	113.19
BGIOSGA006124		-	0.096	-3.37554578445	6.67736501775E-21	9.92643025928E-19	yes	down	16.49	8.61	11.81	1.33	1.05	0.57	12.3033333333	0.983333333333
MSTRG.30864		-	7.981	2.9965687382	6.72583525228E-21	9.94613700004E-19	yes	up	8.23	4.69	4.76	30.67	35.54	50.61	5.89333333333	38.94
BGIOSGA002257		-	16.116	4.01038627553	6.80942959718E-21	1.00173093215E-18	yes	up	4.98	3.19	3.16	27.16	33.12	81.86	3.77666666667	47.38
BGIOSGA019543		-	3.322	1.73221936881	7.27596612385E-21	1.06481690761E-18	yes	up	5.69	6.28	6.27	16.98	16.24	17.02	6.08	16.7466666667
MSTRG.28806		-	0.000	-11.2298644899	7.56322283793E-21	1.10115066524E-18	yes	down	52.31	60.32	64.6	0	0	0	59.0766666667	0
BGIOSGA014918		-	0.079	-3.66716627672	8.88808411486E-21	1.28448457658E-18	yes	down	15.57	15.34	14.86	0.64	0.9	1.49	15.2566666667	1.01
BGIOSGA007004		-	3.599	1.84761797916	8.91339978789E-21	1.28448457658E-18	yes	up	84.47	74.74	69.84	200.78	216.55	268.38	76.35	228.57
BGIOSGA014235		-	5.754	2.5246707429	9.0344887534E-21	1.29532555756E-18	yes	up	25.69	23.29	28.37	113.62	130.04	206.03	25.7833333333	149.896666667
BGIOSGA029417	DREB1B	Dehydration-responsive element-binding protein 1B [Source:UniProtKB/Swiss-Prot;Acc:Q8GUW4]	39.356	5.29849937636	1.18244899455E-20	1.68678140661E-18	yes	up	3.55	0.92	1.11	52.12	91.35	219.28	1.86	120.916666667
BGIOSGA035805		-	2.487	1.31425783315	1.21816841448E-20	1.72900336015E-18	yes	up	47.7	53.09	49.44	110.03	102.29	92.08	50.0766666667	101.466666667
BGIOSGA013649		-	3.396	1.76400878584	1.23964354142E-20	1.75068659138E-18	yes	up	23.49	19.04	20.32	52.01	53.51	61.3	20.95	55.6066666667
BGIOSGA025135		-	3.756	1.90936479833	1.35548548967E-20	1.90476057989E-18	yes	up	123.05	112.13	132.01	309.65	359.79	441.77	122.396666667	370.403333333
BGIOSGA003928		-	3.213	1.68402095567	1.93262683141E-20	2.70232895313E-18	yes	up	42.37	42.61	44.74	133.98	105.48	110.94	43.24	116.8
BGIOSGA025216		-	0.204	-2.29551292069	2.25840473408E-20	3.14229762138E-18	yes	down	50.29	40.05	56.1	10.08	7.93	6.95	48.8133333333	8.32
BGIOSGA034613		-	6.932	2.79316778538	2.28727593362E-20	3.16686807574E-18	yes	up	16.75	15.68	13.93	72.07	68.96	126.91	15.4533333333	89.3133333333
BGIOSGA029547		-	0.201	-2.31776023915	2.34901379224E-20	3.23648266155E-18	yes	down	17.8	16.69	16.05	2.36	2.16	3.02	16.8466666667	2.51333333333
BGIOSGA012161		-	2.365	1.24178333657	2.4832308077E-20	3.40479874581E-18	yes	up	13.31	12.68	12.96	25.23	25.41	25.91	12.9833333333	25.5166666667
BGIOSGA031142		-	4.471	2.16072901882	2.59572593691E-20	3.54184923131E-18	yes	up	21.02	22.9	24.35	73.99	84.13	116.61	22.7566666667	91.5766666667
BGIOSGA013672		-	4.544	2.18388822617	2.73693710227E-20	3.71657636796E-18	yes	up	21.23	19.03	25.34	73.67	71.11	102.13	21.8666666667	82.3033333333
BGIOSGA021521		-	6.090	2.60636280341	2.97546335863E-20	4.00230439612E-18	yes	up	18.89	14.78	15.71	64.56	71.74	113.16	16.46	83.1533333333
BGIOSGA032583		-	4.124	2.04421555234	2.97569100083E-20	4.00230439612E-18	yes	up	8.1	6.06	5.74	24.05	20.05	24.09	6.63333333333	22.73
BGIOSGA028821		-	11.200	3.48539480622	3.95078204728E-20	5.27377253088E-18	yes	up	13.22	15.91	17.15	92.42	110.25	241.92	15.4266666667	148.196666667
BGIOSGA015083		-	5.923	2.56638268235	3.95836352114E-20	5.27377253088E-18	yes	up	19.07	15.4	17.67	57.71	74.79	109.34	17.38	80.6133333333
BGIOSGA018169		-	5.094	2.34875675426	4.68566904244E-20	6.21346113163E-18	yes	up	302.81	272.37	243.43	967.47	1040.33	1618.78	272.87	1208.86
BGIOSGA015178		-	3.058	1.61253405293	5.13132428898E-20	6.77262871692E-18	yes	up	73.22	57.43	85.1	179.76	147.34	157.09	71.9166666667	161.396666667
MSTRG.28542		-	7.627	2.93104724608	8.00347217113E-20	1.05143289058E-17	yes	up	5.4	4.5	3.4	17.5	21.92	33.97	4.43333333333	24.4633333333
BGIOSGA033747		-	8.570	3.09935641362	8.69404184982E-20	1.13686672244E-17	yes	up	18.75	17.81	33.28	151.07	121.89	225.12	23.28	166.026666667
BGIOSGA033858		-	5.529	2.46693282584	8.77474107559E-20	1.14213162064E-17	yes	up	16.11	12.15	11.29	47.07	53.68	79.4	13.1833333333	60.05
BGIOSGA002236		-	4.198	2.06963448346	1.07160573592E-19	1.38841761519E-17	yes	up	17.69	13.84	19.73	54.36	49.38	68.26	17.0866666667	57.3333333333
BGIOSGA025130		-	7.134	2.834765761	1.12576615988E-19	1.45192991716E-17	yes	up	73.94	43.74	110.45	323.11	304.08	480.42	76.0433333333	369.203333333
BGIOSGA020486		-	6.075	2.60296721354	1.20067513339E-19	1.54150314285E-17	yes	up	26.84	24.16	31.5	106.14	116.96	191.79	27.5	138.296666667
BGIOSGA012029	UBP26	Ubiquitin carboxyl-terminal hydrolase 26 [Source:UniProtKB/Swiss-Prot;Acc:A2XDG4]	2.646	1.40406810511	1.32353130854E-19	1.69154487826E-17	yes	up	7.94	7.44	7.25	15.01	17.74	17.03	7.54333333333	16.5933333333
BGIOSGA031556		-	0.314	-1.67197384627	1.33041880553E-19	1.69268825055E-17	yes	down	39.07	40.06	41.76	12.73	12.42	9.36	40.2966666667	11.5033333333
BGIOSGA015000		Gamma-glutamylcyclotransferase [Source:UniProtKB/TrEMBL;Acc:B8AUD6]	3.508	1.81051504425	1.43321197807E-19	1.8152947229E-17	yes	up	67.07	69.64	72.8	208.13	189.66	259.43	69.8366666667	219.073333333
BGIOSGA012530	CHLH	Magnesium-chelatase subunit ChlH, chloroplastic [Source:UniProtKB/Swiss-Prot;Acc:B8ANF1]	3.603	1.84933545427	1.46552754692E-19	1.8479386412E-17	yes	up	173.28	168.72	197.1	462.94	503.45	641.51	179.7	535.966666667
BGIOSGA019679		-	9.058	3.17919223681	1.53310910487E-19	1.92456296298E-17	yes	up	32.99	36.32	78.85	430.25	291.26	402.87	49.3866666667	374.793333333
BGIOSGA029453		-	3.408	1.76882157307	1.84781650096E-19	2.30936181724E-17	yes	up	59.27	48.87	52.74	147.1	131.91	176.22	53.6266666667	151.743333333
BGIOSGA017943		-	0.164	-2.6047288048	2.02112760585E-19	2.51483476772E-17	yes	down	43.74	40.32	37.5	4.69	8.79	3.41	40.52	5.63
BGIOSGA014403		Xyloglucan endotransglucosylase/hydrolase [Source:UniProtKB/TrEMBL;Acc:B8ATT8]	7.835	2.96998850456	2.23829654751E-19	2.77283710458E-17	yes	up	24.5	20.2	17.49	96.96	103.79	200.64	20.73	133.796666667
MSTRG.28514		-	4.552	2.18662038963	2.40158241444E-19	2.96212643213E-17	yes	up	3.4	3.69	3.59	10.33	12.28	16.89	3.56	13.1666666667
BGIOSGA027515		-	0.187	-2.4210397846	2.46807033372E-19	3.03089767722E-17	yes	down	14.71	23.13	21.37	2.93	3.84	2.37	19.7366666667	3.04666666667
BGIOSGA011412		-	3.504	1.80880030167	2.70633888365E-19	3.30911436228E-17	yes	up	62.29	53.27	56.69	195.92	161.81	209.52	57.4166666667	189.083333333
BGIOSGA011921		3-ketoacyl-CoA synthase [Source:UniProtKB/TrEMBL;Acc:A2XCU5]	0.079	-3.67106742661	2.90605994567E-19	3.53800272265E-17	yes	down	8.48	5.08	5.53	0.47	0.4	0.37	6.36333333333	0.413333333333
BGIOSGA016875		-	2.996	1.58293507182	3.27894941132E-19	3.97484661471E-17	yes	up	41.67	34.25	34.14	87.19	87.46	99.57	36.6866666667	91.4066666667
BGIOSGA012245		V-type proton ATPase subunit a [Source:UniProtKB/TrEMBL;Acc:A2XEL6]	2.709	1.43800457522	3.45577104564E-19	4.17129287112E-17	yes	up	18.02	16.64	15.17	33.86	39.62	38.76	16.61	37.4133333333
BGIOSGA028928		-	2.455	1.29571870379	3.72495824317E-19	4.47708279057E-17	yes	up	41.12	36.58	38.24	71.08	78.98	76.18	38.6466666667	75.4133333333
BGIOSGA004313		Glycine cleavage system P protein [Source:UniProtKB/TrEMBL;Acc:A2WUC5]	5.629	2.49282312373	4.07591904381E-19	4.86788972055E-17	yes	up	121.37	124.32	140.74	448.39	510.4	833.52	128.81	597.436666667
BGIOSGA003269		-	3.715	1.89348678281	4.08458085952E-19	4.86788972055E-17	yes	up	34.8	32.35	34.51	91.94	92.39	127.9	33.8866666667	104.076666667
BGIOSGA015502		-	6.414	2.68114856492	4.28768352399E-19	5.08847147627E-17	yes	up	1.07	0.79	0.6	4.71	4.15	4.31	0.82	4.39
BGIOSGA031779		-	2.499	1.32160705104	4.38222097504E-19	5.17890508117E-17	yes	up	56.19	54.89	54.47	107.44	108.7	117.6	55.1833333333	111.246666667
BGIOSGA005831		-	6.503	2.70116087962	4.48160885596E-19	5.27429342235E-17	yes	up	26.37	27.93	40.35	164.82	122.79	226.37	31.55	171.326666667
BGIOSGA014772		-	2.306	1.20555703545	4.70885275236E-19	5.51873634814E-17	yes	up	36.55	33.49	31.46	62.17	67.74	61.26	33.8333333333	63.7233333333
BGIOSGA030841		-	0.261	-1.93724356139	5.54314351845E-19	6.4696730859E-17	yes	down	268.66	194.93	190.73	57.99	42.64	41.73	218.106666667	47.4533333333
BGIOSGA029858		-	0.321	-1.63812313075	5.58131455426E-19	6.48741685536E-17	yes	down	16.59	13.52	13.02	4	4.15	3.37	14.3766666667	3.84
BGIOSGA004802		Hypothetcal protein [Source:UniProtKB/TrEMBL;Acc:A2WX01]	7.105	2.82891269226	5.6875476984E-19	6.58380265333E-17	yes	up	8.03	5.78	6.45	37.96	39.45	75.72	6.75333333333	51.0433333333
BGIOSGA037867		-	2.968	1.56947334221	5.93782079618E-19	6.84545911788E-17	yes	up	16.93	15.32	16.78	37.46	38.46	44.92	16.3433333333	40.28
BGIOSGA037177		-	3.079	1.622601764	6.36960018022E-19	7.31338849961E-17	yes	up	39.46	37.81	43.11	93.82	99.58	118.03	40.1266666667	103.81
BGIOSGA022810		Pyrophosphate--fructose 6-phosphate 1-phosphotransferase subunit alpha [Source:UniProtKB/TrEMBL;Acc:B8B1A6]	2.883	1.52741233316	7.085057712E-19	8.10192125811E-17	yes	up	20.47	14.93	18.95	46.91	46.87	42.37	18.1166666667	45.3833333333
BGIOSGA037569		Pathogenesis-related protein [Source:UniProtKB/TrEMBL;Acc:B8BMF9]	5.731	2.51875355376	7.33570580143E-19	8.35471815974E-17	yes	up	23.31	35.05	16.41	118.82	124.65	117.69	24.9233333333	120.386666667
MSTRG.1169		-	3.086	1.62580703014	7.52271205168E-19	8.53329324899E-17	yes	up	76.17	58.44	54.03	155.65	160.61	167.17	62.88	161.143333333
BGIOSGA005873		-	2.790	1.48010476911	8.38754969713E-19	9.47625364782E-17	yes	up	27.01	28.84	26.52	62.65	60.51	68.66	27.4566666667	63.94
BGIOSGA017342		-	0.062	-4.00246864051	8.97115951144E-19	1.00952350757E-16	yes	down	5.2	4.53	5.28	0.29	0.12	0.38	5.00333333333	0.263333333333
BGIOSGA023606		-	4.728	2.24121580913	9.4050902089E-19	1.05415386091E-16	yes	up	11.8	7.62	8.55	30.16	33.34	43.21	9.32333333333	35.57
BGIOSGA027790		-	2.910	1.54108463141	1.00805845773E-18	1.12539964975E-16	yes	up	7.46	6.54	6.41	15.75	17.07	16.62	6.80333333333	16.48
BGIOSGA025533		-	12.806	3.67879747473	1.02264328881E-18	1.13718738947E-16	yes	up	0.68	0.67	0.37	3.54	6.32	8.24	0.573333333333	6.03333333333
BGIOSGA029554		-	0.001	-10.6682900516	1.10731238836E-18	1.22651131016E-16	yes	down	36.26	24.75	31	0	0	0	30.67	0
MSTRG.2126		-	6.688	2.74160288293	1.155649583E-18	1.27505165905E-16	yes	up	31.7	30.27	30.79	116.92	147.91	250.34	30.92	171.723333333
BGIOSGA005777		-	6.570	2.71596390308	1.21971516423E-18	1.3405001873E-16	yes	up	38.16	30.65	35.48	141.83	145.62	276.19	34.7633333333	187.88
MSTRG.19264		-	0.157	-2.67164850763	1.25932596362E-18	1.37866906366E-16	yes	down	54.59	43.05	45.85	5.45	8.62	4.95	47.83	6.34
BGIOSGA030369		-	55.881	5.80429013549	1.28173394446E-18	1.39778282862E-16	yes	up	0.04	0.05	0.06	2.08	2.17	3.01	0.05	2.42
BGIOSGA031990		-	87.520	6.45153998143	1.28829659288E-18	1.39900392855E-16	yes	up	0.4	0.1	0.41	35.82	24.48	6.66	0.303333333333	22.32
BGIOSGA016012		-	3.936	1.97687576063	1.29275987024E-18	1.39900392855E-16	yes	up	118.92	152.54	142.5	417.51	383.84	559.84	137.986666667	453.73
BGIOSGA004232		-	0.367	-1.44617636837	1.36643043713E-18	1.47308502659E-16	yes	down	41.84	37.63	35.08	11.4	10.92	12.49	38.1833333333	11.6033333333
BGIOSGA019786		-	3.335	1.73766367201	1.50451757186E-18	1.61578322499E-16	yes	up	15.65	14.24	14.05	37.78	36.62	47.32	14.6466666667	40.5733333333
BGIOSGA008865		Phosphoribulokinase [Source:UniProtKB/TrEMBL;Acc:Q8GRU9]	4.192	2.06748495345	1.57072013812E-18	1.68049205686E-16	yes	up	579.29	633.61	696.78	1823.54	2071.02	2772.56	636.56	2222.37333333
BGIOSGA003306		-	3.376	1.7552896923	1.59202512392E-18	1.69685847642E-16	yes	up	3.53	3.93	4.48	11.42	11.27	11.05	3.98	11.2466666667
MSTRG.3676		-	0.001	-10.7096802028	1.61938288611E-18	1.71952893302E-16	yes	down	37.98	39.8	23.1	0	0	0	33.6266666667	0
BGIOSGA005995		-	5.775	2.52982822623	1.74696951052E-18	1.84805819568E-16	yes	up	9.32	11.55	18.58	67.82	55.72	66.62	13.15	63.3866666667
BGIOSGA029505		-	3.553	1.82916062439	1.77897224418E-18	1.87489071033E-16	yes	up	95.26	85.45	86.63	217.52	242.68	315.19	89.1133333333	258.463333333
BGIOSGA007916		-	3.288	1.71726856647	1.79167529343E-18	1.88125905811E-16	yes	up	7.79	7.41	7.71	20.54	18.11	22.68	7.63666666667	20.4433333333
BGIOSGA026650		Isoamylase [Source:UniProtKB/TrEMBL;Acc:B8B8U4]	0.248	-2.01312687852	1.87166557783E-18	1.95797015725E-16	yes	down	5.31	5.54	5.29	1.11	1.11	1.12	5.38	1.11333333333
BGIOSGA016373		-	2.638	1.39951258323	2.15756770303E-18	2.24872692886E-16	yes	up	1285.19	1346.1	1518.35	3322.06	2726.43	3215.11	1383.21333333	3087.86666667
BGIOSGA027477		-	5.934	2.56902172619	2.17229568354E-18	2.25575336697E-16	yes	up	6.5	5.75	5.13	21.9	23.46	43.51	5.79333333333	29.6233333333
BGIOSGA016334		Acetyl-coenzyme A synthetase [Source:UniProtKB/TrEMBL;Acc:B8ATH2]	3.129	1.64554409449	2.30964597749E-18	2.38959526132E-16	yes	up	61.78	60.45	71.26	142.8	158.85	182.56	64.4966666667	161.403333333
BGIOSGA031483		-	2.967	1.56895358185	2.41828060526E-18	2.49285896699E-16	yes	up	6.44	7	6.53	15.79	17.49	17.16	6.65666666667	16.8133333333
BGIOSGA000331		-	3.083	1.62427758842	2.4442567122E-18	2.51047384859E-16	yes	up	89.9	88.38	106.46	241.89	215.71	271.09	94.9133333333	242.896666667
BGIOSGA032130		-	10.526	3.39592452281	2.4560641029E-18	2.51346125313E-16	yes	up	2.38	3.23	2.29	16.54	17.09	38.32	2.63333333333	23.9833333333
BGIOSGA022231		SPX domain-containing membrane protein OsI_21475 [Source:UniProtKB/Swiss-Prot;Acc:A2Y8U6]	3.540	1.82363034925	2.69293738721E-18	2.74592117335E-16	yes	up	28.49	23.41	22.6	63.79	66.14	83.81	24.8333333333	71.2466666667
BGIOSGA011779		-	2.963	1.56727193411	2.87560856134E-18	2.92163898615E-16	yes	up	126.79	103.01	103.51	286.01	243.4	294.39	111.103333333	274.6
BGIOSGA005963		-	2.468	1.30356219575	2.91245314077E-18	2.94846734627E-16	yes	up	17.92	16.66	15.87	57.74	54.84	38.19	16.8166666667	50.2566666667
BGIOSGA035562		-	4.437	2.14951762743	3.01895019558E-18	3.0453660098E-16	yes	up	0.71	0.57	0.7	2.1	2.78	2.41	0.66	2.43
BGIOSGA014204		-	9.216	3.20416572415	3.48517896994E-18	3.50316298954E-16	yes	up	5.33	5.32	5.62	26.98	29.84	66.19	5.42333333333	41.0033333333
BGIOSGA000827		-	4.925	2.30004561195	3.58375004271E-18	3.58946879278E-16	yes	up	30.31	29.59	26.4	89.74	108.36	162.66	28.7666666667	120.253333333
BGIOSGA025089		-	9.472	3.24370784299	3.80556673405E-18	3.7981707563E-16	yes	up	10.5	13.68	7.75	85.77	50.5	104.31	10.6433333333	80.1933333333
BGIOSGA012326		-	2.279	1.18831423907	4.13334729815E-18	4.11078853649E-16	yes	up	39.73	36.66	38.82	68	77.13	73.36	38.4033333333	72.83
BGIOSGA005593		-	35.417	5.14636565062	4.73168261253E-18	4.68934650494E-16	yes	up	0.22	0.55	0.22	7.71	6.43	14.88	0.33	9.67333333333
BGIOSGA029426		-	21.797	4.44605451976	5.4924405278E-18	5.42426512964E-16	yes	up	0.2	0.29	0.45	5.65	4.14	7.43	0.313333333333	5.74
MSTRG.15218		-	0.001	-10.9452178636	6.04301401293E-18	5.94721013224E-16	yes	down	25.85	36.99	10.42	0	0	0	24.42	0
BGIOSGA014826		-	4.739	2.24469298514	6.69845243182E-18	6.56936767142E-16	yes	up	204.46	216.31	240	670.3	758.11	1166.82	220.256666667	865.076666667
BGIOSGA002869		-	0.014	-6.11930571225	6.83250436814E-18	6.67765003038E-16	yes	down	35.75	12.48	30.87	0.67	0	0.26	26.3666666667	0.31
BGIOSGA009041		-	0.140	-2.83764093973	7.51501335922E-18	7.30810955386E-16	yes	down	15.38	21.94	20.78	1.72	3.4	1.72	19.3666666667	2.28
BGIOSGA013639		-	3.939	1.97790140689	7.529332201E-18	7.30810955386E-16	yes	up	5.58	4.76	4.13	14.63	14.12	18.48	4.82333333333	15.7433333333
BGIOSGA011326		-	2.813	1.49200854333	8.70305556499E-18	8.41841796004E-16	yes	up	157.45	164.06	156.16	410.82	315.28	392.46	159.223333333	372.853333333
BGIOSGA000563		-	5.206	2.38018553135	9.34590350306E-18	9.00938718238E-16	yes	up	15.37	16.99	17.25	54.1	60.63	98.23	16.5366666667	70.9866666667
BGIOSGA021130		-	7.498	2.90645321237	1.0453181504E-17	1.0042520802E-15	yes	up	3.88	3.27	2.01	18.63	20.03	28.98	3.05333333333	22.5466666667
BGIOSGA014108		-	3.585	1.84206081949	1.07263984742E-17	1.02700720306E-15	yes	up	27.81	25.56	38.4	120.8	82.43	96.47	30.59	99.9
BGIOSGA025221		-	6.625	2.72799675448	1.19900747575E-17	1.14412047813E-15	yes	up	6.6	6.76	8.43	31.15	32.67	56.8	7.26333333333	40.2066666667
BGIOSGA023687		Hexosyltransferase [Source:UniProtKB/TrEMBL;Acc:A2YQ42]	10.819	3.43552743964	1.21039495711E-17	1.15109783042E-15	yes	up	1.79	2.53	1.49	12.08	14.27	25.73	1.93666666667	17.36
BGIOSGA028167		-	5.164	2.36855045857	1.23090834318E-17	1.16667805883E-15	yes	up	5.98	4.12	3.55	16.26	20.85	26.8	4.55	21.3033333333
BGIOSGA026928		Chlorophyll a-b binding protein, chloroplastic [Source:UniProtKB/TrEMBL;Acc:A2YVJ1]	2.809	1.489935196	1.24483756387E-17	1.17593434755E-15	yes	up	1901.39	1999.48	2227.98	5029.41	4247.46	5294.21	2042.95	4857.02666667
BGIOSGA001925		-	3.479	1.79875547625	1.27347409771E-17	1.198975863E-15	yes	up	5.13	4.05	4.63	12.14	13.86	14	4.60333333333	13.3333333333
BGIOSGA004808		Laccase [Source:UniProtKB/TrEMBL;Acc:B8ACE7]	2.875	1.52335133304	1.31526903439E-17	1.23421175669E-15	yes	up	282.64	211.4	242.12	616.78	532.38	608.31	245.386666667	585.823333333
BGIOSGA026814		Patatin [Source:UniProtKB/TrEMBL;Acc:A2YW86]	24.829	4.63393082509	1.37587132714E-17	1.2868041601E-15	yes	up	0.42	0.04	0.53	4.83	7.15	8.43	0.33	6.80333333333
BGIOSGA030985		-	0.326	-1.61618931476	1.39001094191E-17	1.29573792258E-15	yes	down	125.09	174.94	138.47	39.54	39.77	37.64	146.166666667	38.9833333333
BGIOSGA021838		-	2.583	1.36887578549	1.3992955444E-17	1.30010206091E-15	yes	up	26.26	26.29	27.49	49.02	56.94	52.69	26.68	52.8833333333
BGIOSGA024697		-	4.814	2.26723186042	1.50099873435E-17	1.39002325415E-15	yes	up	12.12	10.65	13.73	37.94	43.31	63.95	12.1666666667	48.4
BGIOSGA003931		-	2.832	1.50182879511	1.57403285215E-17	1.45289404931E-15	yes	up	36.4	41.48	48.92	119.58	101.09	105.04	42.2666666667	108.57
BGIOSGA020633		-	0.157	-2.67034099478	1.7517378733E-17	1.6116559033E-15	yes	down	26.06	18.26	26.8	4	3.59	1.78	23.7066666667	3.12333333333
BGIOSGA019621		WRKY-type transcription factor 45-2 [Source:UniProtKB/TrEMBL;Acc:B8AWM1]	4.556	2.18791623339	1.78576829902E-17	1.63763070149E-15	yes	up	8.39	9.51	11.78	34.49	32.49	46.75	9.89333333333	37.91
BGIOSGA012253		-	2.717	1.44217086239	1.93531416682E-17	1.76902746414E-15	yes	up	24.49	23.83	21.93	45.9	51.81	56.63	23.4166666667	51.4466666667
BGIOSGA031385		Beta-amylase [Source:UniProtKB/TrEMBL;Acc:B8BIA3]	5.851	2.54876441937	1.94790355498E-17	1.77479148098E-15	yes	up	9.28	10.21	17.8	62.1	50.62	68.84	12.43	60.52
BGIOSGA002230		-	2.867	1.51946949642	2.03788460023E-17	1.85080548339E-15	yes	up	8.89	8.38	8.7	23.44	40.4	23.37	8.65666666667	29.07
BGIOSGA016901		-	2.501	1.32238532061	2.12793810188E-17	1.9263978105E-15	yes	up	27.98	25.18	25.49	54.34	56.5	62.43	26.2166666667	57.7566666667
BGIOSGA012539		-	5.283	2.4012219488	2.38097088723E-17	2.14857900032E-15	yes	up	6.01	4.09	4.76	20.54	17.35	27.13	4.95333333333	21.6733333333
MSTRG.11011		-	5.653	2.49891894938	2.41160154433E-17	2.16458072592E-15	yes	up	31.37	24.7	28.65	92.55	124.17	182.16	28.24	132.96
BGIOSGA008264		-	0.314	-1.67289027034	2.41403054935E-17	2.16458072592E-15	yes	down	383.3	495.82	422.61	129.45	122.52	93.41	433.91	115.126666667
BGIOSGA030845		-	0.176	-2.50638394689	2.47120797022E-17	2.20883763034E-15	yes	down	4.8	5.53	4.89	0.57	0.73	1.07	5.07333333333	0.79
BGIOSGA023848		Dirigent protein [Source:UniProtKB/TrEMBL;Acc:A2YP29]	0.105	-3.25435305004	2.48159291742E-17	2.21112277453E-15	yes	down	66.57	42.6	37.65	4.76	6.03	2.16	48.94	4.31666666667
BGIOSGA038154		-	3.299	1.72208981101	2.56666215441E-17	2.27972869658E-15	yes	up	3614.64	3681.6	4132.68	9860.13	9897.79	13617.92	3809.64	11125.28
BGIOSGA021531		-	5.166	2.36893168364	2.67193721912E-17	2.36579519605E-15	yes	up	2.42	2.18	2.45	8.88	7.98	13.22	2.35	10.0266666667
BGIOSGA003571		-	2.813	1.49198097543	2.70091912018E-17	2.38398314217E-15	yes	up	26.43	21.3	21.41	50.1	50.1	54.97	23.0466666667	51.7233333333
BGIOSGA000356		-	4.298	2.10358949656	3.23172039578E-17	2.84361191834E-15	yes	up	25.82	17.67	22.82	85.68	82.63	85.29	22.1033333333	84.5333333333
MSTRG.27421		-	9.128	3.19033924838	3.5091228471E-17	3.07811101914E-15	yes	up	0.46	0.54	0.54	2.51	2.71	5.34	0.513333333333	3.52
BGIOSGA035413		-	0.276	-1.85775055215	3.5344317989E-17	3.09071288421E-15	yes	down	66.74	81.16	70.28	15.86	18.07	11.81	72.7266666667	15.2466666667
BGIOSGA014689		Glycosyltransferase [Source:UniProtKB/TrEMBL;Acc:B8AS41]	0.274	-1.8684986477	3.70733251579E-17	3.23190144779E-15	yes	down	31.66	25.45	23.67	6.73	7.04	4.71	26.9266666667	6.16
BGIOSGA018827		-	8.502	3.0878195031	4.24841945491E-17	3.69220330781E-15	yes	up	15.68	16.55	19.98	77.36	100.72	204.14	17.4033333333	127.406666667
BGIOSGA030867		Potassium transporter [Source:UniProtKB/TrEMBL;Acc:B8BCL5]	5.226	2.38583445617	4.27495680929E-17	3.70386978768E-15	yes	up	2.57	2.53	2.81	9.71	9.33	15	2.63666666667	11.3466666667
BGIOSGA008436		-	6.856	2.7773729599	4.43106811448E-17	3.82738589888E-15	yes	up	2.69	1.87	2.11	8.38	13.9	19.82	2.22333333333	14.0333333333
BGIOSGA005484		-	2.494	1.31853134605	4.59898409302E-17	3.96031419839E-15	yes	up	38.06	39.07	34.07	79.02	75.66	83.45	37.0666666667	79.3766666667
BGIOSGA036809		-	4.751	2.24836411565	4.77279719233E-17	4.09749716405E-15	yes	up	40.8	29.6	42.7	95.57	97.21	140.96	37.7	111.246666667
BGIOSGA014408		-	3.821	1.93399473721	4.97428195796E-17	4.25753314856E-15	yes	up	50.62	48.06	54.7	142.08	140.85	198.26	51.1266666667	160.396666667
BGIOSGA026527		-	3.070	1.61821676358	5.42112698342E-17	4.62597376576E-15	yes	up	17.07	13.5	17.39	42.63	41.12	39.39	15.9866666667	41.0466666667
BGIOSGA006945		Chlorophyll a-b binding protein, chloroplastic [Source:UniProtKB/TrEMBL;Acc:A2X218]	3.127	1.64479341291	5.48735907623E-17	4.66838726229E-15	yes	up	1488.64	1534.03	1779.69	4153.43	3514.03	4763.06	1600.78666667	4143.50666667
BGIOSGA028455		-	0.210	-2.25049056839	5.58530387817E-17	4.73744468585E-15	yes	down	10.09	15.99	16.47	2.52	2.82	2.13	14.1833333333	2.49
BGIOSGA037902		-	4.393	2.13534760695	5.96399785259E-17	5.04350656726E-15	yes	up	10.91	7.99	7.49	26.48	30.1	39.34	8.79666666667	31.9733333333
MSTRG.28107		-	3.563	1.83310256817	5.98795887446E-17	5.04865368386E-15	yes	up	92.62	88.81	90.63	210.39	307.85	302.12	90.6866666667	273.453333333
BGIOSGA032916		-	4.623	2.20875434785	6.71251314176E-17	5.63562322981E-15	yes	up	21.82	22.23	19.95	73.29	63.12	108.63	21.3333333333	81.68
BGIOSGA012046		-	3.415	1.77171361496	6.72403975374E-17	5.63562322981E-15	yes	up	44.14	45.93	29.66	113.3	108.17	118.2	39.91	113.223333333
BGIOSGA024086		-	2.305	1.20454772401	6.9106771426E-17	5.77491348795E-15	yes	up	105.82	74.53	84.15	122.78	111.45	120.91	88.1666666667	118.38
BGIOSGA024785		-	6.170	2.6252070303	7.2450077176E-17	6.03643784613E-15	yes	up	39.08	46.65	58.24	183.99	200.78	354.8	47.99	246.523333333
BGIOSGA029008		-	3.562	1.8326911154	8.18652127603E-17	6.80083216004E-15	yes	up	20.53	18.34	16.76	43.69	56.66	66.11	18.5433333333	55.4866666667
BGIOSGA037057		-	1590.890	10.6356184104	8.53125056561E-17	7.06642733799E-15	yes	up	0	0	0	10.33	8.4	24.59	0	14.44
BGIOSGA027522		-	0.437	-1.19300753045	9.9249641258E-17	8.19680151267E-15	yes	down	56.55	64.91	60.79	22.19	26.29	20.03	60.75	22.8366666667
BGIOSGA017458		-	11.576	3.53305306901	1.00075677573E-16	8.24092569403E-15	yes	up	5.91	6.36	6.14	33.29	40.58	101.29	6.13666666667	58.3866666667
BGIOSGA005014		-	6.651	2.73353788698	1.01989672674E-16	8.37412297874E-15	yes	up	17.77	11.04	9.35	47.46	50.39	89.94	12.72	62.5966666667
BGIOSGA012614		-	2.628	1.39394676208	1.05772821709E-16	8.65957492511E-15	yes	up	24.39	24.34	26.83	55.6	52.25	63.59	25.1866666667	57.1466666667
BGIOSGA026372		-	4.652	2.21795748892	1.07885803152E-16	8.80703615617E-15	yes	up	18.43	13.99	17	60.59	52.69	79.33	16.4733333333	64.2033333333
BGIOSGA026791		-	5.924	2.5666397999	1.08568148286E-16	8.83719696923E-15	yes	up	2.02	1.61	1.18	7.7	7.97	9.85	1.60333333333	8.50666666667
BGIOSGA016330		-	3.722	1.89616757792	1.1061789992E-16	8.97816834268E-15	yes	up	41.46	46.16	46.47	115.17	117.2	161.42	44.6966666667	131.263333333
BGIOSGA007815		-	3.113	1.63809975026	1.19766613264E-16	9.69285957492E-15	yes	up	21.93	14.96	19.03	45.94	51.67	47.53	18.64	48.38
BGIOSGA014522		-	0.070	-3.842490634	1.34792990709E-16	1.08777943502E-14	yes	down	4.92	4.18	3.16	0.18	0.32	0.25	4.08666666667	0.25
BGIOSGA005809		-	4.750	2.24793422625	1.3645345541E-16	1.09804212195E-14	yes	up	2.96	2.33	1.56	10.76	8.72	9.93	2.28333333333	9.80333333333
BGIOSGA021452		-	15.251	3.9308285838	1.37302062584E-16	1.10173203344E-14	yes	up	5.35	4.25	2.59	72.45	67.71	17.03	4.06333333333	52.3966666667
MSTRG.19783		-	1338.133	10.3860057494	1.39934055721E-16	1.11967065265E-14	yes	up	0	0	0	2.02	4.37	5.14	0	3.84333333333
BGIOSGA023784		-	4.980	2.31607754749	1.41678109014E-16	1.13027769505E-14	yes	up	131.65	133.65	151.64	412.9	507.33	794.07	138.98	571.433333333
MSTRG.27314		-	0.001	-9.97264632311	1.42060039561E-16	1.13027769505E-14	yes	down	12.88	12.18	14.05	0	0	0	13.0366666667	0
BGIOSGA035754		-	6.377	2.67286702094	1.65621159101E-16	1.3140364154E-14	yes	up	3.17	3.23	3	13.41	12.22	23.74	3.13333333333	16.4566666667
BGIOSGA030104		-	4.786	2.25879697455	1.6928991617E-16	1.33938198381E-14	yes	up	5.15	4.93	3.79	12.9	18.62	23.15	4.62333333333	18.2233333333
BGIOSGA032890		-	4.167	2.05916389506	1.79835778177E-16	1.41884400967E-14	yes	up	3.75	4.2	4.18	17.29	13.84	11.17	4.04333333333	14.1
BGIOSGA002607		-	4.772	2.25466655784	1.96304452462E-16	1.54446218936E-14	yes	up	38.63	40.14	46.9	132.33	129.94	220.34	41.89	160.87
BGIOSGA026842		NADH-cytochrome b5 reductase [Source:UniProtKB/TrEMBL;Acc:B8BBJ8]	8.600	3.10441779519	1.99355263571E-16	1.5641081721E-14	yes	up	23.06	24.02	25.5	107.97	132.2	290.83	24.1933333333	177
BGIOSGA008185		-	3.026	1.59752779539	2.03137828034E-16	1.58937062405E-14	yes	up	21.11	17.02	18.19	44.09	47.79	54.73	18.7733333333	48.87
BGIOSGA005031		-	5.003	2.32292858383	2.38382626368E-16	1.85997714966E-14	yes	up	77.08	71.13	92.87	258.94	277.2	462.32	80.36	332.82
BGIOSGA004450		-	3.215	1.68500482207	2.44596307144E-16	1.90320184443E-14	yes	up	74.74	53.36	49.26	171.99	177.98	137.06	59.12	162.343333333
MSTRG.30122		-	33.109	5.0491659667	2.5576387823E-16	1.98462932434E-14	yes	up	0.04	0.12	0.02	1.6	1.57	2.04	0.06	1.73666666667
BGIOSGA025978		Amine oxidase [Source:UniProtKB/TrEMBL;Acc:B8B7J8]	0.336	-1.57142143367	2.7559614472E-16	2.13266112538E-14	yes	down	33.71	21.77	27.59	8.11	7.43	9.73	27.69	8.42333333333
BGIOSGA022396		-	2.471	1.30515053911	2.79209418269E-16	2.15471858443E-14	yes	up	83.39	81.4	77.3	155.14	156.16	179.64	80.6966666667	163.646666667
BGIOSGA019107		Phosphoinositide phospholipase C [Source:UniProtKB/TrEMBL;Acc:B8AXK3]	0.282	-1.82794654628	2.83256341244E-16	2.17999328567E-14	yes	down	156.54	127.82	128.45	39.38	38.71	23.73	137.603333333	33.94
BGIOSGA018779		-	2.425	1.27808220503	2.89062389376E-16	2.21863238802E-14	yes	up	34.61	35.88	39.98	78.01	75.87	92.17	36.8233333333	82.0166666667
BGIOSGA014605		-	3.596	1.84642475013	2.98152992745E-16	2.28120603427E-14	yes	up	22.2	25.2	36.71	99.93	78.59	112.42	28.0366666667	96.98
BGIOSGA028724		-	3.239	1.69553848091	2.98830317819E-16	2.28120603427E-14	yes	up	297.22	335.61	353.06	751.93	887.42	1118.11	328.63	919.153333333
BGIOSGA037332		-	3.927	1.97351288005	3.17330460476E-16	2.41590265664E-14	yes	up	23.49	15.82	18.26	49.4	66.11	72.19	19.19	62.5666666667
BGIOSGA031561		-	3.919	1.97035202397	3.1911321409E-16	2.42294428279E-14	yes	up	7.79	7.99	6.75	23.68	20.87	28.88	7.51	24.4766666667
BGIOSGA020786		-	2.237	1.16139043839	3.24252087084E-16	2.45536198383E-14	yes	up	126.62	116.32	129.68	226.47	233.17	243.86	124.206666667	234.5
BGIOSGA009782		-	9.761	3.28705340316	3.26288618745E-16	2.46417701509E-14	yes	up	2.27	3	3.96	16.6	18.43	39.15	3.07666666667	24.7266666667
BGIOSGA020721		-	4.135	2.04784644388	3.44330037457E-16	2.59349384213E-14	yes	up	17.53	15.01	22.58	56.73	55.25	76.93	18.3733333333	62.97
BGIOSGA024937		-	12.651	3.66119746364	3.45714457214E-16	2.59699596915E-14	yes	up	2.43	1.05	0.9	10.81	12.98	21.9	1.46	15.23
BGIOSGA016536		-	0.284	-1.81525650474	3.61365539811E-16	2.70492820823E-14	yes	down	25.72	20.73	19.14	4.8	5.27	5.46	21.8633333333	5.17666666667
BGIOSGA014893	BGLU12	Beta-glucosidase 12 [Source:UniProtKB/Swiss-Prot;Acc:B8AVF0]	0.385	-1.37559883665	3.61997827123E-16	2.70492820823E-14	yes	down	208.7	165.47	172.04	65.07	60.64	50.02	182.07	58.5766666667
BGIOSGA028940		-	3.278	1.71291293793	3.6758852057E-16	2.73945587428E-14	yes	up	5	3.83	4.16	10.95	14.04	10.54	4.33	11.8433333333
BGIOSGA016469		-	4.286	2.09978321868	3.86962067827E-16	2.87624831731E-14	yes	up	13.98	14.09	13.62	38.52	43.82	65.76	13.8966666667	49.3666666667
BGIOSGA019953		-	2.189	1.13045145671	3.89212959977E-16	2.88538584109E-14	yes	up	49.32	46.99	41.36	81.79	87.77	81.44	45.89	83.6666666667
BGIOSGA020099		-	3.763	1.91176112754	3.95065606783E-16	2.92110682293E-14	yes	up	7.6	7.68	9.77	17.59	23.73	27.16	8.35	22.8266666667
BGIOSGA011237		S-acyltransferase [Source:UniProtKB/TrEMBL;Acc:B8AQH2]	0.297	-1.75270920463	3.98063208854E-16	2.93558624911E-14	yes	down	11.07	12.65	10.34	2.88	3.35	2.32	11.3533333333	2.85
BGIOSGA035931		-	2.226	1.1547213008	4.05551922705E-16	2.98302449396E-14	yes	up	22.33	20.05	21.16	36.09	38.4	39.64	21.18	38.0433333333
BGIOSGA019590		-	16.682	4.0602347368	4.38483820387E-16	3.21687675502E-14	yes	up	0.6	0.2	0.21	2.76	4.86	6.4	0.336666666667	4.67333333333
BGIOSGA013563		-	2.379	1.25060840864	4.45639859705E-16	3.26090617548E-14	yes	up	304.28	341.45	302.44	656.4	580.77	645.49	316.056666667	627.553333333
BGIOSGA014948		-	0.381	-1.39043737987	4.59730013788E-16	3.35474625431E-14	yes	down	55.5	65.27	66.89	19.85	20.96	19.05	62.5533333333	19.9533333333
BGIOSGA031436		Flavin-containing monooxygenase [Source:UniProtKB/TrEMBL;Acc:B8BI62]	3.395	1.7634103026	4.60839634155E-16	3.35474625431E-14	yes	up	12.84	11.24	12.49	33.26	29.7	39.74	12.19	34.2333333333
BGIOSGA029259		-	12.645	3.66053480278	4.81531905694E-16	3.49636726898E-14	yes	up	0.96	0.55	0.51	6.94	5.11	10.4	0.673333333333	7.48333333333
BGIOSGA026344		-	3.212	1.68359992525	4.8517258016E-16	3.51376910939E-14	yes	up	10.35	8.86	12.34	30.05	28.07	26.54	10.5166666667	28.22
BGIOSGA033188		Alpha-galactosidase [Source:UniProtKB/TrEMBL;Acc:B8BHM7]	3.169	1.66417189881	5.55540627717E-16	4.01310614575E-14	yes	up	29.68	19.1	24.64	68.03	67.92	58.26	24.4733333333	64.7366666667
BGIOSGA012927		-	2.522	1.3343462223	5.6635294742E-16	4.08077525507E-14	yes	up	19.49	18.21	18.17	33.98	37.2	39.8	18.6233333333	36.9933333333
BGIOSGA036252		-	13.502	3.75507058977	5.93720254969E-16	4.26708106911E-14	yes	up	2.41	0.55	1.73	13.92	14.79	23.34	1.56333333333	17.35
BGIOSGA011431		-	5.679	2.50559922227	6.03633312281E-16	4.32731545822E-14	yes	up	20.37	17.17	23.37	73.49	77.15	136.27	20.3033333333	95.6366666667
BGIOSGA008939		-	2.663	1.41278384237	6.2623765596E-16	4.47799559306E-14	yes	up	14.38	14.56	14.26	29.29	30.06	36	14.4	31.7833333333
BGIOSGA013052		Chlorophyll a-b binding protein, chloroplastic [Source:UniProtKB/Swiss-Prot;Acc:A2XJ35]	2.331	1.22088277496	6.48628968797E-16	4.62639525851E-14	yes	up	4500.71	4712	5475.68	9993.83	8962.37	9634.86	4896.13	9530.35333333
BGIOSGA016686		-	3.344	1.74160332402	6.55256175703E-16	4.66189185963E-14	yes	up	3.21	3.07	3.02	7.08	8.58	10.11	3.1	8.59
BGIOSGA004713		-	0.128	-2.96337177489	6.83488424673E-16	4.84558753982E-14	yes	down	20.34	19.1	16.27	1.68	3.37	0.59	18.57	1.88
MSTRG.27313		-	935.040	9.86888426156	6.84506790012E-16	4.84558753982E-14	yes	up	0	0	0	7.2	8.09	10.07	0	8.45333333333
BGIOSGA011279		-	4.178	2.06289227529	6.89628463356E-16	4.86963898687E-14	yes	up	10.89	10.61	7.73	28.26	28.1	38.68	9.74333333333	31.68
BGIOSGA023624		-	0.185	-2.4376875979	7.25817348767E-16	5.11239676207E-14	yes	down	11.98	12.13	12.17	2.4	1.69	1.22	12.0933333333	1.77
BGIOSGA010748		-	0.109	-3.19715406931	7.57520707027E-16	5.3224309378E-14	yes	down	127.46	73.92	95.48	7.62	12.25	7.71	98.9533333333	9.19333333333
BGIOSGA019320		-	7.797	2.96294264158	7.64476313433E-16	5.35797356648E-14	yes	up	2.58	2.39	3	11.62	12.87	28.33	2.65666666667	17.6066666667
BGIOSGA022749		-	0.003	-8.60286702732	8.14005735517E-16	5.69098811873E-14	yes	down	30.12	8.34	37.01	0.05	0.13	0	25.1566666667	0.06
BGIOSGA029186		-	4.195	2.0686086614	8.60769873558E-16	6.00307285892E-14	yes	up	52.49	42.6	69.39	150.65	170.73	255.74	54.8266666667	192.373333333
BGIOSGA015193		-	5.271	2.39802635376	8.91620938658E-16	6.2029146336E-14	yes	up	1.1	0.93	0.72	3.84	3.16	4.82	0.916666666667	3.94
BGIOSGA023200		-	5.972	2.57814099931	8.9691632348E-16	6.2244229869E-14	yes	up	16.33	20.59	20.83	66.57	84.54	145.7	19.25	98.9366666667
BGIOSGA025849		Thiamine thiazole synthase, chloroplastic [Source:UniProtKB/TrEMBL;Acc:A2YM28]	0.210	-2.25233638038	9.20836123516E-16	6.3747588992E-14	yes	down	784.62	818.26	859.06	164.34	90.89	179.6	820.646666667	144.943333333
BGIOSGA012723		-	24.032	4.58688819071	9.82240074377E-16	6.78322026914E-14	yes	up	0.12	0.14	0.35	3.24	2.93	5.77	0.203333333333	3.98
BGIOSGA004408		Glycosyltransferase [Source:UniProtKB/TrEMBL;Acc:A2WUT5]	9.374	3.22865245399	1.22467668282E-15	8.43682753808E-14	yes	up	3.02	4.39	4.14	18.21	21.71	47.12	3.85	29.0133333333
BGIOSGA032055		-	0.317	-1.65829683473	1.2470715276E-15	8.57020323532E-14	yes	down	40.7	34.25	37.18	9.1	14.04	9.69	37.3766666667	10.9433333333
BGIOSGA017926		-	3.628	1.85920351311	1.36626466547E-15	9.3665401641E-14	yes	up	3.61	2.42	2.83	9.49	8.65	9.51	2.95333333333	9.21666666667
BGIOSGA024202		-	0.300	-1.73507696201	1.44870488495E-15	9.90766815384E-14	yes	down	15.04	17.68	18.99	4.41	5.1	3.66	17.2366666667	4.39
BGIOSGA018854		-	3.214	1.68439767223	1.4751663103E-15	1.0064268704E-13	yes	up	3.43	4.08	4.34	11.22	10.28	10.26	3.95	10.5866666667
BGIOSGA011510		-	3.338	1.73896213254	1.48101702468E-15	1.00798375571E-13	yes	up	16.08	15.64	17.11	37.64	43.06	58.19	16.2766666667	46.2966666667
BGIOSGA001375		-	4.725	2.24044665755	1.51461770549E-15	1.02837444932E-13	yes	up	24.09	16.51	19.29	60.6	75.36	103.84	19.9633333333	79.9333333333
BGIOSGA006800		-	3.813	1.93080438073	1.57437395418E-15	1.06638350925E-13	yes	up	20.99	28.13	26.21	76.17	64.57	97.44	25.11	79.3933333333
BGIOSGA000776		-	3.064	1.61538980682	1.58544668869E-15	1.07131439527E-13	yes	up	2.29	2.05	2.11	5.2	5.45	5.78	2.15	5.47666666667
BGIOSGA017821		-	2.879	1.52562656946	1.72699332099E-15	1.16417485326E-13	yes	up	16.3	14.85	13.43	31.46	35.02	36.74	14.86	34.4066666667
BGIOSGA004707		-	0.309	-1.69361069692	1.74695343016E-15	1.17482618178E-13	yes	down	235.69	154.24	184.34	50.26	55.05	44.61	191.423333333	49.9733333333
BGIOSGA015373		-	3.028	1.59848952969	1.77546788342E-15	1.19116604197E-13	yes	up	163.08	151.66	159.87	275.99	284.87	380.83	158.203333333	313.896666667
BGIOSGA026453		-	4.552	2.18649813381	1.86769678359E-15	1.25007335669E-13	yes	up	29.73	26.6	28.5	80.87	94.87	145.33	28.2766666667	107.023333333
BGIOSGA007846		-	3.427	1.77710936134	1.93211346119E-15	1.29013108065E-13	yes	up	35.06	33.78	37.01	92.05	99.14	140.57	35.2833333333	110.586666667
BGIOSGA008648		-	2.092	1.06461582746	2.05701556374E-15	1.37029256127E-13	yes	up	22.19	21.62	24.46	40.84	42.11	41	22.7566666667	41.3166666667
BGIOSGA015319		-	12.072	3.59362782446	2.09908454029E-15	1.39502689036E-13	yes	up	13.94	5.65	6.33	114.4	114.09	35.79	8.64	88.0933333333
BGIOSGA002278		-	6.675	2.73886239193	2.246784977E-15	1.48968172947E-13	yes	up	3.06	3.37	3.17	12.08	13.07	26.91	3.2	17.3533333333
MSTRG.26779		-	8.872	3.14922999311	2.31605402145E-15	1.53201278304E-13	yes	up	3.11	1.85	1.79	10.03	16.13	23.48	2.25	16.5466666667
BGIOSGA013410		-	6.481	2.69613249797	2.42874325283E-15	1.60280030785E-13	yes	up	23.8	23.5	37.97	110.59	125.57	221.71	28.4233333333	152.623333333
BGIOSGA008787		-	4.581	2.19574122146	2.46372701548E-15	1.62185015389E-13	yes	up	39.48	38.25	46.94	120.36	135.97	216.22	41.5566666667	157.516666667
BGIOSGA014724		-	13.990	3.80631790439	2.46909387918E-15	1.62185015389E-13	yes	up	0.3	0.37	0.09	2.6	2.64	3.63	0.253333333333	2.95666666667
BGIOSGA028057		-	11.826	3.56383539321	2.56418853864E-15	1.68040615485E-13	yes	up	10.43	3.26	4.28	36.74	54.09	84.04	5.99	58.29
BGIOSGA007030		-	2.157	1.10896338604	2.68979957678E-15	1.75864326495E-13	yes	up	54.13	49.29	50.73	86.88	96.69	95.04	51.3833333333	92.87
BGIOSGA028267		RNA polymerase sigma factor [Source:UniProtKB/TrEMBL;Acc:B8BC85]	3.496	1.80574010853	2.73351396701E-15	1.78309704384E-13	yes	up	29.29	29.16	30.35	70.7	76.2	108.04	29.6	84.98
BGIOSGA030707		-	2.904	1.53821097846	2.77522470558E-15	1.80613414307E-13	yes	up	43.27	43.12	39.51	92.23	95.72	123.3	41.9666666667	103.75
BGIOSGA012357		-	9.304	3.21791986623	2.88936626746E-15	1.87609540746E-13	yes	up	4.3	3.03	3.45	16.49	19.25	46.21	3.59333333333	27.3166666667
BGIOSGA022216		Zinc finger protein [Source:UniProtKB/TrEMBL;Acc:Q84K08]	4.249	2.08721967624	3.01612813878E-15	1.95391145137E-13	yes	up	16.09	16.46	10.15	47.42	51.01	64.25	14.2333333333	54.2266666667
BGIOSGA029757	WRKY62	WRKY transcription factor WRKY62 [Source:UniProtKB/Swiss-Prot;Acc:B8BF91]	4.760	2.2510675088	3.06678033191E-15	1.9821787294E-13	yes	up	7.8	8.59	7.98	27.24	27.04	44.4	8.12333333333	32.8933333333
BGIOSGA012670		-	5.396	2.43187617724	3.19360662317E-15	2.05943879159E-13	yes	up	3.41	2.97	2.84	10.13	11.06	19.09	3.07333333333	13.4266666667
BGIOSGA021672		-	0.221	-2.17698048209	3.26482702986E-15	2.10057037491E-13	yes	down	18.24	15.06	14.49	3.87	3.14	1.82	15.93	2.94333333333
BGIOSGA030715		-	3.126	1.64452571933	3.48630374751E-15	2.23796930337E-13	yes	up	61.61	54.12	47.18	125.69	129	79.34	54.3033333333	111.343333333
BGIOSGA037453		Eukaryotic translation initiation factor 5A [Source:UniProtKB/TrEMBL;Acc:A6N028]	0.454	-1.13979240793	3.52676164877E-15	2.25880686552E-13	yes	down	324.28	363.27	301.1	125.89	135.69	113.52	329.55	125.033333333
BGIOSGA011275		-	8.448	3.07868733007	3.87543815193E-15	2.4765101946E-13	yes	up	1.55	1.62	1.72	8.46	9.4	16.41	1.63	11.4233333333
BGIOSGA010742		-	8.697	3.12059321646	3.93439163471E-15	2.50850771383E-13	yes	up	13.98	8.88	6.49	82.97	75.94	25.99	9.78333333333	61.6333333333
BGIOSGA015799		-	6.119	2.61319145933	4.01202264199E-15	2.55224278205E-13	yes	up	0.99	0.97	0.81	3.19	5.4	6.3	0.923333333333	4.96333333333
BGIOSGA025944		Chlorophyll a-b binding protein, chloroplastic [Source:UniProtKB/TrEMBL;Acc:A2YMN1]	2.636	1.39861661476	4.06199098013E-15	2.57822326368E-13	yes	up	1917.49	2047.38	2318.95	4819.47	3984.7	4929.44	2094.60666667	4577.87
BGIOSGA027812		-	4.403	2.13850861414	4.08647761567E-15	2.58794978149E-13	yes	up	14.08	13.64	13.89	45.12	51.91	82.55	13.87	59.86
BGIOSGA035064		Chlorophyll a-b binding protein, chloroplastic [Source:UniProtKB/TrEMBL;Acc:A2ZD01]	2.701	1.43347673259	4.37117789812E-15	2.76205636985E-13	yes	up	2566.48	2610.46	2903.73	6133.86	4822.13	6042	2693.55666667	5665.99666667
BGIOSGA000239		-	6.352	2.66710776277	4.40612624934E-15	2.77792490876E-13	yes	up	6.63	6.75	7.39	22.65	30.42	55.27	6.92333333333	36.1133333333
MSTRG.10881		-	3.927	1.97334981554	4.43732994397E-15	2.7913671329E-13	yes	up	4.45	4.15	3.73	10.57	12.25	17.15	4.11	13.3233333333
BGIOSGA032502		-	9.215	3.20402893216	4.61578926432E-15	2.89413091991E-13	yes	up	0.47	0.39	0.33	1.92	2.4	4.71	0.396666666667	3.01
BGIOSGA016502		Zeaxanthin epoxidase, chloroplastic [Source:UniProtKB/TrEMBL;Acc:A2XU09]	3.702	1.88833802712	4.62118266907E-15	2.89413091991E-13	yes	up	23.69	24.35	28.62	62	72.8	98.97	25.5533333333	77.9233333333
BGIOSGA010546		-	2.825	1.49818480935	4.73115915085E-15	2.95645111097E-13	yes	up	74.32	98.7	95.48	213.49	192.44	231.24	89.5	212.39
BGIOSGA023851		-	0.107	-3.22904986843	4.85938185698E-15	3.02987285983E-13	yes	down	4.63	7.59	7.94	0.54	0.94	0.32	6.72	0.6
BGIOSGA007412		-	18.522	4.21114881431	4.95842934226E-15	3.08482019322E-13	yes	up	1.46	0.24	0.93	8.98	10.68	20.25	0.876666666667	13.3033333333
BGIOSGA019120		-	5.170	2.37012465808	5.3895359822E-15	3.34565810587E-13	yes	up	1.46	1.04	1.11	4.86	4.83	6.56	1.20333333333	5.41666666667
BGIOSGA025894		Beta-amylase [Source:UniProtKB/TrEMBL;Acc:A2YMB7]	11.961	3.58031738318	5.70671159035E-15	3.53478221205E-13	yes	up	3.95	4.3	3.26	58.12	46.06	12.23	3.83666666667	38.8033333333
MSTRG.25485		-	0.291	-1.7819860283	5.86346479319E-15	3.61088150704E-13	yes	down	37.38	46.68	41.94	9.48	13.39	7.85	42	10.24
BGIOSGA024177		-	7.038	2.81520303525	5.86647338809E-15	3.61088150704E-13	yes	up	1.4	0.83	1.21	5.79	5.62	8.58	1.14666666667	6.66333333333
BGIOSGA030741		-	2.832	1.50160409635	5.86792215164E-15	3.61088150704E-13	yes	up	10.23	10.19	9.79	20.69	22.48	27.74	10.07	23.6366666667
BGIOSGA025189		-	3.334	1.73735506654	5.94569653446E-15	3.65078692643E-13	yes	up	33.42	30.08	32.23	105.28	88.49	101.91	31.91	98.56
BGIOSGA004212		-	3.907	1.96616060107	6.28406414141E-15	3.85018203198E-13	yes	up	62.16	63.21	76.66	177.47	191.23	284.9	67.3433333333	217.866666667
BGIOSGA036042		-	0.005	-7.52223660271	6.42944056754E-15	3.93072616516E-13	yes	down	792.03	260.36	725.42	0	2.13	6.93	592.603333333	3.02
BGIOSGA002704		-	0.134	-2.90286382449	6.76090526871E-15	4.12444426166E-13	yes	down	40.58	39.65	36.59	5.4	6.04	1.74	38.94	4.39333333333
BGIOSGA037682		-	34.896	5.1249720019	6.98271881203E-15	4.24851631604E-13	yes	up	0.18	0.17	0.36	3.46	4.25	12.54	0.236666666667	6.75
BGIOSGA026407		-	3.675	1.87776183527	6.99437099295E-15	4.24851631604E-13	yes	up	8.09	6.88	6.58	18.89	20.72	26.47	7.18333333333	22.0266666667
MSTRG.30801		-	38.937	5.283055092	7.02590698842E-15	4.25851379588E-13	yes	up	0	0.07	0.18	1.75	2.48	3.83	0.0833333333333	2.68666666667
BGIOSGA026933		-	2.160	1.11120427377	7.15208705842E-15	4.32571089861E-13	yes	up	32.89	29	31.84	53.63	54.65	54.08	31.2433333333	54.12
BGIOSGA010761		-	5.193	2.37669779782	7.2085126102E-15	4.35052219392E-13	yes	up	78.06	81.96	143.93	446.62	334.56	546.51	101.316666667	442.563333333
BGIOSGA001494		-	12.989	3.69919144302	7.31862689186E-15	4.40756112069E-13	yes	up	1.64	1.48	1.1	10.59	10.63	24.14	1.40666666667	15.12
MSTRG.23099		-	3.972	1.98986507108	7.48999802093E-15	4.49196172842E-13	yes	up	13.46	11.31	9.89	29.58	41.53	43.81	11.5533333333	38.3066666667
BGIOSGA034210		-	4.108	2.03841298852	7.49057877176E-15	4.49196172842E-13	yes	up	37.38	42.03	65.94	175.23	143.94	178.16	48.45	165.776666667
BGIOSGA011536		-	2.493	1.31800368081	7.6960676059E-15	4.60541164256E-13	yes	up	21.03	16.14	15.88	34.69	39.2	35.97	17.6833333333	36.62
BGIOSGA010676		-	0.226	-2.14874670597	7.85162208164E-15	4.68856375678E-13	yes	down	26.61	28.96	30.49	5.39	6.97	3.95	28.6866666667	5.43666666667
BGIOSGA013524		Serine hydroxymethyltransferase [Source:UniProtKB/TrEMBL;Acc:B8AJX7]	4.049	2.01760247494	7.8980033088E-15	4.70631019952E-13	yes	up	358.19	371.29	402.8	983.53	1096.59	1708.87	377.426666667	1262.99666667
BGIOSGA029755		-	4.096	2.03405615146	8.46669464648E-15	5.0345640061E-13	yes	up	32.14	20.79	19.04	95.59	67.77	87.16	23.99	83.5066666667
BGIOSGA018771		Carboxypeptidase [Source:UniProtKB/TrEMBL;Acc:B8AYD6]	0.328	-1.60989007485	8.63708295731E-15	5.12509260776E-13	yes	down	23.3	27.09	26.11	6.93	8.54	5.51	25.5	6.99333333333
BGIOSGA033794		-	3.149	1.65492211168	8.84753878498E-15	5.23896714846E-13	yes	up	81.72	57.56	68.6	133.36	170.74	195.42	69.2933333333	166.506666667
BGIOSGA008883	CYP707A5	Abscisic acid 8'-hydroxylase 1 [Source:UniProtKB/Swiss-Prot;Acc:Q09J79]	7.429	2.89312766611	1.00237994179E-14	5.92305888199E-13	yes	up	10.49	11.05	10.7	38.57	50.05	107.32	10.7466666667	65.3133333333
BGIOSGA038112		-	6.546	2.71051483136	1.06294950536E-14	6.26785151959E-13	yes	up	2.32	1.75	1.85	7.36	9.01	15.54	1.97333333333	10.6366666667
BGIOSGA017249		-	2.260	1.17619726513	1.07175967416E-14	6.30663583262E-13	yes	up	27.64	29.48	30.55	50.97	51.89	55.16	29.2233333333	52.6733333333
MSTRG.26362		-	0.274	-1.86588741392	1.17046855778E-14	6.87315684294E-13	yes	down	1433.66	1604.83	1560.01	398.9	437.04	232.55	1532.83333333	356.163333333
BGIOSGA001376		-	3.780	1.91838294008	1.18559078899E-14	6.94751282885E-13	yes	up	116.61	99.98	95.07	142.59	169.31	215.61	103.886666667	175.836666667
BGIOSGA008784		-	3.324	1.73277270244	1.20094445178E-14	7.02291429408E-13	yes	up	187.02	134.62	121.06	399.58	391.99	498.37	147.566666667	429.98
BGIOSGA009964		-	4.907	2.2949449879	1.28251667148E-14	7.4844387161E-13	yes	up	37.73	46.84	51.6	133.24	139.81	242.13	45.39	171.726666667
MSTRG.22040		-	0.314	-1.67052705405	1.34575756861E-14	7.83730361347E-13	yes	down	20.21	24.94	27.75	6.58	7.24	5.16	24.3	6.32666666667
MSTRG.16656		-	152.536	7.25300458322	1.3744115298E-14	7.98770651425E-13	yes	up	0.1	0.05	0	3.17	4.79	7.53	0.05	5.16333333333
BGIOSGA005413		40S ribosomal protein S30 [Source:UniProtKB/TrEMBL;Acc:B8AEE7]	0.276	-1.85672512619	1.39548793188E-14	8.09354345708E-13	yes	down	215.65	320.82	294.74	57.6	81.77	54.39	277.07	64.5866666667
BGIOSGA030361		-	4.839	2.27457004973	1.42430262904E-14	8.24373519614E-13	yes	up	9.7	9.21	10.21	26.27	35.61	54.25	9.70666666667	38.71
BGIOSGA002655		-	0.164	-2.60709552238	1.46657663621E-14	8.47105461959E-13	yes	down	4.01	3.45	3.39	0.49	0.45	0.53	3.61666666667	0.49
BGIOSGA025188		-	6.013	2.58818582543	1.50551033576E-14	8.67819172114E-13	yes	up	18.19	12.63	18.41	61.29	65.8	119.14	16.41	82.0766666667
BGIOSGA008440		-	3.122	1.64229453554	1.55190718176E-14	8.927417179E-13	yes	up	38.39	42.44	34.64	81.61	97.84	119.14	38.49	99.53
BGIOSGA014813		-	5.340	2.41689614283	1.58411965614E-14	9.09419912349E-13	yes	up	31.22	35.42	45.33	115.29	147	235.07	37.3233333333	165.786666667
BGIOSGA020101		-	0.456	-1.1316001879	1.58796692542E-14	9.09779428163E-13	yes	down	85.2	74.03	73.42	27.89	34.02	26.78	77.55	29.5633333333
BGIOSGA003133		-	5.300	2.40603601833	1.61791422742E-14	9.25060472742E-13	yes	up	56.74	72.31	147.88	439.47	326.54	447.61	92.31	404.54
BGIOSGA022969		-	5.867	2.55272107624	1.63561483904E-14	9.33291739974E-13	yes	up	0.79	0.54	0.65	2.79	2.94	3.88	0.66	3.20333333333
BGIOSGA003168		-	5.029	2.33014879748	1.67353763735E-14	9.53005454979E-13	yes	up	2.55	2.18	2.82	7.54	8.1	11.15	2.51666666667	8.93
BGIOSGA023845		-	3.536	1.82214394689	1.69748874262E-14	9.64699588238E-13	yes	up	97.85	90.43	96.7	225.84	240.86	357.41	94.9933333333	274.703333333
BGIOSGA020217		-	3.952	1.98248878713	1.71651170637E-14	9.70019825071E-13	yes	up	37.66	40.5	26.7	102.81	102.49	141.94	34.9533333333	115.746666667
BGIOSGA015430		-	8.609	3.10586836899	1.71715316883E-14	9.70019825071E-13	yes	up	29.22	29.21	30.35	136.89	164.87	414.2	29.5933333333	238.653333333
BGIOSGA018373		-	2.510	1.32788282399	1.731700919E-14	9.73877799487E-13	yes	up	240.81	268.52	314.09	581.15	542	597.58	274.473333333	573.576666667
MSTRG.6792		-	0.001	-9.96487343808	1.73659137749E-14	9.73877799487E-13	yes	down	42.05	41.76	10.69	0	0	0	31.5	0
BGIOSGA004794		-	3.087	1.62635952137	1.73702302788E-14	9.73877799487E-13	yes	up	5.74	5.9	5.61	12.62	13.96	16.88	5.75	14.4866666667
BGIOSGA029394		Uncharacterized protein Spk(T) [Source:UniProtKB/TrEMBL;Acc:Q66V57]	0.118	-3.08242100373	1.7377745121E-14	9.73877799487E-13	yes	down	56.46	30.28	37.43	5.65	6.47	1.96	41.39	4.69333333333
BGIOSGA032160		-	3.168	1.66336773578	1.81659996461E-14	1.0160369505E-12	yes	up	206.42	143.71	175.79	409	462.44	535.34	175.306666667	468.926666667
BGIOSGA009079		Glycosyltransferase [Source:UniProtKB/TrEMBL;Acc:A2X9S1]	4.940	2.30439605251	1.90098923133E-14	1.05954196024E-12	yes	up	1.97	2.53	2.75	12.06	7.31	10.4	2.41666666667	9.92333333333
BGIOSGA029191		-	0.204	-2.29212700667	1.90188625895E-14	1.05954196024E-12	yes	down	16.93	26.01	23.01	4.62	4.38	2.3	21.9833333333	3.76666666667
BGIOSGA033532		-	8.096	3.01716613543	1.91787324354E-14	1.06634507409E-12	yes	up	1.95	1.9	1	9.29	9.93	13.26	1.61666666667	10.8266666667
BGIOSGA033831		-	0.147	-2.76390773775	1.97020606159E-14	1.09329018094E-12	yes	down	14.84	15.14	13.52	2.74	1.79	0.83	14.5	1.78666666667
BGIOSGA002159		Non-specific serine/threonine protein kinase [Source:UniProtKB/TrEMBL;Acc:A2WLW5]	7.477	2.90240888597	2.12464341086E-14	1.17667751254E-12	yes	up	3.98	1.59	2.62	12.47	15.76	22.31	2.73	16.8466666667
BGIOSGA018161		-	0.193	-2.37543488478	2.17746057843E-14	1.20356896356E-12	yes	down	39.05	46.62	47.92	6.5	9.73	5.75	44.53	7.32666666667
BGIOSGA010871		-	11.850	3.56678293184	2.22898241674E-14	1.2296407883E-12	yes	up	1.01	0.73	0.93	6.36	5.54	14.07	0.89	8.65666666667
MSTRG.25431		-	0.294	-1.76569130949	2.24062022483E-14	1.23365142788E-12	yes	down	22.01	19.61	20.64	4.18	5.1	5.99	20.7533333333	5.09
BGIOSGA019234		-	3.668	1.87480159591	2.43183928292E-14	1.3363288044E-12	yes	up	58.52	59.93	145.41	377.43	424.87	661.86	87.9533333333	488.053333333
BGIOSGA002145		-	0.470	-1.0899199474	2.71374464639E-14	1.48834402985E-12	yes	down	181	170.35	189.45	75.68	69.53	67.62	180.266666667	70.9433333333
BGIOSGA014888	DAO	2-oxoglutarate-dependent dioxygenase DAO [Source:UniProtKB/Swiss-Prot;Acc:Q01IX6]	2.849	1.5105484882	2.84308357255E-14	1.55625766486E-12	yes	up	13.78	12.26	13.41	35.96	28.5	27.21	13.15	30.5566666667
BGIOSGA009055		-	2.142	1.09874708895	2.85939730946E-14	1.56216009682E-12	yes	up	50.82	43.28	46.58	85.91	90.16	75.57	46.8933333333	83.88
BGIOSGA009543		-	2.658	1.4104653142	2.92351720713E-14	1.59410701767E-12	yes	up	152.91	129.72	120.12	329.57	277.91	299.78	134.25	302.42
BGIOSGA033576		-	11.181	3.48301886797	2.95528861172E-14	1.60832614331E-12	yes	up	0.31	0.27	0.38	3.15	4.09	1.82	0.32	3.02
BGIOSGA028809		-	7.646	2.93468465458	3.02535607019E-14	1.64329196543E-12	yes	up	2.01	1.67	1.3	8.21	7.46	15.64	1.66	10.4366666667
BGIOSGA004796		-	2.804	1.48737660546	3.49165873415E-14	1.89293475904E-12	yes	up	76.3	78.49	75.01	150.16	174.03	211.24	76.6	178.476666667
BGIOSGA034472		-	4.915	2.29722618101	3.56034583626E-14	1.92647448554E-12	yes	up	10.91	7.58	9.5	20.7	20.62	35.17	9.33	25.4966666667
BGIOSGA004591		Pectinesterase [Source:UniProtKB/TrEMBL;Acc:A2WVV7]	0.304	-1.71793372055	4.02408105461E-14	2.16908720205E-12	yes	down	14.42	13.99	16.85	4.59	3.93	2.97	15.0866666667	3.83
BGIOSGA003226		-	4.669	2.22326506818	4.20102597814E-14	2.26015197624E-12	yes	up	3.46	3.09	4.57	10.56	12.29	18.28	3.70666666667	13.71
BGIOSGA016066		-	10.572	3.4022075898	4.24666742217E-14	2.28036352356E-12	yes	up	0.32	0.25	0.16	1.64	1.73	3.05	0.243333333333	2.14
BGIOSGA031696		Long-chain-alcohol oxidase [Source:UniProtKB/TrEMBL;Acc:B8BHG1]	4.941	2.30486091893	4.45946837361E-14	2.39008888449E-12	yes	up	1.94	3.04	3.29	14.58	12.99	7.94	2.75666666667	11.8366666667
BGIOSGA006187		-	0.308	-1.69785195985	4.52454410307E-14	2.42037401877E-12	yes	down	41.38	34.76	31.06	9.35	10.45	7.88	35.7333333333	9.22666666667
MSTRG.27933		-	2.681	1.42288596753	4.65196864636E-14	2.48383467706E-12	yes	up	13.58	12.62	11.04	24.63	31.55	27.13	12.4133333333	27.77
BGIOSGA019256		-	5.550	2.47261027064	4.72266825722E-14	2.51682575331E-12	yes	up	19.29	18.85	20.38	69.14	78.91	152.84	19.5066666667	100.296666667
BGIOSGA002838		-	12.886	3.68773278232	4.77645761419E-14	2.54069765184E-12	yes	up	2.01	2.08	2	8.47	19.26	36.8	2.03	21.51
BGIOSGA029004		-	3.229	1.69125721267	4.80504061216E-14	2.55109721975E-12	yes	up	61.7	68.42	70.29	168.01	155.62	231.35	66.8033333333	184.993333333
BGIOSGA026484		-	2.566	1.35963179192	4.91284302917E-14	2.6034381118E-12	yes	up	1486.81	1612.97	1804.1	3616.43	3078.12	3905.66	1634.62666667	3533.40333333
BGIOSGA031701		Long-chain-alcohol oxidase [Source:UniProtKB/TrEMBL;Acc:A2Z8H1]	3.676	1.87811723855	5.24230918521E-14	2.77282814487E-12	yes	up	11.09	8.16	10.12	31.69	22.79	34.92	9.79	29.8
BGIOSGA013953		Nascent polypeptide-associated complex subunit beta [Source:UniProtKB/TrEMBL;Acc:B8ANP6]	0.215	-2.21500176969	5.25327139892E-14	2.77343272266E-12	yes	down	32.95	52.63	43.29	8.71	9.55	5.06	42.9566666667	7.77333333333
BGIOSGA026338		-	4.163	2.05764554616	5.45929087308E-14	2.87682221474E-12	yes	up	38.74	33.98	32.72	92.52	104.03	165.99	35.1466666667	120.846666667
BGIOSGA013950		-	4.604	2.20302693631	5.56214103858E-14	2.92556189264E-12	yes	up	5.99	6.91	6.88	18.74	22.41	34.83	6.59333333333	25.3266666667
BGIOSGA025349		-	0.054	-4.2125869998	5.62052848444E-14	2.95077745433E-12	yes	down	2.84	2.48	3.67	0.22	0.18	0	2.99666666667	0.133333333333
BGIOSGA020897		Glycine cleavage system P protein [Source:UniProtKB/TrEMBL;Acc:A2YEZ0]	3.899	1.9629427092	5.72898583461E-14	3.00213738216E-12	yes	up	174.25	180.16	203.17	464.96	522.59	805.3	185.86	597.616666667
BGIOSGA021046		-	2.312	1.20893383738	5.77743617918E-14	3.02192009039E-12	yes	up	82.18	63.14	68.09	141.69	155.5	124.4	71.1366666667	140.53
MSTRG.22019		-	3.693	1.88465274966	5.81808106196E-14	3.03755452117E-12	yes	up	39.71	31.78	35.54	87.8	98.89	141.3	35.6766666667	109.33
MSTRG.29121		-	0.389	-1.3614827302	5.93091477683E-14	3.09075069873E-12	yes	down	12.71	13.29	13.66	4.5	4.69	3.68	13.22	4.29
BGIOSGA017949		-	5.601	2.48562310224	6.53342805895E-14	3.39846547928E-12	yes	up	23.28	23.05	28.53	70.23	88.31	157.63	24.9533333333	105.39
BGIOSGA007813		-	2.296	1.19927068395	6.67986841692E-14	3.46825153375E-12	yes	up	110.58	88.71	108.35	201.62	188.86	202.07	102.546666667	197.516666667
BGIOSGA012067		alpha/beta-Hydrolases superfamily protein [Source:Projected from Arabidopsis thaliana (AT3G03990) TAIR;Acc:AT3G03990]	2.847	1.50969259254	6.80986693849E-14	3.52926039775E-12	yes	up	824.21	704.78	730.07	1561.99	1793.96	2220.83	753.02	1858.92666667
BGIOSGA036882	LTP	Non-specific lipid-transfer protein 1 [Source:UniProtKB/Swiss-Prot;Acc:A2ZHF1]	3.103	1.63354970436	7.18541210298E-14	3.71706895327E-12	yes	up	229.93	246.03	334.19	851.77	659.66	835.98	270.05	782.47
MSTRG.28571		-	12.173	3.60556471362	7.75152654748E-14	4.00259355271E-12	yes	up	0.48	0.15	0.18	1.76	2.65	3.7	0.27	2.70333333333
BGIOSGA000036		-	0.400	-1.32369920429	8.07443146049E-14	4.16172110587E-12	yes	down	71.13	86.25	72.02	25.15	26.1	25.51	76.4666666667	25.5866666667
BGIOSGA002073		-	0.313	-1.677692911	8.65738348369E-14	4.44595993631E-12	yes	down	107.35	123.91	142.61	44.05	39.27	26.45	124.623333333	36.59
BGIOSGA018969		-	2.300	1.20136424303	8.67939545101E-14	4.44917467357E-12	yes	up	9.21	9.69	9.94	17.84	17.99	19.31	9.61333333333	18.38
BGIOSGA008084		-	0.251	-1.99449955862	9.2570169844E-14	4.73667472327E-12	yes	down	39.41	30.09	28.83	7.37	8.81	4.51	32.7766666667	6.89666666667
BGIOSGA036689		-	13.497	3.75459134391	9.4062971857E-14	4.80435558789E-12	yes	up	0.13	0.1	0.16	1.44	1.91	1.09	0.13	1.48
BGIOSGA021715		-	3.765	1.91268383547	9.53918834527E-14	4.86343636845E-12	yes	up	346.72	315.91	459.86	901.82	1024.41	1487.17	374.163333333	1137.8
BGIOSGA013903		Ammonium transporter [Source:UniProtKB/TrEMBL;Acc:A2XNU1]	8.719	3.12422378174	9.56192312533E-14	4.86624357973E-12	yes	up	1.02	1.13	1.04	5.82	5.25	11.83	1.06333333333	7.63333333333
BGIOSGA019161		-	3.994	1.99780393783	9.72475451001E-14	4.94021027222E-12	yes	up	14.6	17.81	19.53	45.84	51.99	74.45	17.3133333333	57.4266666667
BGIOSGA011492		Aconitate hydratase [Source:UniProtKB/TrEMBL;Acc:B8AMU2]	0.426	-1.23029736581	9.82734021502E-14	4.97758940096E-12	yes	down	76	70.18	66.96	27.97	30.58	21.35	71.0466666667	26.6333333333
BGIOSGA036554		-	4.009	2.00334520499	9.83358076025E-14	4.97758940096E-12	yes	up	28.63	27.7	32.99	82.34	103.11	150.42	29.7733333333	111.956666667
BGIOSGA031327		-	24.204	4.59717904616	1.00181316754E-13	5.06193433225E-12	yes	up	0.09	0.66	0.34	4.6	5.38	11.3	0.363333333333	7.09333333333
BGIOSGA021784		-	0.297	-1.75349274706	1.01761879032E-13	5.13261477365E-12	yes	down	70.35	214.48	91.73	33.06	55.87	17.94	125.52	35.6233333333
BGIOSGA023697		-	2.522	1.33433714137	1.07884315968E-13	5.43171569432E-12	yes	up	28.51	28.17	27.56	53.88	55.36	67.12	28.08	58.7866666667
BGIOSGA011709		-	2.049	1.03489068399	1.09216210565E-13	5.48898908792E-12	yes	up	10.85	12.48	10.98	19.85	21.11	19.77	11.4366666667	20.2433333333
BGIOSGA013887		-	4.957	2.30942217311	1.18976441248E-13	5.96889801608E-12	yes	up	4.71	5.89	7.14	17.85	21.2	33.6	5.91333333333	24.2166666667
BGIOSGA017864	EXPA4	Expansin-A4 [Source:UniProtKB/Swiss-Prot;Acc:A2Y5R6]	0.426	-1.23210461642	1.20999708069E-13	6.05963963546E-12	yes	down	225.05	192.27	195.74	63.1	73.28	73.71	204.353333333	70.03
BGIOSGA013669		-	7.695	2.94390708864	1.30646066705E-13	6.53114717537E-12	yes	up	92.89	88.03	122.77	491.09	394.02	948.56	101.23	611.223333333
BGIOSGA020884		-	5.132	2.35965826327	1.31217965221E-13	6.54814739869E-12	yes	up	4.65	5.01	6.53	20.29	20.74	28.36	5.39666666667	23.13
BGIOSGA031873		-	2.452	1.2937913104	1.33764945203E-13	6.663475974E-12	yes	up	45.25	55.73	51.57	99.97	98.85	112.72	50.85	103.846666667
BGIOSGA007219		-	0.244	-2.0336053047	1.34631001636E-13	6.69481098805E-12	yes	down	5.19	6.54	6	1.14	1.58	0.9	5.91	1.20666666667
BGIOSGA014221		-	2.858	1.51479480661	1.39396402069E-13	6.91959820115E-12	yes	up	70.61	89.12	87.48	198.01	179.99	246.95	82.4033333333	208.316666667
BGIOSGA007021		-	2.181	1.12480460218	1.41062236273E-13	6.99000502372E-12	yes	up	8.67	8.17	8.66	15.02	14.99	16.17	8.5	15.3933333333
BGIOSGA014095		-	2.311	1.2082595156	1.41582296502E-13	7.00348855465E-12	yes	up	7.99	6.84	6.83	13.74	14.96	12.99	7.22	13.8966666667
BGIOSGA031778		Midasin [Source:UniProtKB/TrEMBL;Acc:B8BH91]	0.401	-1.31850620595	1.4406205835E-13	7.1136937729E-12	yes	down	2.27	2.31	2.36	0.86	0.76	0.63	2.31333333333	0.75
BGIOSGA012498		-	0.150	-2.73591814234	1.48838028327E-13	7.33670176282E-12	yes	down	9.61	6.13	9.86	0.9	1.69	0.64	8.53333333333	1.07666666667
BGIOSGA021011		-	2.506	1.32537161444	1.57387368593E-13	7.74461014968E-12	yes	up	8.93	9.43	11.24	17.1	16.04	18.6	9.86666666667	17.2466666667
BGIOSGA012907		-	0.281	-1.83336087476	1.60277374043E-13	7.87310335624E-12	yes	down	155.28	199.36	176.42	49.17	48.62	27.78	177.02	41.8566666667
BGIOSGA017793		Phosphoglycerate kinase [Source:UniProtKB/TrEMBL;Acc:A2Y650]	2.706	1.43612190366	1.64176356909E-13	8.05062708491E-12	yes	up	588.36	627.04	695.21	1234.09	1380.16	1676.32	636.87	1430.19
BGIOSGA023080		-	2.595	1.37586444563	1.67706602488E-13	8.20948524657E-12	yes	up	4.26	3.43	3.4	7.44	7.86	8.31	3.69666666667	7.87
BGIOSGA006846		-	8.057	3.010230796	1.80729015507E-13	8.83164540311E-12	yes	up	3.12	3.3	1.55	21.42	22.15	10.68	2.65666666667	18.0833333333
BGIOSGA013814		Stress-induced transcription factor NAC1 [Source:UniProtKB/TrEMBL;Acc:A2XNB9]	2.738	1.45329301159	1.8179350166E-13	8.86832030116E-12	yes	up	86.68	76.32	90.12	182.27	169	224.92	84.3733333333	192.063333333
BGIOSGA012367		-	4.237	2.08310181637	1.8777028548E-13	9.14408916102E-12	yes	up	19.45	23.63	21.47	57.15	70.04	104.9	21.5166666667	77.3633333333
BGIOSGA034377		-	3.816	1.93206777531	1.89702887183E-13	9.22230300944E-12	yes	up	7.49	6.39	7.11	21.13	17.88	27.51	6.99666666667	22.1733333333
BGIOSGA026376		-	0.296	-1.75810117295	1.97843693368E-13	9.60153800548E-12	yes	down	148.64	224.29	215.19	50.35	55.78	40.76	196.04	48.9633333333
BGIOSGA031100		Glycosyltransferase [Source:UniProtKB/TrEMBL;Acc:A2Z361]	2.401	1.26360781249	1.99750886573E-13	9.67746790954E-12	yes	up	21.58	20.12	22.81	43.34	39.25	46.18	21.5033333333	42.9233333333
BGIOSGA009712		Reticulon-like protein [Source:UniProtKB/TrEMBL;Acc:A2XMJ6]	0.251	-1.99274442757	2.04121677299E-13	9.8722889988E-12	yes	down	66.95	44.36	45.97	11.7	11.26	5.86	52.4266666667	9.60666666667
BGIOSGA018489		RING-type E3 ubiquitin transferase [Source:UniProtKB/TrEMBL;Acc:B8AZN8]	3.372	1.75352698108	2.07901676153E-13	1.00379193896E-11	yes	up	3.68	4.27	3.66	8.46	11.31	12.71	3.87	10.8266666667
BGIOSGA028963		-	2.438	1.28546067164	2.20448996971E-13	1.06255664154E-11	yes	up	48.43	48.24	50.21	87.4	92.27	111.24	48.96	96.97
BGIOSGA020171		-	2.935	1.55323883186	2.22444597133E-13	1.07034883237E-11	yes	up	27.91	28.05	28.99	61.77	60.8	83.94	28.3166666667	68.8366666667
BGIOSGA008937		-	8.373	3.06581256871	2.25409507545E-13	1.08277067017E-11	yes	up	12.89	6.7	5.35	39.46	44.09	88.01	8.31333333333	57.1866666667
BGIOSGA025780		-	0.154	-2.69501043142	2.26254348151E-13	1.08498371197E-11	yes	down	23.95	25.29	24.03	3.01	4.92	1.48	24.4233333333	3.13666666667
BGIOSGA009408		-	3.938	1.97759874638	2.27153137391E-13	1.0874475196E-11	yes	up	125.89	128.05	139.14	326.6	407.78	630.91	131.026666667	455.096666667
BGIOSGA011560		Peroxidase [Source:UniProtKB/TrEMBL;Acc:B8ALX4]	0.364	-1.45677404888	2.30808623147E-13	1.10307775986E-11	yes	down	88.33	98.14	81.8	23.26	33.79	24.77	89.4233333333	27.2733333333
BGIOSGA022800		Chlorophyll a-b binding protein, chloroplastic [Source:UniProtKB/TrEMBL;Acc:A2YCB9]	2.457	1.29710404101	2.40224958433E-13	1.14491725111E-11	yes	up	2673.37	2823.19	3135.64	5842.56	5518.46	6978.04	2877.4	6113.02
BGIOSGA037152		-	3.065	1.61580838308	2.40373846667E-13	1.14491725111E-11	yes	up	26.27	19.21	19.62	50.81	48.77	64.94	21.7	54.84
BGIOSGA030899		-	6.924	2.79165688131	2.41792634004E-13	1.14973618644E-11	yes	up	2.82	3.24	4.3	16.91	12.84	29.39	3.45333333333	19.7133333333
BGIOSGA032443		Formin-like protein [Source:UniProtKB/TrEMBL;Acc:B8BFH1]	2.551	1.35131981053	2.44925839405E-13	1.16267736706E-11	yes	up	5.42	5.58	5.11	10.43	10.52	12.54	5.37	11.1633333333
BGIOSGA009376		Chloroplast sedoheptulose-1,7-bisphosphatase [Source:UniProtKB/TrEMBL;Acc:Q84JG8]	3.038	1.60309289911	2.64514700993E-13	1.25356002173E-11	yes	up	384.48	407.54	466.55	929.56	935.43	1305.98	419.523333333	1056.99
BGIOSGA010727		-	0.246	-2.02318561479	2.70926540685E-13	1.28179566862E-11	yes	down	12.96	19.59	16.15	3.9	3.84	2.29	16.2333333333	3.34333333333
MSTRG.14773		-	0.234	-2.09413519661	2.72549199403E-13	1.28731641089E-11	yes	down	16.51	18.1	18.96	3.56	4.47	2.49	17.8566666667	3.50666666667
BGIOSGA013421		-	0.255	-1.97354301483	2.74462930207E-13	1.29419122933E-11	yes	down	46.88	39.09	42	8.89	11.13	4.61	42.6566666667	8.21
BGIOSGA010964		-	2.425	1.27768918748	2.74988012575E-13	1.2945060692E-11	yes	up	77.37	72.74	68.29	135.7	140.32	168.92	72.8	148.313333333
BGIOSGA001740		Carboxypeptidase [Source:UniProtKB/TrEMBL;Acc:B8A7F9]	5.326	2.41313567308	2.75708041046E-13	1.29573604315E-11	yes	up	20.44	26.76	28.08	73.16	89.92	159.83	25.0933333333	107.636666667
BGIOSGA036907		Non-specific serine/threonine protein kinase [Source:UniProtKB/TrEMBL;Acc:A2ZHK0]	2.951	1.5609947575	2.78554201986E-13	1.30693744769E-11	yes	up	59.62	54.17	50.88	115.15	122	164.62	54.89	133.923333333
BGIOSGA001172		-	2.835	1.50314134862	2.82394440019E-13	1.32275803621E-11	yes	up	35.53	24.87	27.87	63.58	67.14	76.91	29.4233333333	69.21
BGIOSGA026839		-	12.880	3.68701425524	2.99472266111E-13	1.40042949608E-11	yes	up	1.08	4.58	1.71	14.26	32.84	31.65	2.45666666667	26.25
BGIOSGA022057		-	0.308	-1.69773278613	3.10796274706E-13	1.45098194695E-11	yes	down	74.54	75.85	60.77	20.86	21.35	12.35	70.3866666667	18.1866666667
MSTRG.20935		-	5.148	2.36413564475	3.13531744063E-13	1.45991121929E-11	yes	up	2.85	1.94	3.31	10.06	13.25	11.51	2.7	11.6066666667
BGIOSGA025811		-	2.513	1.32942632425	3.13742648294E-13	1.45991121929E-11	yes	up	112.45	89.66	91.3	218.1	187.02	214.26	97.8033333333	206.46
BGIOSGA011759		-	2.974	1.57250760658	3.28969904726E-13	1.52824917088E-11	yes	up	18.72	15.28	21.69	50.92	42.64	44.98	18.5633333333	46.18
BGIOSGA000824		-	2.227	1.15513265548	3.42299977853E-13	1.58756369039E-11	yes	up	43.54	35.8	40	76.78	69.95	74.99	39.78	73.9066666667
BGIOSGA031388		60S ribosomal protein L27 [Source:UniProtKB/TrEMBL;Acc:A2ZAB3]	0.337	-1.5697666789	3.43626739849E-13	1.59110447E-11	yes	down	231.04	329.27	317.8	90.6	90.75	68.56	292.703333333	83.3033333333
BGIOSGA037300		-	3.796	1.92430479379	3.53837056579E-13	1.63570010852E-11	yes	up	339.44	359.2	431.33	938.91	974.96	1546.37	376.656666667	1153.41333333
BGIOSGA015106		-	3.153	1.65675200108	3.55248133091E-13	1.63953979071E-11	yes	up	40.07	34.28	43.61	92.65	97.18	129.91	39.32	106.58
BGIOSGA026621		-	0.258	-1.95682813595	3.5723711747E-13	1.64602975252E-11	yes	down	15.67	17.43	18.75	3.03	5.29	2.89	17.2833333333	3.73666666667
BGIOSGA004986		-	5.380	2.42760021003	3.80283685458E-13	1.74936688856E-11	yes	up	21.5	29.35	37.91	96.12	116.19	187.05	29.5866666667	133.12
BGIOSGA029583		-	3.392	1.76220256842	3.81380317047E-13	1.75155887073E-11	yes	up	10.53	8.03	8.33	23.26	21.05	31.07	8.96333333333	25.1266666667
BGIOSGA000082		-	6.656	2.73459210258	3.86231910581E-13	1.77096108999E-11	yes	up	11.5	8.84	9.94	33.73	40.07	87.64	10.0933333333	53.8133333333
BGIOSGA026467		-	2.093	1.06574744811	4.08288206632E-13	1.86603566283E-11	yes	up	15.63	14.47	13.03	25.61	23.97	24.82	14.3766666667	24.8
BGIOSGA004865		Fructose-1,6-bisphosphatase, cytosolic [Source:UniProtKB/Swiss-Prot;Acc:A2WXB2]	3.781	1.91886603801	4.13864985936E-13	1.88846793663E-11	yes	up	193.35	214.61	232.95	535.12	569.56	918.71	213.636666667	674.463333333
BGIOSGA029065		-	2.035	1.02497881011	4.21897636695E-13	1.92201592717E-11	yes	up	30.72	27.19	26.81	42.33	47.97	46.86	28.24	45.72
BGIOSGA029081		-	9.100	3.18582232165	4.26252060672E-13	1.93872616001E-11	yes	up	1.74	1.47	1.68	6.65	9.18	20.59	1.63	12.14
BGIOSGA000264		-	4.987	2.31807155188	4.38332572443E-13	1.99046680203E-11	yes	up	3.54	4.49	7.43	24.08	18.59	21.61	5.15333333333	21.4266666667
BGIOSGA006055		-	0.438	-1.18996675304	5.00964425041E-13	2.27072257815E-11	yes	down	225.82	230.03	222.65	82.64	74.72	91.62	226.166666667	82.9933333333
BGIOSGA027483		-	3.169	1.66425126661	5.01657245092E-13	2.27072257815E-11	yes	up	2294.19	2529.46	2734.26	5872.27	5531.37	8771.73	2519.30333333	6725.12333333
BGIOSGA033426		-	0.433	-1.20789421426	5.0442415264E-13	2.27959363061E-11	yes	down	194.87	198.95	164.59	66.48	76.58	56.55	186.136666667	66.5366666667
BGIOSGA003922		Chlorophyll a-b binding protein, chloroplastic [Source:UniProtKB/TrEMBL;Acc:A2WS81]	2.528	1.33786419858	5.07914548893E-13	2.29170070822E-11	yes	up	5655.01	5625.1	6300.92	15203.11	11676.49	10319.09	5860.34333333	12399.5633333
BGIOSGA012256		-	2.490	1.31636826013	5.33777493449E-13	2.40029567779E-11	yes	up	19.34	15.77	20.14	43.17	36.51	37.28	18.4166666667	38.9866666667
BGIOSGA027113		-	2.415	1.27204321922	5.34268813737E-13	2.40029567779E-11	yes	up	97.91	87.01	101.69	167.85	183.42	212.04	95.5366666667	187.77
MSTRG.10991		-	2.244	1.16609362576	5.34532122969E-13	2.40029567779E-11	yes	up	12.41	11.42	10.37	20.03	21.02	22.62	11.4	21.2233333333
BGIOSGA027498		-	0.150	-2.73731142962	5.35599694207E-13	2.40127196236E-11	yes	down	17.11	15.69	11.2	2.08	2.52	0.93	14.6666666667	1.84333333333
BGIOSGA010878		-	2.447	1.29092254483	5.78604691832E-13	2.58996664355E-11	yes	up	52.46	50.91	52.65	101.78	100.85	127.48	52.0066666667	110.036666667
BGIOSGA004722	WRKY24	WRKY transcription factor WRKY24 [Source:UniProtKB/Swiss-Prot;Acc:Q6B6R4]	6.419	2.68226754459	5.81489850129E-13	2.59797237468E-11	yes	up	2.28	2.3	2.42	9.49	8.8	19.68	2.33333333333	12.6566666667
BGIOSGA013727		-	2.099	1.06963072838	5.82232789226E-13	2.59797237468E-11	yes	up	42.18	39.04	43.49	90.52	76.09	74.72	41.57	80.4433333333
BGIOSGA015855		-	3.469	1.79435713819	5.88007932654E-13	2.61960316369E-11	yes	up	70.96	62.65	56.04	158.9	151.63	236.9	63.2166666667	182.476666667
BGIOSGA027051		-	3.408	1.76891448466	5.90062544345E-13	2.62461678189E-11	yes	up	126.17	149.47	183.96	389.62	361.86	527.61	153.2	426.363333333
BGIOSGA019824		-	3.109	1.63666379618	5.92525173456E-13	2.63142665476E-11	yes	up	25.17	25.72	25.75	49.28	55.78	72.77	25.5466666667	59.2766666667
BGIOSGA028518		-	8.056	3.01001507592	6.01471262083E-13	2.66696323352E-11	yes	up	3.54	3.53	2.14	13.22	18.93	37.22	3.07	23.1233333333
BGIOSGA003264		-	4.293	2.10181870948	6.0313009115E-13	2.67012686905E-11	yes	up	34.12	33.7	33.5	86.15	103.29	171.44	33.7733333333	120.293333333
BGIOSGA036265		Chloride channel protein [Source:UniProtKB/TrEMBL;Acc:B8BPF4]	4.023	2.00809524051	6.34273640164E-13	2.80138681006E-11	yes	up	12.02	14.1	11.32	30.18	38.35	56.03	12.48	41.52
BGIOSGA007152		-	2.684	1.42426797787	6.34762810563E-13	2.80138681006E-11	yes	up	11.65	11.1	8.55	20.91	23.36	25.42	10.4333333333	23.23
BGIOSGA009221		-	12.424	3.63506326223	6.40374441412E-13	2.82174354098E-11	yes	up	2.59	3.12	9.02	45.89	42.26	64.67	4.91	50.94
BGIOSGA032325		-	10.053	3.32961765544	6.46866071084E-13	2.8459084389E-11	yes	up	0.63	0.2	0.46	4.08	4.74	2.75	0.43	3.85666666667
BGIOSGA008361		-	5.943	2.57111210676	6.98106677559E-13	3.06656657973E-11	yes	up	4.5	5.08	8.59	39.07	25.09	24.56	6.05666666667	29.5733333333
BGIOSGA006136		Amine oxidase [Source:UniProtKB/TrEMBL;Acc:B8AEQ6]	0.133	-2.90861464784	6.99555353348E-13	3.06815853343E-11	yes	down	0.84	1.13	1.22	0.09	0.16	0.11	1.06333333333	0.12
BGIOSGA037886		-	2.744	1.45621052776	7.02401264218E-13	3.07586414075E-11	yes	up	10.99	9.65	10.68	20.62	18.76	25.66	10.44	21.68
BGIOSGA036757		-	3.122	1.64227836002	7.06629997799E-13	3.08959199502E-11	yes	up	15.25	13.68	16.74	38.95	39.63	50.34	15.2233333333	42.9733333333
BGIOSGA024915		-	8.159	3.02844191448	7.32193461775E-13	3.19641488838E-11	yes	up	0.64	0.49	0.35	2.51	2.76	4.76	0.493333333333	3.34333333333
BGIOSGA029497		-	2.116	1.08151209329	7.44117829051E-13	3.24165808098E-11	yes	up	60.4	65.18	65.19	109.12	114.9	124.37	63.59	116.13
BGIOSGA014984		-	0.222	-2.17461354984	7.44852573749E-13	3.24165808098E-11	yes	down	7.06	5.03	5.91	1.82	0.98	0.86	6	1.22
BGIOSGA009671		-	3.430	1.77822321682	7.52783533437E-13	3.27113398491E-11	yes	up	16.09	12.45	11.23	30.55	35.07	46.99	13.2566666667	37.5366666667
BGIOSGA034607		-	3.768	1.91373926483	7.64685552422E-13	3.31774860648E-11	yes	up	57.15	49.71	60.19	145.98	138.28	235.22	55.6833333333	173.16
MSTRG.4049		-	0.429	-1.21963395393	7.80424435236E-13	3.38084174436E-11	yes	down	92.83	98.5	89.6	32.96	40.08	27.94	93.6433333333	33.66
BGIOSGA019176		-	2.712	1.43931981171	7.88851429849E-13	3.40772719214E-11	yes	up	60.2	55.81	59.72	113.1	128.93	159.12	58.5766666667	133.716666667
BGIOSGA030833		-	0.373	-1.42314779871	7.8904357715E-13	3.40772719214E-11	yes	down	41.36	40.95	39.62	12.7	15.79	9.75	40.6433333333	12.7466666667
BGIOSGA015856		-	4.785	2.25853708635	7.98832718886E-13	3.44473742671E-11	yes	up	19.2	18.99	22.17	60.42	63.34	116.09	20.12	79.95
BGIOSGA014811		-	4.805	2.26451349666	8.08707428115E-13	3.48200324804E-11	yes	up	131.4	138.81	188.09	435.16	491.34	824.22	152.766666667	583.573333333
BGIOSGA014776		-	0.344	-1.53961756413	8.28528954903E-13	3.55799135715E-11	yes	down	33.71	38.58	33.25	11.9	10.54	7.94	35.18	10.1266666667
BGIOSGA003095		-	3.155	1.6577305111	8.28875309967E-13	3.55799135715E-11	yes	up	26.63	25.94	27.26	55.02	61.98	85.93	26.61	67.6433333333
BGIOSGA035199		-	4.363	2.12525056856	8.38638187888E-13	3.59443636068E-11	yes	up	184.26	147.31	192.15	436.21	627.1	876.03	174.573333333	646.446666667
BGIOSGA019599		-	0.373	-1.4230598611	8.43701782491E-13	3.61066012825E-11	yes	down	55.26	54.73	51.12	21.82	17.4	13.47	53.7033333333	17.5633333333
BGIOSGA010969		-	2.377	1.24893743362	8.57851676873E-13	3.6656612123E-11	yes	up	38.82	34.94	35.19	67.03	67.55	80.5	36.3166666667	71.6933333333
BGIOSGA001951		-	4.014	2.00502032132	8.62438500521E-13	3.67969417632E-11	yes	up	17.29	15.86	12.69	35.52	45.87	63.58	15.28	48.3233333333
BGIOSGA034577		-	8.903	3.15428081484	8.65647786015E-13	3.68781624676E-11	yes	up	4.27	3.62	5.62	18.55	25.14	55.59	4.50333333333	33.0933333333
BGIOSGA005804		-	3.405	1.76758087911	8.87264646456E-13	3.77421535228E-11	yes	up	28.52	29.59	23.78	65.04	68.33	98.42	27.2966666667	77.2633333333
BGIOSGA004693		-	0.364	-1.45727837354	9.00431323398E-13	3.82446356833E-11	yes	down	35.48	31.64	28.94	9.39	8.97	10.52	32.02	9.62666666667
BGIOSGA022508		-	0.268	-1.89942994782	9.17664807466E-13	3.89180818121E-11	yes	down	15.11	15.62	14.96	4.55	3.43	2.37	15.23	3.45
BGIOSGA014188		-	6.123	2.61422357156	1.0486561636E-12	4.44067366429E-11	yes	up	13.22	14.08	17.7	48.11	58.66	120	15	75.59
BGIOSGA010737		-	0.190	-2.39969924368	1.06665363227E-12	4.50587885016E-11	yes	down	12.31	11.45	9.3	1.59	2.02	1.63	11.02	1.74666666667
BGIOSGA007024		-	0.137	-2.86522452298	1.06724480466E-12	4.50587885016E-11	yes	down	26.34	20.36	20.94	3.35	3.52	0.94	22.5466666667	2.60333333333
BGIOSGA001661		-	2.795	1.48295834844	1.10801051218E-12	4.67100849501E-11	yes	up	23.9	24.16	24.26	45.63	44.09	59.69	24.1066666667	49.8033333333
BGIOSGA008067		-	2.051	1.03607336522	1.11168302026E-12	4.6795062455E-11	yes	up	11.87	11.79	13.01	22.06	21.19	22.36	12.2233333333	21.87
BGIOSGA020443		Carboxypeptidase [Source:UniProtKB/TrEMBL;Acc:A2Y7Y4]	0.370	-1.4360025858	1.11418577674E-12	4.68031450195E-11	yes	down	27.01	34.63	29.8	9.47	10.99	7.82	30.48	9.42666666667
BGIOSGA025224		-	3.624	1.85750316822	1.11518911659E-12	4.68031450195E-11	yes	up	87.04	96.93	101.74	232.69	238.14	386.28	95.2366666667	285.703333333
BGIOSGA033590		-	0.396	-1.33560989842	1.13152642592E-12	4.74183440653E-11	yes	down	1100.02	1304.76	1059.35	407.16	444.87	299.63	1154.71	383.886666667
BGIOSGA011818		-	0.363	-1.46213152724	1.17720779498E-12	4.92596061764E-11	yes	down	278.84	408.25	308.53	114.39	101.69	75.61	331.873333333	97.23
BGIOSGA017254		-	3.638	1.86325577604	1.18370528213E-12	4.9458218482E-11	yes	up	22.05	22.27	27.48	54.93	53.64	82.6	23.9333333333	63.7233333333
BGIOSGA031634		-	3.915	1.96909240239	1.23058979468E-12	5.13412241517E-11	yes	up	173.88	187.29	209.81	463.22	528.85	852	190.326666667	614.69
BGIOSGA000662		-	2.429	1.28028326285	1.28358880675E-12	5.34734009538E-11	yes	up	18.76	15.05	13.89	31.2	31.6	34.8	15.9	32.5333333333
BGIOSGA014274		-	5.349	2.41914485786	1.34186670552E-12	5.58188882143E-11	yes	up	41.25	42.86	34.86	232.28	177.18	130.67	39.6566666667	180.043333333
BGIOSGA034240		-	5.351	2.41994280455	1.34918470371E-12	5.60407675827E-11	yes	up	15.39	16.61	22.91	60.94	59.49	122.27	18.3033333333	80.9
BGIOSGA009282		-	2.742	1.45528282981	1.36794793619E-12	5.67366952389E-11	yes	up	36.2	35.77	41.82	77.76	79.85	102.27	37.93	86.6266666667
BGIOSGA013573		-	8.217	3.0386795426	1.39662143013E-12	5.78410150941E-11	yes	up	5.6	4.77	11.09	45.93	28.62	70.58	7.15333333333	48.3766666667
BGIOSGA021520		-	8.409	3.07195801371	1.41506813699E-12	5.85191793986E-11	yes	up	93.77	36.06	76.92	452.24	515.81	503.56	68.9166666667	490.536666667
BGIOSGA036673		-	2.926	1.54877560721	1.42591786399E-12	5.88816521468E-11	yes	up	12.01	11.31	12.02	22.72	29.94	33.28	11.78	28.6466666667
BGIOSGA009310		-	0.265	-1.91817515074	1.45937662119E-12	6.00875986376E-11	yes	down	25.84	52.13	32.83	8.95	10.18	9.21	36.9333333333	9.44666666667
BGIOSGA019274		-	5.790	2.53344874247	1.47126355186E-12	6.04888486496E-11	yes	up	14.64	16.92	15.2	78.67	69.18	81.85	15.5866666667	76.5666666667
BGIOSGA030097		-	7.928	2.98704334033	1.51861346583E-12	6.23448217184E-11	yes	up	1.63	1.12	2.05	7.87	7.13	16.31	1.6	10.4366666667
BGIOSGA027401		-	2.422	1.27607673779	1.52344573318E-12	6.24524306731E-11	yes	up	122.62	121.47	122.62	223.29	223.88	283.74	122.236666667	243.636666667
BGIOSGA024051		-	2.690	1.42743902066	1.55170005296E-12	6.35185043418E-11	yes	up	19.28	19.77	24.75	45.21	43.94	53.55	21.2666666667	47.5666666667
BGIOSGA012803		-	2.018	1.01266925096	1.60488080651E-12	6.56003739217E-11	yes	up	12.25	10.96	10.71	17.56	20.53	18.82	11.3066666667	18.97
BGIOSGA004778		-	4.008	2.00287042196	1.65779259524E-12	6.76652483418E-11	yes	up	28.36	28.21	28.56	69.39	78.72	131.6	28.3766666667	93.2366666667
BGIOSGA013023		-	3.637	1.86276722594	1.67477296199E-12	6.82596858752E-11	yes	up	113.37	111.96	130.51	312.72	276.69	489.46	118.613333333	359.623333333
BGIOSGA014633		Salt tolerance receptor-like cytoplasmic kinase 1 [Source:UniProtKB/Swiss-Prot;Acc:A2XW02]	0.279	-1.84127759178	1.72915799134E-12	7.03747369818E-11	yes	down	18.19	17.36	15.06	3.3	5.26	3.27	16.87	3.94333333333
BGIOSGA013759		-	2.463	1.30052452146	1.73308127627E-12	7.04329217959E-11	yes	up	5.3	5.64	5.2	11.72	9.72	11.59	5.38	11.01
BGIOSGA003498		-	4.842	2.27558682858	1.74501219802E-12	7.08159045016E-11	yes	up	13.93	19.5	18.98	53.27	53.89	102.53	17.47	69.8966666667
BGIOSGA030288		-	6.042	2.5950865849	1.83666982849E-12	7.43219760827E-11	yes	up	2.88	2.92	5.6	18.79	14.27	24.78	3.8	19.28
BGIOSGA014373		-	2.469	1.30384272929	1.88151521801E-12	7.59370431462E-11	yes	up	2.54	2.98	2.72	5.87	6.04	5.19	2.74666666667	5.7
BGIOSGA000856		-	3.235	1.69374159766	1.88195893795E-12	7.59370431462E-11	yes	up	60.61	55.69	49.48	134.72	124.74	189.33	55.26	149.596666667
BGIOSGA020347	PSAH	Photosystem I reaction center subunit VI, chloroplastic [Source:UniProtKB/Swiss-Prot;Acc:A2Y7D9]	2.243	1.16559805165	1.88966134107E-12	7.61390650194E-11	yes	up	860.23	891.78	999.4	1859	1503.21	1840.99	917.136666667	1734.4
BGIOSGA028658		-	0.371	-1.42961606106	1.92925104711E-12	7.7623498327E-11	yes	down	30.58	21.7	26.36	8.26	8.71	7.21	26.2133333333	8.06
BGIOSGA009868		-	3.071	1.61884889697	1.94338782478E-12	7.80810655914E-11	yes	up	96	108.05	100.46	216.04	228.75	329.34	101.503333333	258.043333333
BGIOSGA003576		-	7.764	2.9567249607	1.97979820781E-12	7.93824262628E-11	yes	up	22.14	11.94	27.81	110.83	90.88	203.71	20.63	135.14
BGIOSGA012050		-	2.915	1.54372494803	1.98139884989E-12	7.93824262628E-11	yes	up	28.9	31.1	28.79	61.42	67.52	92.54	29.5966666667	73.8266666667
BGIOSGA031378		-	2.411	1.26961898495	2.02765425964E-12	8.11205305434E-11	yes	up	158.94	156.92	177.42	300.82	309.53	376.76	164.426666667	329.036666667
BGIOSGA008232		40S ribosomal protein S8 [Source:UniProtKB/TrEMBL;Acc:B8AHZ6]	0.300	-1.73912711232	2.04894274885E-12	8.18562771446E-11	yes	down	111.19	147.8	148.29	37.39	41.63	23.7	135.76	34.24
BGIOSGA033486		-	2.540	1.34462337324	2.05508049709E-12	8.19855206783E-11	yes	up	7.49	7.86	7.89	15.51	15.38	18.15	7.74666666667	16.3466666667
BGIOSGA015635		-	4.988	2.31845996655	2.06353185908E-12	8.22065689137E-11	yes	up	27.46	32.61	28.09	85.27	100.4	185.04	29.3866666667	123.57
BGIOSGA007417		-	0.287	-1.79864609409	2.11682295854E-12	8.42107950196E-11	yes	down	10.65	13.17	12.26	2.48	3.59	2.48	12.0266666667	2.85
BGIOSGA037328		-	3.868	1.95165710894	2.21719306175E-12	8.80796315457E-11	yes	up	32.67	30.22	28.86	77.16	88.32	147.56	30.5833333333	104.346666667
BGIOSGA034803		-	3.985	1.9945372941	2.26070047598E-12	8.96818608766E-11	yes	up	12.72	11.53	11.37	30.19	39.78	63	11.8733333333	44.3233333333
BGIOSGA025078		-	0.206	-2.27708996603	2.30211834605E-12	9.11968200338E-11	yes	down	219.42	113.51	152.54	34.54	19.76	29.99	161.823333333	28.0966666667
BGIOSGA020823		-	3.671	1.876196167	2.35207767138E-12	9.30454255296E-11	yes	up	2.8	2.8	3	8.33	7.44	10.43	2.86666666667	8.73333333333
BGIOSGA036629		-	0.284	-1.81620897107	2.35949935101E-12	9.32084743628E-11	yes	down	181.12	260.85	219.09	58.24	64.24	36.21	220.353333333	52.8966666667
BGIOSGA033216		-	2.914	1.54303233345	2.47346056038E-12	9.75738736426E-11	yes	up	27.82	30.09	30.1	68.94	59.14	87.94	29.3366666667	72.0066666667
BGIOSGA009070		-	0.308	-1.69946770611	2.48833000087E-12	9.80235437582E-11	yes	down	107.99	110.49	88.27	30.54	30.7	18.29	102.25	26.51
BGIOSGA037589		Lipoxygenase [Source:UniProtKB/TrEMBL;Acc:A2ZLM2]	3.289	1.71773701852	2.60197036855E-12	1.02357455515E-10	yes	up	27.46	20.68	26.75	46.77	54.82	69.91	24.9633333333	57.1666666667
MSTRG.11183		-	0.403	-1.30946482917	2.61498440186E-12	1.02726334396E-10	yes	down	192.38	206.76	174.53	54.52	75.31	64.58	191.223333333	64.8033333333
BGIOSGA021008		-	0.409	-1.28930666635	2.62073550423E-12	1.02809269885E-10	yes	down	60.82	48.84	49.88	15.3	17.17	20.93	53.18	17.8
BGIOSGA019454		-	0.335	-1.57568997971	2.66097173918E-12	1.04242922015E-10	yes	down	8.4	9.86	9.67	2.55	2.82	1.76	9.31	2.37666666667
BGIOSGA011245		-	3.502	1.80823706353	2.76254012229E-12	1.07941459364E-10	yes	up	24.61	27.34	34.9	84.05	69.34	106.93	28.95	86.7733333333
BGIOSGA000953	BBD1	Bifunctional nuclease 1 [Source:UniProtKB/Swiss-Prot;Acc:B8A8D2]	0.243	-2.04110718118	2.76302620359E-12	1.07941459364E-10	yes	down	24.41	26.63	27.45	4.99	3.6	7.18	26.1633333333	5.25666666667
BGIOSGA024718		-	2.745	1.45670016648	2.86155615666E-12	1.11636261941E-10	yes	up	7.71	6.18	7.13	14.59	15.13	15.47	7.00666666667	15.0633333333
BGIOSGA011828		-	0.284	-1.81850830083	2.92132153291E-12	1.1379374124E-10	yes	down	219	297.62	272.2	69.22	78.38	41.38	262.94	62.9933333333
BGIOSGA004896		-	0.210	-2.25390756934	2.92491613171E-12	1.1379374124E-10	yes	down	5.64	5.06	7.59	1.45	0.79	0.96	6.09666666667	1.06666666667
BGIOSGA004282		-	3.041	1.60437734279	2.93927187479E-12	1.14194957501E-10	yes	up	41.92	44.56	41.89	88.73	96.75	136.61	42.79	107.363333333
BGIOSGA023247		Fructose-bisphosphate aldolase [Source:UniProtKB/TrEMBL;Acc:B8B4J4]	3.329	1.73506698529	2.98219759964E-12	1.15703531871E-10	yes	up	219.79	229.57	260.47	542.37	553.64	860.73	236.61	652.246666667
BGIOSGA027484		Acyl-[acyl-carrier-protein] desaturase 7, chloroplastic [Source:UniProtKB/Swiss-Prot;Acc:A2YS76]	0.140	-2.84011671369	3.02729304411E-12	1.17234710011E-10	yes	down	28.68	9.85	20.18	2.03	3	1.89	19.57	2.30666666667
BGIOSGA011803		Methyltransferase [Source:UniProtKB/TrEMBL;Acc:A2XC88]	0.400	-1.32249432447	3.02996418156E-12	1.17234710011E-10	yes	down	39.18	47.39	42.13	12.76	16.72	13.55	42.9	14.3433333333
BGIOSGA031297		-	0.225	-2.15357870273	3.0898406814E-12	1.1938789336E-10	yes	down	98.31	153.92	129.09	27.27	35.4	12.98	127.106666667	25.2166666667
BGIOSGA021353		-	2.913	1.54253628985	3.09792674924E-12	1.19474109067E-10	yes	up	15.75	12.48	9.82	31.28	30.21	30.19	12.6833333333	30.56
BGIOSGA028808		-	20.244	4.33942941491	3.10053184444E-12	1.19474109067E-10	yes	up	0.09	0.13	0.09	1.16	1.77	2.33	0.103333333333	1.75333333333
BGIOSGA004522		-	2.485	1.3130121732	3.12844305742E-12	1.20385387134E-10	yes	up	24.2	19.83	19.01	38.85	42.57	48.37	21.0133333333	43.2633333333
BGIOSGA036362		-	3.347	1.74304037307	3.26217531635E-12	1.25360737157E-10	yes	up	4.23	3.19	3.45	12.69	10.6	7.29	3.62333333333	10.1933333333
BGIOSGA016736		Isocitrate dehydrogenase [NADP] [Source:UniProtKB/TrEMBL;Acc:B8ARN5]	0.310	-1.68890301156	3.41234063868E-12	1.30953208342E-10	yes	down	31.12	35.75	33.42	10.2	11.49	6.18	33.43	9.29
BGIOSGA010968		-	5.669	2.5031253432	3.51811453394E-12	1.34829233394E-10	yes	up	0.79	0.8	0.7	3.48	3.9	3.6	0.763333333333	3.66
BGIOSGA000679		-	2.622	1.39080900804	3.54372085159E-12	1.35626552105E-10	yes	up	13.35	11.45	11.24	23.8	23.76	30.6	12.0133333333	26.0533333333
BGIOSGA014275		-	3.714	1.89303638649	3.57069744878E-12	1.36474085847E-10	yes	up	91.79	95.68	109.98	402.57	277.37	257.2	99.15	312.38
BGIOSGA030654		-	2.781	1.47554267766	3.6763774327E-12	1.40323352144E-10	yes	up	17.65	17.32	18.8	36.66	37.8	50.25	17.9233333333	41.57
BGIOSGA011908		-	2.238	1.16200478831	3.69102244281E-12	1.40692211737E-10	yes	up	17.3	14.17	14.2	26.65	28.46	30.06	15.2233333333	28.39
BGIOSGA035427		-	3.919	1.97065157111	3.69706034935E-12	1.4073243877E-10	yes	up	21.5	19.84	19.1	42.98	57.65	75.85	20.1466666667	58.8266666667
BGIOSGA013493		-	0.226	-2.1425329185	3.77751408286E-12	1.4360146066E-10	yes	down	18.66	15.27	17.06	3.58	4.35	1.87	16.9966666667	3.26666666667
MSTRG.23839		-	6.561	2.71395501737	3.83322770163E-12	1.45523543592E-10	yes	up	2.67	2.6	2.65	8.33	17.28	18.07	2.64	14.56
BGIOSGA012106		-	0.372	-1.42702025862	3.8435172761E-12	1.45718316058E-10	yes	down	32.41	42.21	40.17	10.97	15.33	10.98	38.2633333333	12.4266666667
BGIOSGA022768		-	3.169	1.66400586097	3.9525615438E-12	1.49651609658E-10	yes	up	9.73	13.65	15.42	34.75	30.75	36.91	12.9333333333	34.1366666667
BGIOSGA027742		Succinate dehydrogenase [ubiquinone] iron-sulfur subunit, mitochondrial [Source:UniProtKB/TrEMBL;Acc:A2YQQ8]	0.445	-1.16831895525	3.98007596947E-12	1.50326399898E-10	yes	down	47.51	56.54	59.34	19.85	21.3	19.47	54.4633333333	20.2066666667
BGIOSGA000481		-	2.047	1.03372529629	3.98102839878E-12	1.50326399898E-10	yes	up	9.56	9.01	9.35	16.89	17.68	17.83	9.30666666667	17.4666666667
BGIOSGA031403		-	3.365	1.7506254188	4.02568692887E-12	1.51809782785E-10	yes	up	38.8	42.13	45.08	87	111.3	150.82	42.0033333333	116.373333333
BGIOSGA025518		-	3.949	1.98132546969	4.24240318302E-12	1.59768903872E-10	yes	up	1.69	2.43	2.57	5.78	8.03	8.24	2.23	7.35
BGIOSGA014099		-	0.350	-1.51560323613	4.38036067142E-12	1.64744723255E-10	yes	down	47.39	67.66	47.04	11.24	15.39	7.1	54.03	11.2433333333
BGIOSGA033443	HOX1	Homeobox-leucine zipper protein HOX1 [Source:UniProtKB/Swiss-Prot;Acc:Q40691]	2.927	1.54939065782	4.56173847977E-12	1.71338169363E-10	yes	up	15.25	12.6	16.86	31.76	35.19	41.57	14.9033333333	36.1733333333
BGIOSGA000982		-	3.706	1.88989998009	4.60398461454E-12	1.72695279466E-10	yes	up	16.39	15.03	19.47	47.76	39.98	68.39	16.9633333333	52.0433333333
BGIOSGA034684		Non-specific lipid-transfer protein [Source:UniProtKB/TrEMBL;Acc:A2ZAT1]	3.174	1.66630631389	4.78706126796E-12	1.7932433092E-10	yes	up	283.15	296.19	228.16	861.65	717.5	1156.7	269.166666667	911.95
BGIOSGA013787		-	3.654	1.86953796246	4.83988667396E-12	1.81063045174E-10	yes	up	52.61	53.14	64.4	145.55	138.94	233.58	56.7166666667	172.69
BGIOSGA024193		-	465.119	8.86145643805	4.96745407564E-12	1.85589603659E-10	yes	up	0	0.02	0	1.88	1.88	4.76	0.00666666666667	2.84
BGIOSGA000249		-	2.869	1.52040918223	5.1047485528E-12	1.90351104682E-10	yes	up	74.49	59.89	85.85	182.25	150.08	200.79	73.41	177.706666667
BGIOSGA029976		-	2.322	1.21551412206	5.10837802617E-12	1.90351104682E-10	yes	up	21.56	26.9	24.55	43.99	48.62	48.87	24.3366666667	47.16
BGIOSGA005235		-	8.894	3.15289000634	5.12309603163E-12	1.90648020308E-10	yes	up	4.39	9.75	9.32	49.85	31.82	91.51	7.82	57.7266666667
BGIOSGA000511		60S ribosomal protein L36 [Source:UniProtKB/TrEMBL;Acc:A2WWV9]	0.249	-2.0074300882	5.13910055741E-12	1.90991967426E-10	yes	down	39.73	59.57	64.78	11.42	12.66	6.6	54.6933333333	10.2266666667
BGIOSGA023701		-	2.137	1.09588202742	5.16099387898E-12	1.91553577019E-10	yes	up	26.1	27.68	28.49	44.73	48.55	52.73	27.4233333333	48.67
BGIOSGA008871		-	0.293	-1.77327725762	5.25227892951E-12	1.94685850872E-10	yes	down	149.15	226.12	211.66	47.89	61.71	34.81	195.643333333	48.1366666667
BGIOSGA026003		Chlorophyll a-b binding protein, chloroplastic [Source:UniProtKB/TrEMBL;Acc:A2YMZ1]	2.457	1.29682266635	5.42997315121E-12	2.01008639129E-10	yes	up	1245.91	1273.17	1579.18	3106.31	2478.86	3221.98	1366.08666667	2935.71666667
BGIOSGA015211		-	2.531	1.33995715847	5.50777658182E-12	2.03621923499E-10	yes	up	41.81	42.29	33.36	95.68	88.04	64.88	39.1533333333	82.8666666667
BGIOSGA025715		-	2.608	1.38282823288	5.58460081515E-12	2.06192222253E-10	yes	up	9.6	9.97	9.89	19.97	20.05	23.92	9.82	21.3133333333
MSTRG.30947		-	5.062	2.33972171924	5.63422675022E-12	2.0775291718E-10	yes	up	2.66	1.76	1.73	6.09	8.38	11.39	2.05	8.62
BGIOSGA006743		-	2.056	1.03973497728	5.7889015067E-12	2.13177996163E-10	yes	up	26.61	23.94	22.51	43.42	39.98	41.64	24.3533333333	41.68
BGIOSGA003439		-	0.459	-1.12431152564	5.84793973111E-12	2.1507168972E-10	yes	down	38.7	38.57	34.18	15.66	13.73	13.93	37.15	14.44
BGIOSGA040145		-	6.352	2.66716063665	5.98998655935E-12	2.20009324277E-10	yes	up	1.85	0.86	1.24	4.62	5.27	7.52	1.31666666667	5.80333333333
MSTRG.5746		-	7.698	2.94441493316	6.04106928835E-12	2.21597405259E-10	yes	up	0.38	0.33	0.36	2.02	2.75	2.76	0.356666666667	2.51
MSTRG.11012		-	5.308	2.40826732457	6.09854784136E-12	2.23415672865E-10	yes	up	11.03	13.67	10.34	31.98	45.7	76.21	11.68	51.2966666667
BGIOSGA008180		-	3.956	1.98391567731	6.72789455699E-12	2.46152048915E-10	yes	up	25.46	21.48	22.57	58.36	65.89	109.28	23.17	77.8433333333
BGIOSGA019753		-	0.339	-1.56153586924	6.76462048267E-12	2.47175556964E-10	yes	down	23.23	20.57	23.69	5.88	7.13	3.95	22.4966666667	5.65333333333
BGIOSGA017095		-	8.040	3.00715138305	6.77959394709E-12	2.47402624077E-10	yes	up	0.3	0.17	0.31	1.7	2.35	1.18	0.26	1.74333333333
BGIOSGA017682		-	2.618	1.38848387716	6.8189828536E-12	2.48518929935E-10	yes	up	51.3	48.95	49.72	91.6	103.29	130.31	49.99	108.4
BGIOSGA024509		-	0.475	-1.07525718955	6.84353896018E-12	2.4909247156E-10	yes	down	41.74	45.79	40.75	16.66	16.27	16.65	42.76	16.5266666667
BGIOSGA016539		Glyceraldehyde-3-phosphate dehydrogenase [Source:UniProtKB/TrEMBL;Acc:A2XU83]	3.297	1.72097618402	7.04859712144E-12	2.56226030495E-10	yes	up	1224.09	1307.7	1518.46	3215.44	3230.86	5025.07	1350.08333333	3823.79
BGIOSGA013431		-	3.774	1.91608553145	7.06550502138E-12	2.5651052613E-10	yes	up	47.24	41.14	58.04	130.5	120.75	205.52	48.8066666667	152.256666667
BGIOSGA025334		-	0.093	-3.42358379886	7.3596416971E-12	2.66846058709E-10	yes	down	2.48	5.71	4	0.23	0.38	0.31	4.06333333333	0.306666666667
BGIOSGA029908		-	6.240	2.6416473881	7.48304819666E-12	2.70972687583E-10	yes	up	2	0.77	0.9	5.39	6.81	6.82	1.22333333333	6.34
BGIOSGA023998		-	0.375	-1.4166754971	7.60089899205E-12	2.74887825903E-10	yes	down	38.3	36.88	32.8	12.1	13.29	8.47	35.9933333333	11.2866666667
BGIOSGA004079		-	5.714	2.51459259749	7.80210791316E-12	2.81803757042E-10	yes	up	2.84	3.75	6.7	18.89	31.87	24.85	4.43	25.2033333333
BGIOSGA037107		-	2.193	1.1328973721	8.05361855106E-12	2.90516546583E-10	yes	up	48.97	48.21	46.14	80.87	82.54	96.83	47.7733333333	86.7466666667
BGIOSGA030735		-	34.522	5.10944887877	8.11827388223E-12	2.92475313525E-10	yes	up	0.1	0	0.05	1.5	1	1.56	0.05	1.35333333333
BGIOSGA030322		-	3.804	1.92746704211	8.146660706E-12	2.9312411674E-10	yes	up	39.01	45.46	39.81	99.77	109.33	181.99	41.4266666667	130.363333333
BGIOSGA021951		-	0.392	-1.35194427836	8.2182138712E-12	2.95322456479E-10	yes	down	61.23	51.48	52.9	21.56	21.48	19.29	55.2033333333	20.7766666667
BGIOSGA036526		NAD-dependent protein deacylase [Source:UniProtKB/TrEMBL;Acc:B8BNG4]	3.317	1.72975395618	8.40591900154E-12	3.0168384015E-10	yes	up	10.33	9.98	11.52	24.78	27.64	38.72	10.61	30.38
BGIOSGA028744		Non-specific serine/threonine protein kinase [Source:UniProtKB/TrEMBL;Acc:A2YVM1]	0.349	-1.51946828639	8.54603682879E-12	3.06323363235E-10	yes	down	21.8	21.19	28.76	6.32	7.12	7.42	23.9166666667	6.95333333333
BGIOSGA013724		-	2.428	1.27963053852	8.59881283525E-12	3.0782442146E-10	yes	up	10.19	10.47	8.09	18.27	19.54	22.97	9.58333333333	20.26
BGIOSGA023418		-	2.384	1.25317379461	8.61547172356E-12	3.08030378268E-10	yes	up	49.48	38.21	40.43	89.46	95.52	70.51	42.7066666667	85.1633333333
BGIOSGA007734		MLO-like protein [Source:UniProtKB/TrEMBL;Acc:B8ADS2]	4.960	2.3103988787	8.63285602954E-12	3.08261717515E-10	yes	up	46.74	45.2	53.28	136.86	150.15	303.63	48.4066666667	196.88
BGIOSGA021953		Hd-q [Source:UniProtKB/TrEMBL;Acc:A2Y950]	3.011	1.59039205978	8.80163277992E-12	3.13891562966E-10	yes	up	17.42	16.8	16.67	32.51	41.53	52.77	16.9633333333	42.27
MSTRG.30260		-	0.102	-3.29075448915	9.0736205932E-12	3.2318337157E-10	yes	down	47.81	31.54	21.7	2.13	5.13	1.48	33.6833333333	2.91333333333
BGIOSGA002891		-	2.169	1.11731225108	9.5225874348E-12	3.38747458559E-10	yes	up	5.98	7.63	6.32	10.58	11.22	10.46	6.64333333333	10.7533333333
BGIOSGA024335		-	7.436	2.89461564822	9.64537494953E-12	3.42683793018E-10	yes	up	2.4	1.35	1.81	7.38	10.05	16.69	1.85333333333	11.3733333333
BGIOSGA001681		-	2.667	1.41548562666	1.00115875055E-11	3.55247850619E-10	yes	up	59.62	46.92	59.5	107.82	99.77	134.37	55.3466666667	113.986666667
BGIOSGA004168		-	4.171	2.06040623753	1.01072519828E-11	3.58192386767E-10	yes	up	18.74	21.27	23.06	63.46	59.52	106.27	21.0233333333	76.4166666667
BGIOSGA023886		-	2.027	1.01935437818	1.02686529417E-11	3.63456268593E-10	yes	up	34.24	29.26	36.45	41.32	38.11	40.35	33.3166666667	39.9266666667
BGIOSGA024096		Chlorophyll a-b binding protein, chloroplastic [Source:UniProtKB/TrEMBL;Acc:A2YML1]	2.504	1.32397995014	1.03586133496E-11	3.66181519475E-10	yes	up	2778.03	2920.94	3313.96	6133.29	5542.32	7465.6	3004.31	6380.40333333
BGIOSGA005436	RR23	Two-component response regulator ORR23 [Source:UniProtKB/Swiss-Prot;Acc:B8AEH1]	2.238	1.16244440954	1.07711382715E-11	3.80063806491E-10	yes	up	11.12	11.56	11.06	22.84	23.42	17.88	11.2466666667	21.38
BGIOSGA002975		WAT1-related protein [Source:UniProtKB/TrEMBL;Acc:B8ACQ0]	3.090	1.62740335582	1.07782300938E-11	3.80063806491E-10	yes	up	10.86	7.26	10.58	25.32	22.78	26.8	9.56666666667	24.9666666667
BGIOSGA022141		-	2.870	1.52102593881	1.09106312077E-11	3.84055956802E-10	yes	up	11.72	9.14	8.8	24.55	19.88	26.16	9.88666666667	23.53
BGIOSGA000238		Auxin efflux carrier component [Source:UniProtKB/TrEMBL;Acc:B8A8E6]	12.161	3.6041730292	1.09186381063E-11	3.84055956802E-10	yes	up	0.58	0.4	0.42	3.47	3.07	8.13	0.466666666667	4.89
BGIOSGA002651		-	9.645	3.26985362855	1.09637277632E-11	3.85162301829E-10	yes	up	1.11	1.52	1.43	8.48	7.42	16.75	1.35333333333	10.8833333333
BGIOSGA008054		-	28.939	4.85494436363	1.10045569422E-11	3.86116410972E-10	yes	up	0.12	0.06	0.09	1.71	1.23	3.57	0.09	2.17
BGIOSGA021064		-	6.586	2.71941102158	1.12652012166E-11	3.94771226257E-10	yes	up	4.01	3.15	1.35	13.56	12.21	20.39	2.83666666667	15.3866666667
MSTRG.758		-	0.381	-1.39290586716	1.15718291995E-11	4.05014021981E-10	yes	down	42.95	39.02	43.4	14.27	11.74	13.92	41.79	13.31
BGIOSGA027777		-	3.747	1.90578808046	1.1685286125E-11	4.08478844801E-10	yes	up	29.96	30.33	31.71	74.94	77.75	132.75	30.6666666667	95.1466666667
BGIOSGA008388		-	0.233	-2.10092464215	1.18621797164E-11	4.14149896279E-10	yes	down	7.27	8.81	6.52	1.81	1.34	1.23	7.53333333333	1.46
BGIOSGA011598		-	0.319	-1.64697036298	1.19311213637E-11	4.16042620886E-10	yes	down	41.85	50.86	49.61	12.22	16.02	10.01	47.44	12.75
BGIOSGA007652		-	0.327	-1.61162457949	1.21853646822E-11	4.2390517597E-10	yes	down	354.27	535.12	452.56	125.17	151.26	94.81	447.316666667	123.746666667
BGIOSGA014182		Glutamine synthetase [Source:UniProtKB/TrEMBL;Acc:B8AVN6]	2.730	1.44911716569	1.21878817898E-11	4.2390517597E-10	yes	up	682.21	726.19	853.7	1709.22	1706.75	2320.32	754.033333333	1912.09666667
BGIOSGA025831		-	2.405	1.26603830898	1.221382994E-11	4.2390517597E-10	yes	up	3.19	3.97	3.48	6.6	7.02	7.52	3.54666666667	7.04666666667
BGIOSGA000527		-	3.464	1.79250277221	1.22166335011E-11	4.2390517597E-10	yes	up	34.05	29.7	28.31	73.84	78.34	125.85	30.6866666667	92.6766666667
BGIOSGA008641		Ammonium transporter [Source:UniProtKB/TrEMBL;Acc:A2X7B7]	7.626	2.93091808569	1.25501013294E-11	4.34941855275E-10	yes	up	0.86	0.48	0.36	3.04	3.3	4.43	0.566666666667	3.59
BGIOSGA036799		-	3.549	1.82734005374	1.3730717138E-11	4.74692907667E-10	yes	up	87.65	95.88	104.24	215.79	239.73	383.13	95.9233333333	279.55
BGIOSGA022626		-	2.292	1.19630653736	1.38819500474E-11	4.79334571014E-10	yes	up	3.96	3.16	3.15	5.82	6.52	6.01	3.42333333333	6.11666666667
BGIOSGA007209		-	2.055	1.03936105742	1.43754966433E-11	4.95770332954E-10	yes	up	152.63	137.63	149.22	251.87	237.75	277.01	146.493333333	255.543333333
ENSRNA049494388	SNOR75	Plant small nucleolar RNA SNOR75	0.269	-1.89385139236	1.51058929992E-11	5.2032432654E-10	yes	down	261.15	396.98	383.58	72.83	108.03	56.09	347.236666667	78.9833333333
BGIOSGA034325		-	3.930	1.97466807621	1.51860874595E-11	5.22449500966E-10	yes	up	1.91	1.64	1.92	4.7	5.94	8.93	1.82333333333	6.52333333333
BGIOSGA005698		-	2.722	1.44468749151	1.53806640428E-11	5.28054857826E-10	yes	up	73.82	62.39	81.79	154.85	143.88	194.55	72.6666666667	164.426666667
BGIOSGA017322		-	2.374	1.24753602326	1.53864099129E-11	5.28054857826E-10	yes	up	32.46	28.39	28.73	54.59	55.12	70.92	29.86	60.21
MSTRG.22026		-	0.226	-2.14826312981	1.55840447587E-11	5.34188524527E-10	yes	down	43.5	71.18	65.18	11.24	15.46	7.51	59.9533333333	11.4033333333
BGIOSGA009106		-	11.782	3.55854509912	1.59977384045E-11	5.47704389377E-10	yes	up	2.25	2.79	4.37	20.39	24.46	49.51	3.13666666667	31.4533333333
BGIOSGA025407		-	0.310	-1.69085239809	1.61479607976E-11	5.52178151002E-10	yes	down	59.73	94.28	85.53	21.44	24.89	15.89	79.8466666667	20.74
BGIOSGA012308		-	0.309	-1.69412488644	1.63650389618E-11	5.58924456441E-10	yes	down	27.15	25.85	23.42	7.05	8.59	4.23	25.4733333333	6.62333333333
MSTRG.30721		-	10.182	3.3479404108	1.65281512163E-11	5.63813564136E-10	yes	up	4.19	2.09	4.64	20.49	21.48	52.18	3.64	31.3833333333
BGIOSGA023583		Peptidyl-prolyl cis-trans isomerase [Source:UniProtKB/TrEMBL;Acc:A2YGV2]	0.369	-1.43982352733	1.72457634963E-11	5.87583341318E-10	yes	down	213.16	246.52	196.1	63.92	86.08	53.19	218.593333333	67.73
BGIOSGA037630		Metallothionein-like protein 1 [Source:UniProtKB/TrEMBL;Acc:A6N134]	4.307	2.106529565	1.80421770717E-11	6.13977459505E-10	yes	up	43.28	18.71	31.91	178.35	128.29	202.07	31.3	169.57
MSTRG.27312		-	465.461	8.86251673306	1.87549550468E-11	6.37465349335E-10	yes	up	0	0	0	4.37	11.14	3.18	0	6.23
BGIOSGA030929		-	3.363	1.7497971286	1.88797566548E-11	6.4093596961E-10	yes	up	5.34	4.93	4.78	12.54	15.16	14.68	5.01666666667	14.1266666667
BGIOSGA004437		-	5.968	2.57735622862	1.9436680777E-11	6.59050478447E-10	yes	up	1.09	0.94	0.87	3.77	3.14	7.28	0.966666666667	4.73
BGIOSGA012844		-	0.315	-1.66601891341	2.00785371014E-11	6.79997938165E-10	yes	down	254.18	368.96	384.11	88.6	111.15	68.48	335.75	89.41
BGIOSGA023699		-	2.295	1.19875091271	2.02427130003E-11	6.84737040351E-10	yes	up	70.42	74.99	57.26	136.2	143.35	110.18	67.5566666667	129.91
BGIOSGA005770		RING-type E3 ubiquitin transferase [Source:UniProtKB/TrEMBL;Acc:B8AH98]	3.086	1.62581889116	2.16781988836E-11	7.32417138117E-10	yes	up	6.58	3.81	5.17	12.93	12.47	12.59	5.18666666667	12.6633333333
BGIOSGA001546		-	3.441	1.78269902301	2.2470411946E-11	7.57448157355E-10	yes	up	10.48	10.93	15.81	41.16	39.28	27.13	12.4066666667	35.8566666667
BGIOSGA031908		1,2-dihydroxy-3-keto-5-methylthiopentene dioxygenase [Source:UniProtKB/TrEMBL;Acc:A2Z7C5]	4.411	2.14126119789	2.24727051111E-11	7.57448157355E-10	yes	up	53.67	61.77	60.26	144.17	180.81	320.31	58.5666666667	215.096666667
BGIOSGA036836		-	2.528	1.33783198789	2.26581776661E-11	7.62789306531E-10	yes	up	24.47	25.26	25.61	48.16	57.28	67.05	25.1133333333	57.4966666667
BGIOSGA018102		-	2.684	1.42415248284	2.27164554861E-11	7.6384081572E-10	yes	up	124.3	135.2	131.72	256.39	261.82	364.8	130.406666667	294.336666667
BGIOSGA025176		-	0.270	-1.88921974153	2.33665981862E-11	7.8476761685E-10	yes	down	5.86	7.76	7.11	1.21	1.72	1.95	6.91	1.62666666667
BGIOSGA009332		-	0.235	-2.09161475909	2.44758698361E-11	8.21046251211E-10	yes	down	7.22	9.86	6.92	1.76	1.83	1.21	8	1.6
BGIOSGA031811		-	0.122	-3.03690403695	2.48266224924E-11	8.31824379949E-10	yes	down	18.61	19.01	12.72	0.94	1.89	2.36	16.78	1.73
BGIOSGA007571		-	0.138	-2.86118376967	2.56966876902E-11	8.59956094562E-10	yes	down	3.96	5.43	4.51	0.57	0.83	0.21	4.63333333333	0.536666666667
BGIOSGA012500		Hexosyltransferase [Source:UniProtKB/TrEMBL;Acc:A2XG08]	2.980	1.57538025485	2.59218136131E-11	8.66463462134E-10	yes	up	62.02	44.96	41.18	88.1	94.85	130.02	49.3866666667	104.323333333
BGIOSGA029995		-	4.003	2.00108141313	2.62592372062E-11	8.76660252656E-10	yes	up	8.5	7.7	5.28	25.86	21.57	34.34	7.16	27.2566666667
MSTRG.6505		-	0.366	-1.45082107038	2.62889443795E-11	8.76660252656E-10	yes	down	67.07	68.85	66.5	25.27	22.47	14.58	67.4733333333	20.7733333333
BGIOSGA001815		-	3.321	1.73152776198	2.68000694683E-11	8.92650898742E-10	yes	up	3.33	2.79	3.4	8.95	7.16	10.31	3.17333333333	8.80666666667
BGIOSGA028888		-	0.426	-1.23109034115	2.7333145997E-11	9.08782460718E-10	yes	down	22.75	19.81	20.89	8.31	8.06	6.2	21.15	7.52333333333
BGIOSGA008633		-	0.407	-1.29698123152	2.73552795157E-11	9.08782460718E-10	yes	down	31.47	30.13	28.72	8.86	9.62	11.12	30.1066666667	9.86666666667
BGIOSGA025694		Xyloglucan endotransglucosylase/hydrolase [Source:UniProtKB/TrEMBL;Acc:A2YLA0]	0.261	-1.93716269245	2.7380912518E-11	9.08782460718E-10	yes	down	21.04	21.68	26.93	5.3	6.71	3.26	23.2166666667	5.09
BGIOSGA036755		-	15.973	3.99752438136	2.84476445226E-11	9.43079483028E-10	yes	up	0.12	0.24	0.26	1.91	2.85	3.15	0.206666666667	2.63666666667
BGIOSGA030989		-	0.184	-2.44508560426	2.87131395851E-11	9.50765096811E-10	yes	down	41.59	37.46	39.01	6.65	8.4	3.24	39.3533333333	6.09666666667
BGIOSGA016517		-	3.270	1.70910822625	2.88619119587E-11	9.54572252078E-10	yes	up	20.65	18	21.91	46.05	53.99	77.5	20.1866666667	59.18
MSTRG.2154		-	0.390	-1.35925284112	2.90751920062E-11	9.60501518379E-10	yes	down	13.06	15.44	15.15	4.44	5.73	4.05	14.55	4.74
BGIOSGA003318		-	0.256	-1.9680449841	2.91978654342E-11	9.6342723036E-10	yes	down	5.66	6.19	5.11	1.02	1.2	1.38	5.65333333333	1.2
BGIOSGA031521		-	7.675	2.94011540675	2.93260134453E-11	9.66526545815E-10	yes	up	11.65	14.58	8.18	27.97	51.52	88.53	11.47	56.0066666667
BGIOSGA011934		-	0.033	-4.91894038593	2.9833081236E-11	9.82092516914E-10	yes	down	9.06	12.59	28.22	0.16	0.69	0.55	16.6233333333	0.466666666667
BGIOSGA027082		-	2.018	1.01323945853	3.01134309829E-11	9.90167471609E-10	yes	up	10.91	11.32	12.29	19.89	19.31	18.78	11.5066666667	19.3266666667
BGIOSGA023363		-	3.758	1.91010424718	3.10116843114E-11	1.01851746904E-9	yes	up	40.86	61.56	75.58	175.13	163.56	225.29	59.3333333333	187.993333333
BGIOSGA006916		-	0.470	-1.08965975594	3.1471473302E-11	1.03241784369E-9	yes	down	68.35	52.45	59.45	24.34	24.06	22.72	60.0833333333	23.7066666667
BGIOSGA030986		-	9.695	3.27724427165	3.24430736951E-11	1.06305639967E-9	yes	up	0.25	0.25	0.16	1.29	1.32	2.64	0.22	1.75
BGIOSGA019845		-	0.161	-2.63581169901	3.26862487962E-11	1.06978342671E-9	yes	down	20.14	12.75	12.23	2.84	2.34	0.9	15.04	2.02666666667
BGIOSGA007951		p0413A11.12 protein [Source:UniProtKB/TrEMBL;Acc:B8AFN4]	4.436	2.14929325276	3.30381777489E-11	1.08005015106E-9	yes	up	4	4.69	4.14	10.46	12.96	21.36	4.27666666667	14.9266666667
BGIOSGA033364		-	8.516	3.09009310795	3.3767365982E-11	1.10261185221E-9	yes	up	2.23	1.64	1.12	6.66	9.35	18.89	1.66333333333	11.6333333333
BGIOSGA018836		-	0.174	-2.52288757177	3.42585412521E-11	1.11735854234E-9	yes	down	50.69	28.57	29.09	5	7.84	6.29	36.1166666667	6.37666666667
BGIOSGA020339		-	0.272	-1.88095817317	3.44268629469E-11	1.12155333787E-9	yes	down	66.24	103.72	98.37	21.64	26.17	13.48	89.4433333333	20.43
MSTRG.30942		-	0.290	-1.78657385906	3.46152958728E-11	1.12638424278E-9	yes	down	26.14	25.34	25.07	6.06	8.71	3.88	25.5166666667	6.21666666667
BGIOSGA029658		-	17.940	4.16510486759	3.46549090805E-11	1.12638424278E-9	yes	up	0.45	0.54	0.69	4.23	7	11.75	0.56	7.66
BGIOSGA011521		-	2.619	1.38914452105	3.49233051411E-11	1.13380316519E-9	yes	up	8.42	8.04	10.17	17.32	17.66	22.64	8.87666666667	19.2066666667
BGIOSGA016719		-	2.414	1.27171938855	3.49725292667E-11	1.13409769132E-9	yes	up	33.23	32.98	32.91	62.27	60.23	79.58	33.04	67.36
BGIOSGA020332		-	0.257	-1.95759090671	3.50827632851E-11	1.13636771673E-9	yes	down	86.22	124.03	136.59	33.52	37.51	22.79	115.613333333	31.2733333333
BGIOSGA004006		-	0.273	-1.872471431	3.53499646877E-11	1.14371105682E-9	yes	down	39.82	45.82	37.63	10.45	11.81	4.93	41.09	9.06333333333
BGIOSGA010816		-	3.208	1.68164876602	3.60383273614E-11	1.16464823378E-9	yes	up	8.75	7.23	9.39	20.99	19.03	27.53	8.45666666667	22.5166666667
BGIOSGA000931		-	0.176	-2.50524451582	3.65518012525E-11	1.17989214443E-9	yes	down	10.19	12.39	12.93	2.69	1.72	0.82	11.8366666667	1.74333333333
BGIOSGA021101		-	2.316	1.21172744108	3.6672821383E-11	1.18244730589E-9	yes	up	7.56	9.58	8.7	15.46	18.47	15.42	8.61333333333	16.45
BGIOSGA011635		-	10.499	3.39217498846	3.69621292789E-11	1.19041658094E-9	yes	up	0.35	0.52	0.61	2.73	3.75	6.37	0.493333333333	4.28333333333
BGIOSGA025892		Beta-amylase [Source:UniProtKB/TrEMBL;Acc:B8B797]	7.101	2.82794952246	3.76160385731E-11	1.21009682175E-9	yes	up	1.1	1.52	1.21	5.39	4.53	11.33	1.27666666667	7.08333333333
BGIOSGA013359		-	2.336	1.22407312534	3.90795100967E-11	1.25560142182E-9	yes	up	36.78	34.7	34.7	56.26	59.38	65.48	35.3933333333	60.3733333333
BGIOSGA005185		-	3.922	1.97167971337	3.91194636643E-11	1.25560142182E-9	yes	up	14.92	12.41	10.75	38.83	31.15	54.33	12.6933333333	41.4366666667
BGIOSGA029925		-	2.417	1.27315670212	4.04268016905E-11	1.29608968644E-9	yes	up	5.35	4.55	3.9	10.21	9.09	8.64	4.6	9.31333333333
BGIOSGA020573		-	3.366	1.75105775443	4.05036594561E-11	1.29708147544E-9	yes	up	46.23	48.81	55.64	108.2	122.43	188.25	50.2266666667	139.626666667
BGIOSGA022794		-	4.252	2.08828447774	4.11555111576E-11	1.31646366098E-9	yes	up	14.53	12.54	15.67	46.37	57.84	104.95	14.2466666667	69.72
BGIOSGA014249		-	5.733	2.51932441049	4.12647304351E-11	1.31846415287E-9	yes	up	20.66	17.22	27.23	59.26	97.18	155.96	21.7033333333	104.133333333
BGIOSGA030785		-	0.301	-1.731105083	4.20177052903E-11	1.34100574681E-9	yes	down	3.93	4.16	4.51	1.12	1.19	1.14	4.2	1.15
BGIOSGA020997		-	0.127	-2.98205776973	4.23712218716E-11	1.35076203359E-9	yes	down	10.85	12.43	10.9	0.79	2.24	0.63	11.3933333333	1.22
BGIOSGA013545		-	5.662	2.50130889881	4.24720055819E-11	1.35244847538E-9	yes	up	21.9	23.43	26.19	64.26	86.26	181.41	23.84	110.643333333
MSTRG.27293		-	10.335	3.36950934284	4.27076871021E-11	1.35842187185E-9	yes	up	1.73	1.31	1.86	8.67	7.57	22.02	1.63333333333	12.7533333333
BGIOSGA037302		-	2.583	1.3688834899	4.34712147784E-11	1.38115237505E-9	yes	up	970.07	1173.94	1540.9	2764.07	2535.54	3345.3	1228.30333333	2881.63666667
MSTRG.20947		-	3.343	1.74115175716	4.4303014837E-11	1.40599848772E-9	yes	up	15.16	14.2	9.77	26.64	37.94	43.42	13.0433333333	36
BGIOSGA028866		-	2.131	1.09126464279	4.45123894603E-11	1.41105773323E-9	yes	up	26.75	27.25	26.5	43.44	45.73	53.06	26.8333333333	47.41
BGIOSGA028065		-	3.425	1.77602607219	4.458904954E-11	1.41190325589E-9	yes	up	1.64	1.82	1.53	3.87	4.33	6.06	1.66333333333	4.75333333333
BGIOSGA019105		-	0.127	-2.9819579666	4.52482957739E-11	1.43117370004E-9	yes	down	103.09	105.84	72.1	13.45	13.16	3.46	93.6766666667	10.0233333333
BGIOSGA002081		-	2.541	1.34558431257	4.6464000039E-11	1.4679817462E-9	yes	up	72.23	70.86	83.37	154.61	135.87	187.55	75.4866666667	159.343333333
BGIOSGA030879	ACO1	1-aminocyclopropane-1-carboxylate oxidase 1 [Source:UniProtKB/Swiss-Prot;Acc:A2Z1W9]	0.312	-1.68136667629	4.74006263336E-11	1.49590021317E-9	yes	down	122	154.66	114.01	22.36	45.32	33.55	130.223333333	33.7433333333
BGIOSGA031595		-	4.026	2.0093947443	4.76913100094E-11	1.50339403037E-9	yes	up	114.24	92.6	110.03	269.59	274.76	520.27	105.623333333	354.873333333
BGIOSGA028184		-	2.235	1.16038579295	4.81963089159E-11	1.51761956001E-9	yes	up	8.28	7.78	7.53	13.1	13.51	15.34	7.86333333333	13.9833333333
BGIOSGA034263		RGA4 [Source:UniProtKB/TrEMBL;Acc:A2ZCS6]	3.281	1.71427041001	4.85834340744E-11	1.52640611283E-9	yes	up	3.77	2.86	3.46	6.75	9.86	10.85	3.36333333333	9.15333333333
BGIOSGA008448		-	2.595	1.37563786117	4.86933407812E-11	1.52815934485E-9	yes	up	20.1	20.28	20.97	41.55	39.3	54.57	20.45	45.14
BGIOSGA012836		-	2.327	1.21831607033	4.90009345327E-11	1.53610587777E-9	yes	up	28.5	22.94	24.92	52.71	42.59	51.26	25.4533333333	48.8533333333
BGIOSGA005839		-	0.386	-1.37248268997	5.00053828964E-11	1.56585592008E-9	yes	down	10.25	8.45	8.91	2.92	3.31	2.66	9.20333333333	2.96333333333
BGIOSGA010733		-	0.330	-1.60037361004	5.13233428454E-11	1.60345913526E-9	yes	down	8.3	11.05	12.54	2.76	2.89	3.11	10.63	2.92
BGIOSGA024061		-	0.233	-2.09925394841	5.13329386289E-11	1.60345913526E-9	yes	down	28.61	31.36	25.54	4.1	8.68	4	28.5033333333	5.59333333333
MSTRG.6021		-	3.311	1.72733888828	5.13765451377E-11	1.60345913526E-9	yes	up	4.07	4.18	2.7	8.22	11.87	11.34	3.65	10.4766666667
BGIOSGA024825		-	3.498	1.80649878912	5.16368651491E-11	1.60980491847E-9	yes	up	3.04	2.81	3.01	6.33	8.3	11	2.95333333333	8.54333333333
BGIOSGA014820		-	2.173	1.11953980914	5.26449678072E-11	1.63942350134E-9	yes	up	47.67	37.33	36.7	76.24	78.99	82.06	40.5666666667	79.0966666667
BGIOSGA017494		-	0.187	-2.41599140841	5.31128323822E-11	1.6521717518E-9	yes	down	27.1	31.92	25.32	5.35	6.61	1.96	28.1133333333	4.64
BGIOSGA023585		-	2.722	1.44474737824	5.36608710021E-11	1.66738316992E-9	yes	up	6.71	7.58	6.65	15.98	13.87	17.57	6.98	15.8066666667
BGIOSGA026535		-	4.283	2.09846751722	5.38597951829E-11	1.66999201317E-9	yes	up	4.06	2.74	2.44	9.82	8.64	14.21	3.08	10.89
BGIOSGA015130		-	0.330	-1.60131973027	5.38630810408E-11	1.66999201317E-9	yes	down	84.33	117.96	104.95	32.44	31.41	21.55	102.413333333	28.4666666667
BGIOSGA009206		60S ribosomal protein l39 [Source:UniProtKB/TrEMBL;Acc:A2XAK5]	0.285	-1.81179997927	5.46254409657E-11	1.69177146938E-9	yes	down	271.7	429.72	527.54	127.21	103.06	91.09	409.653333333	107.12
BGIOSGA010051		-	2.091	1.06406156459	5.48639506996E-11	1.69729713857E-9	yes	up	90.7	83.44	82.92	130.06	140.45	159.58	85.6866666667	143.363333333
BGIOSGA011693		-	2.499	1.32137455433	5.59791890068E-11	1.72990393162E-9	yes	up	24.65	21.83	25.4	55.32	54.75	76.4	23.96	62.1566666667
BGIOSGA037260		Ribulose bisphosphate carboxylase small chain [Source:UniProtKB/TrEMBL;Acc:A2ZJQ0]	2.408	1.26789961393	5.76638687094E-11	1.78001745541E-9	yes	up	1885.77	1828.78	2184.91	4099.01	3749.49	4745.05	1966.48666667	4197.85
BGIOSGA017325		-	3.456	1.78924282713	5.92014949229E-11	1.82548714421E-9	yes	up	13.09	15.13	15.65	40.79	40.5	72.56	14.6233333333	51.2833333333
BGIOSGA035053		-	0.278	-1.84508189292	6.13680897493E-11	1.89023085602E-9	yes	down	2.19	2.74	2.62	0.5	0.78	0.49	2.51666666667	0.59
BGIOSGA028968		-	0.151	-2.73116821115	6.17282004715E-11	1.8992516583E-9	yes	down	4.4	4.92	5.19	0.89	0.55	0.26	4.83666666667	0.566666666667
BGIOSGA024719		-	4.388	2.13347740928	6.20733586836E-11	1.90779327097E-9	yes	up	10.1	9.01	12.21	26.46	24.57	57.21	10.44	36.08
BGIOSGA020330		-	3.268	1.70844922822	6.24684575749E-11	1.91784954805E-9	yes	up	0.97	1.04	1.24	2.41	2.73	3.64	1.08333333333	2.92666666667
BGIOSGA008358		-	4.765	2.25237174145	6.28257696635E-11	1.92672515108E-9	yes	up	5.73	5.47	3.63	16.42	18.69	37.35	4.94333333333	24.1533333333
MSTRG.2463		-	4.965	2.31182522011	6.29933328111E-11	1.9297686391E-9	yes	up	5.17	5.5	4.21	19.01	17.11	25.82	4.96	20.6466666667
BGIOSGA032162		-	2.982	1.57626435292	6.35289181807E-11	1.94406749081E-9	yes	up	3.99	3.02	3.06	6.67	8.63	9.5	3.35666666667	8.26666666667
BGIOSGA009741		-	4.250	2.08737572996	6.47681755376E-11	1.97984536586E-9	yes	up	29.82	39.85	40.5	87.96	111.29	187.17	36.7233333333	128.806666667
BGIOSGA019894		-	0.205	-2.28903692835	6.50904413729E-11	1.98754542333E-9	yes	down	2.37	3.76	2.56	0.43	0.55	0.51	2.89666666667	0.496666666667
BGIOSGA003595		-	2.169	1.11709687619	6.55463924987E-11	1.99714979086E-9	yes	up	2170.75	2274.19	2501.99	4303.52	3668.99	4534.13	2315.64333333	4168.88
BGIOSGA011343		-	2.910	1.54109517146	6.7245657429E-11	2.046717235E-9	yes	up	28.99	30.81	33.03	59.99	68.14	95.12	30.9433333333	74.4166666667
BGIOSGA017876		WRKY transcription factor 70 [Source:UniProtKB/TrEMBL;Acc:Q6IEL1]	7.409	2.88930940186	6.73506375699E-11	2.04770587531E-9	yes	up	1.52	0.5	0.94	5.25	4.55	8.29	0.986666666667	6.03
BGIOSGA017042		-	0.291	-1.78117078214	6.76987433547E-11	2.0560763506E-9	yes	down	120.16	177.55	168.93	42.19	47.36	24.77	155.546666667	38.1066666667
BGIOSGA000897		40S ribosomal protein S24 [Source:UniProtKB/TrEMBL;Acc:A2WUL8]	0.344	-1.54065206374	6.78088932553E-11	2.05720965628E-9	yes	down	57.05	87.48	76.71	20.69	25.66	17.85	73.7466666667	21.4
BGIOSGA029158		-	0.364	-1.45810110074	6.80189746787E-11	2.06136903412E-9	yes	down	10.5	9.75	10.68	3.32	3.02	4.31	10.31	3.55
BGIOSGA005687		-	2.237	1.16158394185	7.16378322285E-11	2.16871443869E-9	yes	up	42.32	45.78	54.47	93.69	85.71	99.46	47.5233333333	92.9533333333
BGIOSGA036271		-	4.337	2.11657944805	7.44491336608E-11	2.24900083449E-9	yes	up	41.45	27.47	20.43	99.76	88.46	137.72	29.7833333333	108.646666667
BGIOSGA028861		-	2.479	1.30991598613	7.55271483233E-11	2.27912853033E-9	yes	up	30.5	26.31	23.21	49.14	53.28	63.55	26.6733333333	55.3233333333
BGIOSGA012984		-	3.239	1.69556237174	7.63557366723E-11	2.3016731935E-9	yes	up	107.4	118.67	149.28	277.34	292.23	438.77	125.116666667	336.113333333
BGIOSGA007252		Catalase isozyme A [Source:UniProtKB/Swiss-Prot;Acc:P0C549]	0.317	-1.65537097036	7.8626747114E-11	2.36760391496E-9	yes	down	3387.09	3193.59	2952.18	991.7	882.89	474.63	3177.62	783.073333333
BGIOSGA019749		-	4.092	2.03282100758	7.92897527063E-11	2.38502562853E-9	yes	up	4.45	3.04	3.6	7.89	8.8	14.36	3.69666666667	10.35
BGIOSGA026959		-	0.321	-1.64102367898	7.9850916861E-11	2.3993501561E-9	yes	down	18.78	27.25	22.03	6.38	6.57	5.35	22.6866666667	6.1
BGIOSGA009884		-	3.165	1.66232048461	8.17383379971E-11	2.45345308898E-9	yes	up	293.78	197.32	200.43	415.84	440.95	612.32	230.51	489.703333333
BGIOSGA013314		-	3.497	1.80599764852	8.19813520867E-11	2.45813512706E-9	yes	up	10.92	11.64	16.26	30.56	35.56	51.08	12.94	39.0666666667
BGIOSGA009736		-	2.652	1.40709433323	8.21618569447E-11	2.46093494104E-9	yes	up	27.65	31.02	33.46	61.01	59.73	81.83	30.71	67.5233333333
BGIOSGA017649		-	0.234	-2.09786788015	8.25707465801E-11	2.46879812292E-9	yes	down	3.67	4.39	3.61	0.62	0.85	0.81	3.89	0.76
BGIOSGA020637		DNA repair protein REV1 [Source:UniProtKB/TrEMBL;Acc:B8B1U1]	2.777	1.47331721954	8.25991937036E-11	2.46879812292E-9	yes	up	3.62	3.86	3.45	7.29	7.6	10.25	3.64333333333	8.38
BGIOSGA036459		-	3.063	1.61492039851	8.41932969325E-11	2.51112953734E-9	yes	up	1.64	1.04	1.2	3.11	3.11	3.64	1.29333333333	3.28666666667
BGIOSGA028984		-	2.882	1.52727053717	8.54810419645E-11	2.54684813321E-9	yes	up	71.17	80.62	103.11	206.32	178.83	268.82	84.9666666667	217.99
BGIOSGA035668		-	5.680	2.50581642601	8.58641949908E-11	2.55556816387E-9	yes	up	0.84	0.57	0.66	2.31	2.9	4.45	0.69	3.22
BGIOSGA022338		-	2.099	1.06945468955	8.64630968562E-11	2.57068439022E-9	yes	up	29.21	38.34	17.23	34	30.94	34.52	28.26	33.1533333333
BGIOSGA030579		-	0.175	-2.51160428144	9.28581579928E-11	2.75501961398E-9	yes	down	6.52	6.3	5.31	1	1.16	0.51	6.04333333333	0.89
BGIOSGA005008		-	2.083	1.05887480517	9.47550738781E-11	2.8083494876E-9	yes	up	42.67	39.83	37	77.19	67.33	63.78	39.8333333333	69.4333333333
BGIOSGA036810		Ribosome assembly factor mrt4 [Source:UniProtKB/TrEMBL;Acc:B8BNS8]	0.299	-1.74303369723	9.51389508846E-11	2.81677114018E-9	yes	down	9.98	12.47	12.3	2.89	3.75	2.06	11.5833333333	2.9
BGIOSGA011532		-	4.381	2.13117294388	9.52397642744E-11	2.81680328998E-9	yes	up	25.01	27.88	24.85	66.74	71.3	142.57	25.9133333333	93.5366666667
BGIOSGA031428		-	9.388	3.23085255259	9.64235700408E-11	2.84721050412E-9	yes	up	4.8	1.91	3.64	38.88	33.1	10.21	3.45	27.3966666667
BGIOSGA012420		40S ribosomal protein S7 [Source:UniProtKB/TrEMBL;Acc:A2XFL8]	0.258	-1.95348119299	9.65208937008E-11	2.84721050412E-9	yes	down	173.34	287.26	237.63	50.45	69.48	32.17	232.743333333	50.7
BGIOSGA026950		-	2.356	1.23620981527	9.65702836944E-11	2.84721050412E-9	yes	up	5.26	5.34	5.39	8.62	11.22	11.45	5.33	10.43
BGIOSGA012412		-	0.401	-1.31896832865	9.67142698665E-11	2.84848232782E-9	yes	down	192.84	188.89	188.64	76.27	73.47	64.36	190.123333333	71.3666666667
BGIOSGA002574		-	0.305	-1.71369833888	9.70839161671E-11	2.85598499298E-9	yes	down	82.68	119.17	120.18	27.11	37.76	20.72	107.343333333	28.53
BGIOSGA028743		-	2.367	1.24332535192	9.71712366174E-11	2.85598499298E-9	yes	up	270.8	280.11	347.8	686.98	613.66	480.17	299.57	593.603333333
BGIOSGA003294		-	2.324	1.21681145005	9.76558385141E-11	2.86692187169E-9	yes	up	56.37	58.21	65.83	100.12	91.78	115.82	60.1366666667	102.573333333
BGIOSGA021708		-	2.152	1.10588614316	9.77463537771E-11	2.86692187169E-9	yes	up	21.86	16.8	19.13	36.04	34.8	32.84	19.2633333333	34.56
BGIOSGA029532		-	0.324	-1.62676086412	9.83979311161E-11	2.88303896719E-9	yes	down	5.59	7.5	7.58	2.15	1.78	1.61	6.89	1.84666666667
BGIOSGA019532		Ribosomal protein L15 [Source:UniProtKB/TrEMBL;Acc:B8AW24]	0.365	-1.45301250186	9.89998512496E-11	2.89766922129E-9	yes	down	98.4	132.74	116.46	36.34	43.78	26.52	115.866666667	35.5466666667
BGIOSGA023331		-	4.008	2.00281656433	9.93700174657E-11	2.90549290199E-9	yes	up	7.14	6.89	10.6	22.51	23.38	35.98	8.21	27.29
BGIOSGA013888	ETFA	Electron transfer flavoprotein subunit alpha, mitochondrial [Source:UniProtKB/Swiss-Prot;Acc:A2XNR6]	2.966	1.56855456666	1.01698369421E-10	2.97049684003E-9	yes	up	24.19	21.68	22.63	28.04	30.33	34.36	22.8333333333	30.91
BGIOSGA031736		-	2.396	1.26049852546	1.0462871664E-10	3.0497813225E-9	yes	up	12.45	10.42	9.57	19.62	19.91	22.46	10.8133333333	20.6633333333
BGIOSGA006688		60S ribosomal protein L27 [Source:UniProtKB/TrEMBL;Acc:A2X3I0]	0.323	-1.6298356343	1.06225743071E-10	3.09314032271E-9	yes	down	375.23	522.47	474.61	133.31	156.07	86.07	457.436666667	125.15
BGIOSGA031426		-	3.387	1.76018558118	1.07768799786E-10	3.13484011324E-9	yes	up	64.26	56.9	61.81	146.02	144.82	247.47	60.99	179.436666667
BGIOSGA015031		-	3.120	1.6415701443	1.10417981921E-10	3.20859660428E-9	yes	up	7.24	5.56	4.14	14.66	16.49	13.33	5.64666666667	14.8266666667
MSTRG.28268		-	0.197	-2.34334441041	1.11178418253E-10	3.22737350828E-9	yes	down	22.94	19.78	20.61	2.54	5.74	2.19	21.11	3.49
BGIOSGA030331		-	2.767	1.46831962925	1.11441049349E-10	3.23167601526E-9	yes	up	21.65	20.34	20.18	39.1	45.86	61.16	20.7233333333	48.7066666667
MSTRG.27479		-	0.004	-8.09314223401	1.12098510997E-10	3.24740763395E-9	yes	down	2.42	2.15	1.84	0	0	0	2.13666666667	0
BGIOSGA017623		-	3.160	1.65997475453	1.12635780168E-10	3.25962869965E-9	yes	up	63.83	65.11	80.21	154.75	174.81	263.37	69.7166666667	197.643333333
BGIOSGA035206		-	0.298	-1.74796193093	1.12812043008E-10	3.2613880806E-9	yes	down	262.04	367.75	333.85	80.77	107.96	54.4	321.213333333	81.0433333333
BGIOSGA025153		-	2.105	1.07399460886	1.13192123502E-10	3.26903019255E-9	yes	up	2366.05	2483.18	2641.06	5155.45	3836.78	4543.77	2496.76333333	4512
BGIOSGA033266		-	2.479	1.30960429731	1.14872953871E-10	3.31080263477E-9	yes	up	6.18	6.18	5.13	10.64	12.15	13.37	5.83	12.0533333333
BGIOSGA025131		-	290.866	8.18421073526	1.16381901569E-10	3.35087340449E-9	yes	up	0	0	0	0.91	1.32	0.91	0	1.04666666667
BGIOSGA034398		Dirigent protein [Source:UniProtKB/TrEMBL;Acc:A2ZC27]	0.335	-1.57774956224	1.16508334337E-10	3.35109766125E-9	yes	down	145.33	139.48	137.6	46.19	47.22	26.03	140.803333333	39.8133333333
BGIOSGA008379		-	2.320	1.21403411394	1.18366833144E-10	3.40108972752E-9	yes	up	26.21	22.61	25.93	44.2	44.31	55.16	24.9166666667	47.89
BGIOSGA012430		-	0.261	-1.93994914133	1.19307071729E-10	3.42462219611E-9	yes	down	7.44	10.54	8.27	1.44	2.54	1.75	8.75	1.91
BGIOSGA004820		-	0.463	-1.11095675941	1.19657716949E-10	3.43120021849E-9	yes	down	17.1	18.32	17.91	7.17	7.22	6.21	17.7766666667	6.86666666667
MSTRG.2350		-	0.250	-2.0026316306	1.21266529716E-10	3.47380642172E-9	yes	down	41.99	23.73	30.03	5.57	8.79	5.69	31.9166666667	6.68333333333
BGIOSGA010095		-	2.364	1.24108926929	1.21399576476E-10	3.47406412373E-9	yes	up	8.62	9.78	8.8	16.88	16.83	20.37	9.06666666667	18.0266666667
BGIOSGA029729		-	2.293	1.19741946195	1.21521520773E-10	3.47406412373E-9	yes	up	27.44	20.54	23.31	41.84	45.65	48.43	23.7633333333	45.3066666667
BGIOSGA014359		-	2.639	1.40002409444	1.238390061E-10	3.53673683245E-9	yes	up	4.41	3.36	2.76	8.11	8.09	6.76	3.51	7.65333333333
BGIOSGA029461		-	0.360	-1.4741493127	1.24127528952E-10	3.54139601539E-9	yes	down	13.98	12.3	11.1	3.74	4.67	3.03	12.46	3.81333333333
BGIOSGA023458		-	0.425	-1.23413690579	1.24758943163E-10	3.55581871809E-9	yes	down	11.89	10.46	10.55	4.56	3.57	3.5	10.9666666667	3.87666666667
BGIOSGA019732		40S ribosomal protein S4 [Source:UniProtKB/TrEMBL;Acc:A2Y3W4]	0.370	-1.43527231137	1.27768960263E-10	3.63793778491E-9	yes	down	29.02	41.02	38.15	12.18	12.08	8.45	36.0633333333	10.9033333333
BGIOSGA012155		-	3.516	1.81408947621	1.28115759453E-10	3.64413859593E-9	yes	up	3.75	3.34	3.4	9.24	7.81	13.39	3.49666666667	10.1466666667
BGIOSGA029494		-	0.280	-1.83538519744	1.2857694625E-10	3.65357731069E-9	yes	down	106.13	172.46	161.57	38.44	41.78	23.93	146.72	34.7166666667
BGIOSGA029797		-	7.325	2.87290300658	1.30509947834E-10	3.7047773634E-9	yes	up	0.78	0.95	1.08	3.73	4.01	9.18	0.936666666667	5.64
BGIOSGA008255		-	0.230	-2.12088783543	1.3588312172E-10	3.85343250299E-9	yes	down	4.6	4.3	5.51	0.84	0.81	1.11	4.80333333333	0.92
BGIOSGA005339		-	2.573	1.36359027827	1.36532243786E-10	3.86795709702E-9	yes	up	32.71	20.65	23.81	42.53	47.85	59.55	25.7233333333	49.9766666667
BGIOSGA017217		-	3.693	1.88475739313	1.38057934222E-10	3.90726087384E-9	yes	up	29.38	31.4	33.73	70.73	82.63	139.7	31.5033333333	97.6866666667
BGIOSGA014978		Chlorophyll a-b binding protein, chloroplastic [Source:UniProtKB/TrEMBL;Acc:A2XU61]	2.146	1.10144263509	1.38904253197E-10	3.92727790947E-9	yes	up	1497.74	1628.86	1972.6	3214.44	2862.46	3070.3	1699.73333333	3049.06666667
BGIOSGA002682		-	0.201	-2.3149902633	1.42523682548E-10	4.02558141357E-9	yes	down	22.36	33.77	25.87	4.73	5.81	3.34	27.3333333333	4.62666666667
BGIOSGA000209		-	2.536	1.34246023017	1.42746755961E-10	4.02785426785E-9	yes	up	75.16	50.01	56.99	123.7	135.04	108.77	60.72	122.503333333
BGIOSGA029574		-	2.993	1.5813832181	1.44090538419E-10	4.06171382999E-9	yes	up	26.66	22.99	22.51	48.65	47.36	74.54	24.0533333333	56.85
BGIOSGA022095		-	0.471	-1.08661550325	1.46762125E-10	4.13289752804E-9	yes	down	66.47	77.18	64.81	29.96	29.32	22.76	69.4866666667	27.3466666667
BGIOSGA020773		-	4.827	2.27112569894	1.47385023618E-10	4.14630477301E-9	yes	up	39.86	34.61	50.04	118.43	126.76	258.6	41.5033333333	167.93
BGIOSGA018078		-	2.773	1.47163342437	1.50662451634E-10	4.2342894989E-9	yes	up	24.31	23.26	27.14	48.87	52.66	72.08	24.9033333333	57.87
BGIOSGA035198		-	3.506	1.81002017617	1.51035119863E-10	4.24054369834E-9	yes	up	69.24	75.88	85.97	166.01	194.19	310.85	77.03	223.683333333
BGIOSGA017906		-	2.173	1.1194891637	1.51649992797E-10	4.25357899359E-9	yes	up	7.09	6.69	7.33	11.35	13.14	13.93	7.03666666667	12.8066666667
BGIOSGA010833		-	7.116	2.8310579138	1.56401736501E-10	4.38250699155E-9	yes	up	10.56	15.21	36.95	130.7	87.4	154.98	20.9066666667	124.36
BGIOSGA036427		-	2.959	1.56515106256	1.58691514342E-10	4.43786319068E-9	yes	up	63.98	68.07	68.41	129.42	141.58	211.43	66.82	160.81
BGIOSGA034183		-	2.560	1.35639887978	1.6115604999E-10	4.50232703459E-9	yes	up	5.33	4.36	4.39	10.9	10.28	9.19	4.69333333333	10.1233333333
BGIOSGA009469		-	0.461	-1.11685374796	1.62606849421E-10	4.53837002164E-9	yes	down	17.54	20.11	15.85	7.74	7.49	5.49	17.8333333333	6.90666666667
BGIOSGA013163		-	0.336	-1.57296399279	1.65283503488E-10	4.60852177296E-9	yes	down	28.8	41.33	36.47	9.41	11.6	9.06	35.5333333333	10.0233333333
BGIOSGA004435		Auxin-responsive protein [Source:UniProtKB/TrEMBL;Acc:A2WUX4]	2.521	1.33393514169	1.65907585608E-10	4.62136070561E-9	yes	up	19.21	18.02	17.37	40.45	39.95	51.73	18.2	44.0433333333
BGIOSGA018096		-	0.434	-1.20278780067	1.66181031242E-10	4.62441697285E-9	yes	down	272.9	252.64	260.78	83.32	119.26	84.61	262.106666667	95.73
BGIOSGA022848		-	2.775	1.47245584602	1.67823929296E-10	4.66553827063E-9	yes	up	25.86	21.05	23.89	45.83	55.19	69.85	23.6	56.9566666667
BGIOSGA017008		-	2.771	1.47064905321	1.69385526841E-10	4.70432075283E-9	yes	up	4.06	2.79	2.93	7.26	6.69	8.46	3.26	7.47
BGIOSGA019149		-	2.454	1.29497184394	1.7131795074E-10	4.75157954845E-9	yes	up	40.51	41.99	40.99	72.65	77.69	100.88	41.1633333333	83.74
BGIOSGA011944		Ribulose-phosphate 3-epimerase [Source:UniProtKB/TrEMBL;Acc:B8APA6]	2.633	1.39682641664	1.71423599216E-10	4.75157954845E-9	yes	up	332.47	327.03	367.73	678.09	750.55	1019.15	342.41	815.93
BGIOSGA005085		-	2.245	1.16672993404	1.72491934142E-10	4.77650458808E-9	yes	up	46.1	36.64	42.61	76.69	76.78	90.96	41.7833333333	81.4766666667
BGIOSGA007800		-	0.051	-4.28848762608	1.75770070658E-10	4.86251287536E-9	yes	down	5.32	2.14	12.06	0.45	0.15	0.23	6.50666666667	0.276666666667
BGIOSGA027677		-	0.350	-1.51572804736	1.76574662148E-10	4.87920983048E-9	yes	down	9.73	8.02	7.6	2.44	2.91	2.06	8.45	2.47
BGIOSGA017418		-	2.338	1.22511260509	1.76719123972E-10	4.87920983048E-9	yes	up	144.97	167.18	170.77	279.98	294.13	364.85	160.973333333	312.986666667
BGIOSGA027769		-	3.149	1.65480926316	1.78341912106E-10	4.91920635493E-9	yes	up	1.92	1.62	1.42	3.68	4.41	4.84	1.65333333333	4.31
BGIOSGA013734		-	2.601	1.37905243519	1.79582845415E-10	4.94860240854E-9	yes	up	157.92	250.44	210.38	441.18	422.1	481.79	206.246666667	448.356666667
MSTRG.2241		-	0.384	-1.38196956608	1.80897734245E-10	4.97997709916E-9	yes	down	10.51	13.41	9.94	4.1	4.03	2.75	11.2866666667	3.62666666667
BGIOSGA022430	RR22	Two-component response regulator ORR22 [Source:UniProtKB/Swiss-Prot;Acc:B8B3I4]	2.516	1.33124540983	1.92842107182E-10	5.29846820755E-9	yes	up	2.37	2.71	2.69	5.63	5.51	5.16	2.59	5.43333333333
BGIOSGA012277		-	2.582	1.36829852676	1.93748714795E-10	5.31698983685E-9	yes	up	17.58	20.65	20.08	38.13	40.94	53.24	19.4366666667	44.1033333333
BGIOSGA026924		-	2.798	1.48456663004	1.94004941342E-10	5.31698983685E-9	yes	up	7.66	8.9	9.08	18.07	18.06	23.56	8.54666666667	19.8966666667
BGIOSGA019646		Transcription factor WRKY53 [Source:UniProtKB/TrEMBL;Acc:Q6IEM8]	3.163	1.66125313724	1.94080953153E-10	5.31698983685E-9	yes	up	47.72	40.23	51.93	98.97	112.25	172	46.6266666667	127.74
BGIOSGA012266		-	0.338	-1.5637095857	1.96486836767E-10	5.37768479116E-9	yes	down	88.35	66.91	54.73	23.04	16.6	19.37	69.9966666667	19.67
BGIOSGA027920		-	3.401	1.76578399359	2.01933184079E-10	5.52139669342E-9	yes	up	4.5	3.61	4.73	9.3	11.11	15.24	4.28	11.8833333333
BGIOSGA011991		-	2.219	1.14994862012	2.04049645235E-10	5.5738706283E-9	yes	up	32.29	26.51	26.73	45.75	53.97	57.71	28.51	52.4766666667
BGIOSGA008206		40S ribosomal protein S15a [Source:UniProtKB/TrEMBL;Acc:A6N079]	0.264	-1.91943984895	2.05936921135E-10	5.61998873183E-9	yes	down	194.99	301.12	257.87	60.74	69.84	28.09	251.326666667	52.89
BGIOSGA001209		-	3.315	1.72915045228	2.10182986734E-10	5.73032669912E-9	yes	up	124.41	104.65	106.62	216.03	143.51	104.36	111.893333333	154.633333333
BGIOSGA024927		-	2.898	1.53491577261	2.12683908835E-10	5.79291900198E-9	yes	up	8.48	7.94	9.28	17.63	22.03	22.6	8.56666666667	20.7533333333
BGIOSGA019321		-	2.394	1.25944449904	2.14587236722E-10	5.83564394213E-9	yes	up	47.83	53.15	63.32	102.49	112.4	160.91	54.7666666667	125.266666667
BGIOSGA009276		-	0.380	-1.39504717576	2.14665748128E-10	5.83564394213E-9	yes	down	140.91	219.5	232.8	44.35	67.73	34.26	197.736666667	48.78
BGIOSGA036014		Lipoxygenase [Source:UniProtKB/TrEMBL;Acc:B8BMH5]	3.111	1.63740142291	2.1779011097E-10	5.91488623494E-9	yes	up	15.19	16.47	16.61	34.85	38.22	58.6	16.09	43.89
BGIOSGA010887		-	2.070	1.0495853352	2.18673562768E-10	5.93317462092E-9	yes	up	4.86	5.33	4.55	7.82	8.74	8.88	4.91333333333	8.48
BGIOSGA020787		-	3.991	1.99674565511	2.19069801921E-10	5.93822126225E-9	yes	up	41.05	48.84	50.56	108.38	127.11	227.46	46.8166666667	154.316666667
BGIOSGA005595		Glycosyltransferase [Source:UniProtKB/TrEMBL;Acc:B8AIT5]	4.171	2.0602904001	2.22348622712E-10	6.02132008486E-9	yes	up	2.92	2.97	3.05	8.3	7.82	14.6	2.98	10.24
BGIOSGA003912		-	4.200	2.07024689069	2.2297344178E-10	6.0324567654E-9	yes	up	4.16	3.69	5.54	10.16	13.65	16.96	4.46333333333	13.59
BGIOSGA009426		-	2.173	1.11983300025	2.24233431895E-10	6.06073998456E-9	yes	up	12.88	10.82	13.2	21.93	21.34	23.4	12.3	22.2233333333
BGIOSGA006144		60S ribosomal protein L6 [Source:UniProtKB/TrEMBL;Acc:A2X6N1]	0.336	-1.57137816007	2.25457458963E-10	6.08799801952E-9	yes	down	151.94	224.26	211.71	61.98	64.83	39.71	195.97	55.5066666667
BGIOSGA014596		-	2.048	1.0341540797	2.25843572948E-10	6.09259953957E-9	yes	up	14.74	12.79	14.89	26.14	27.05	24.47	14.14	25.8866666667
BGIOSGA030468		Chlorophyll a-b binding protein, chloroplastic [Source:UniProtKB/TrEMBL;Acc:A2YZJ1]	2.803	1.48691967817	2.27304700776E-10	6.12032533215E-9	yes	up	14.68	17.49	17.33	32.4	35.61	47.85	16.5	38.62
BGIOSGA017473		-	2.802	1.48644125517	2.316252401E-10	6.2307189587E-9	yes	up	74.84	79.61	78.8	144.94	164.9	231.9	77.75	180.58
BGIOSGA007487		-	2.131	1.0917790028	2.34703106437E-10	6.30750641418E-9	yes	up	9.7	9.48	10.4	15.36	17.85	19.11	9.86	17.44
BGIOSGA015081		-	0.445	-1.16829985522	2.35846067755E-10	6.33219789329E-9	yes	down	147.92	128.82	129.79	57.26	54.38	40.17	135.51	50.6033333333
BGIOSGA024938		-	2.138	1.09649997555	2.44798233143E-10	6.5663115813E-9	yes	up	16.77	18.2	18.45	27.28	33.69	33.96	17.8066666667	31.6433333333
BGIOSGA017288		-	0.158	-2.66166867577	2.46026906791E-10	6.59300757334E-9	yes	down	4.39	5.37	4.97	0.35	1.05	0.56	4.91	0.653333333333
BGIOSGA020314		-	0.368	-1.44103307947	2.52958511663E-10	6.77233475064E-9	yes	down	25.85	27.9	26.54	9.95	8.99	5.81	26.7633333333	8.25
BGIOSGA021748		-	3.782	1.91922424797	2.57624965262E-10	6.89073593166E-9	yes	up	1.26	1.41	0.92	3.95	3.98	3.4	1.19666666667	3.77666666667
BGIOSGA040489		-	3.664	1.87324678435	2.59120143548E-10	6.92417072329E-9	yes	up	7.19	7.26	8.15	19.65	17.98	30.93	7.53333333333	22.8533333333
MSTRG.2373		-	3.044	1.60583617438	2.62083289302E-10	6.99673204759E-9	yes	up	39.6	36.72	35.71	73.42	82.46	125.2	37.3433333333	93.6933333333
BGIOSGA004852		MYB transcription factor [Source:UniProtKB/TrEMBL;Acc:A2WX90]	5.052	2.33684783315	2.67371916615E-10	7.1311801556E-9	yes	up	5.18	4.5	5.6	14.97	21.4	28.27	5.09333333333	21.5466666667
BGIOSGA003049		-	6.203	2.63303207399	2.68695062645E-10	7.15970947587E-9	yes	up	1.08	1.03	1.01	3.64	4.03	8.18	1.04	5.28333333333
BGIOSGA029768		-	0.300	-1.73889423739	2.69944557613E-10	7.18622434475E-9	yes	down	112.68	156.93	157.36	41.62	41.32	25.16	142.323333333	36.0333333333
BGIOSGA020060		-	2.047	1.03369821598	2.71174716668E-10	7.21217502098E-9	yes	up	23.1	18.79	17.08	32.02	33	30.33	19.6566666667	31.7833333333
BGIOSGA015140		-	2.221	1.15112374636	2.72890106848E-10	7.25096996042E-9	yes	up	38.19	33.84	40.02	52.46	78.44	85.66	37.35	72.1866666667
BGIOSGA023094		-	0.432	-1.21211721617	2.80691594941E-10	7.44425737007E-9	yes	down	20.92	20.95	16.84	7.42	7.98	5.75	19.57	7.05
BGIOSGA028500		-	0.363	-1.46202696542	2.81655755603E-10	7.46282065384E-9	yes	down	22.17	27.08	26.82	9.64	7.43	5.84	25.3566666667	7.63666666667
BGIOSGA034901		-	2.900	1.53620353943	2.88364399139E-10	7.6262663424E-9	yes	up	2.12	1.87	1.79	3.76	4.85	5.3	1.92666666667	4.63666666667
BGIOSGA036041		-	0.012	-6.38195058745	2.90429472219E-10	7.67369545634E-9	yes	down	377.2	61.53	504.04	4.57	4.83	0	314.256666667	3.13333333333
BGIOSGA035498		H/ACA ribonucleoprotein complex subunit [Source:UniProtKB/TrEMBL;Acc:A2ZFN5]	0.152	-2.71609090848	2.91680241672E-10	7.69527699259E-9	yes	down	18.95	29.97	28.28	5.02	3.46	1.37	25.7333333333	3.28333333333
BGIOSGA026341		-	3.503	1.80850480203	2.9179117221E-10	7.69527699259E-9	yes	up	2.91	1.83	2.99	6.87	7.59	6.57	2.57666666667	7.01
BGIOSGA011386		-	0.124	-3.01205679209	3.00758882114E-10	7.92437931466E-9	yes	down	4.14	6.97	6.46	0.66	0.79	0.37	5.85666666667	0.606666666667
BGIOSGA030132		-	0.313	-1.67720011048	3.07028924282E-10	8.07792641898E-9	yes	down	272.1	418.38	344.42	107.73	104.45	61.02	344.966666667	91.0666666667
BGIOSGA002497		-	3.630	1.85999789962	3.07158540414E-10	8.07792641898E-9	yes	up	20.26	28.66	27.93	61.27	63.42	105.9	25.6166666667	76.8633333333
BGIOSGA032774		-	2.553	1.35201764011	3.11211958113E-10	8.17691326224E-9	yes	up	22.89	21.06	21.25	40.4	42.34	56.31	21.7333333333	46.35
BGIOSGA023335		-	2.108	1.07573561478	3.15716083235E-10	8.27985215504E-9	yes	up	7.03	6.83	6.67	12.83	11.35	12.62	6.84333333333	12.2666666667
MSTRG.29287		-	0.456	-1.13362231444	3.19539898669E-10	8.37236033201E-9	yes	down	29.32	32.66	26.69	10.39	13.38	9.89	29.5566666667	11.22
BGIOSGA029218		-	2.265	1.17966707996	3.21621370117E-10	8.4190876728E-9	yes	up	30.3	31.75	37.33	54.71	55.05	66.02	33.1266666667	58.5933333333
BGIOSGA019148		-	2.902	1.53696718847	3.32089954774E-10	8.68507478942E-9	yes	up	13.88	10.76	10.47	23.1	25.51	35.28	11.7033333333	27.9633333333
BGIOSGA002967		-	0.318	-1.65082264469	3.49939336168E-10	9.14052260173E-9	yes	down	77.48	122.13	115.38	26.74	35.28	22.49	104.996666667	28.17
BGIOSGA005213		-	19.514	4.28640962777	3.50354133785E-10	9.14052260173E-9	yes	up	0.04	0.08	0.39	2.53	2.05	3.67	0.17	2.75
BGIOSGA009050		HVA22-like protein [Source:UniProtKB/TrEMBL;Acc:B8AIU7]	0.255	-1.97336549013	3.50475694023E-10	9.14052260173E-9	yes	down	13.42	18.53	13.08	3.17	5.41	1.88	15.01	3.48666666667
BGIOSGA000030		-	2.509	1.32686614303	3.59007711769E-10	9.34578139992E-9	yes	up	13.56	14.18	15.29	25.84	27.7	35.87	14.3433333333	29.8033333333
BGIOSGA030933		-	3.540	1.82372477374	3.70495987787E-10	9.63596609121E-9	yes	up	35.94	30.81	28.99	74.4	75.82	131	31.9133333333	93.74
BGIOSGA020760		-	2.723	1.44505970295	3.73398699446E-10	9.69360870024E-9	yes	up	133.65	115.19	131.85	244.46	251.6	364.95	126.896666667	287.003333333
BGIOSGA020981		-	3.801	1.92629050578	3.74676391178E-10	9.71784634418E-9	yes	up	8.2	6.69	7.31	17.48	17.9	32.66	7.4	22.68
BGIOSGA019492		-	3.783	1.91939205826	3.79157378688E-10	9.8250460193E-9	yes	up	1.98	1.41	0.88	3.96	4.1	4.68	1.42333333333	4.24666666667
BGIOSGA017643		-	0.272	-1.87910528475	3.80263998807E-10	9.84468986829E-9	yes	down	75.48	115.9	103.13	22.61	30.8	13.85	98.17	22.42
BGIOSGA000798		-	0.297	-1.75199939223	3.81325958322E-10	9.86314257583E-9	yes	down	9.31	12.56	11.69	2.96	3.53	1.74	11.1866666667	2.74333333333
BGIOSGA007125		-	2.061	1.04369251178	3.88123810454E-10	1.00297868493E-8	yes	up	11.41	12.07	10.42	18.18	21.48	21.37	11.3	20.3433333333
BGIOSGA021502		-	2.819	1.49533679513	3.95378231271E-10	1.02079142068E-8	yes	up	4.12	4.7	3.86	9.52	8.67	11.47	4.22666666667	9.88666666667
BGIOSGA003418		-	3.030	1.59911687712	3.97037997225E-10	1.02414047777E-8	yes	up	75.18	65.81	78.52	153.59	162.4	252.59	73.17	189.526666667
MSTRG.8147		-	5.734	2.5195691533	4.00254438967E-10	1.03055484308E-8	yes	up	2.3	2.79	3.3	8.81	8.93	21.73	2.79666666667	13.1566666667
BGIOSGA003099		-	3.588	1.84300118461	4.03872732977E-10	1.03892398387E-8	yes	up	112.98	109.17	144.56	292.47	310.82	559.22	122.236666667	387.503333333
BGIOSGA031353		-	3.456	1.78925740207	4.0627997002E-10	1.04416540066E-8	yes	up	135.86	138.67	150.24	318.5	364.21	601.59	141.59	428.1
BGIOSGA016128		-	3.221	1.68755056871	4.06740640332E-10	1.04439903511E-8	yes	up	8.78	9.72	9.06	21.34	20.22	32.03	9.18666666667	24.53
BGIOSGA012815		-	4.096	2.0343013775	4.10804470851E-10	1.05387577468E-8	yes	up	9.14	9.83	12.55	52.85	30.77	24.73	10.5066666667	36.1166666667
BGIOSGA030083		-	2.189	1.13008776068	4.12203254103E-10	1.05572188606E-8	yes	up	3.58	4.07	3.73	6.03	7.36	7.3	3.79333333333	6.89666666667
BGIOSGA013344	MRS2-A	Magnesium transporter MRS2-A, chloroplastic [Source:UniProtKB/Swiss-Prot;Acc:B8APK3]	2.237	1.16159002665	4.12271637571E-10	1.05572188606E-8	yes	up	25.39	30.84	28.59	50.04	48.87	58.75	28.2733333333	52.5533333333
BGIOSGA009038		-	0.335	-1.57988363036	4.16384822145E-10	1.06441609658E-8	yes	down	34.44	27.93	25.32	6.92	10.04	7.94	29.23	8.3
BGIOSGA037458		-	0.349	-1.51664674767	4.16420529905E-10	1.06441609658E-8	yes	down	112.95	140.41	134.2	33.67	51.66	28.49	129.186666667	37.94
BGIOSGA022657		-	2.631	1.39580829732	4.18169339889E-10	1.06791980155E-8	yes	up	32.37	37.54	42.98	76.67	71.47	98.33	37.63	82.1566666667
BGIOSGA002103		-	2.563	1.35768813349	4.21756716288E-10	1.07610826121E-8	yes	up	29.39	26.65	29.45	52.78	53.13	74.24	28.4966666667	60.05
BGIOSGA019927		S-acyltransferase [Source:UniProtKB/TrEMBL;Acc:B8AYK7]	0.238	-2.0733212274	4.23051706352E-10	1.07843821714E-8	yes	down	11.6	11.08	8.12	2.28	2.88	1.07	10.2666666667	2.07666666667
BGIOSGA006680		40S ribosomal protein S3a [Source:UniProtKB/TrEMBL;Acc:A2X3J5]	0.282	-1.82511386632	4.24142949892E-10	1.08024505137E-8	yes	down	113.68	194.56	140.34	38.96	44.44	23.19	149.526666667	35.53
BGIOSGA036769		-	2.555	1.35341077472	4.26448667056E-10	1.08513897306E-8	yes	up	34.17	27.52	25.97	53.39	52.83	69.63	29.22	58.6166666667
BGIOSGA019596		-	2.425	1.27801049183	4.31052985702E-10	1.09586782909E-8	yes	up	30.43	25.64	24.23	54.78	53.1	63.13	26.7666666667	57.0033333333
BGIOSGA005926		-	2.470	1.30445387986	4.47380377131E-10	1.13635420432E-8	yes	up	93.8	98.17	101.18	173.35	182.14	245.64	97.7166666667	200.376666667
BGIOSGA026339		-	0.256	-1.96777293706	4.60572699357E-10	1.16776264752E-8	yes	down	54.3	40.97	43.28	14.28	9.61	5.82	46.1833333333	9.90333333333
BGIOSGA009509		-	0.247	-2.01483706869	4.66898135036E-10	1.1827388183E-8	yes	down	18.47	25	28.5	5.4	6.7	2.89	23.99	4.99666666667
BGIOSGA036596		-	2.750	1.45920609329	4.70388488198E-10	1.1905128001E-8	yes	up	19.16	21.64	29.18	64.48	49.69	72.8	23.3266666667	62.3233333333
BGIOSGA007345		-	0.326	-1.61698527986	4.80005781787E-10	1.21376573917E-8	yes	down	42.23	24.44	39.68	11.06	8.43	9.34	35.45	9.61
BGIOSGA011976		-	0.216	-2.21355527767	4.82811091309E-10	1.21976737692E-8	yes	down	1.57	2.03	1.81	0.45	0.24	0.29	1.80333333333	0.326666666667
BGIOSGA003351		-	4.927	2.30069909029	4.90447813556E-10	1.23795339534E-8	yes	up	8.72	8.51	11.36	30.8	24.11	62.84	9.53	39.25
BGIOSGA020591		-	2.861	1.51666242256	4.91746645329E-10	1.24012357119E-8	yes	up	26.05	18.37	26.33	56.47	49.09	63.79	23.5833333333	56.45
BGIOSGA005434		-	2.309	1.20726442984	4.92727332487E-10	1.24148826994E-8	yes	up	4.84	5.29	3.96	8.04	9.39	9.59	4.69666666667	9.00666666667
BGIOSGA012520		-	0.287	-1.79977113159	4.97714791302E-10	1.25293710163E-8	yes	down	11.79	11.68	13.38	3.7	3.39	2.04	12.2833333333	3.04333333333
MSTRG.4797		-	267.646	8.06417971321	5.07882680233E-10	1.27739504035E-8	yes	up	0	0	0	3.73	1.84	2.79	0	2.78666666667
BGIOSGA016931		Glycosyltransferase [Source:UniProtKB/TrEMBL;Acc:A2XWH5]	8.130	3.02322749616	5.09591856844E-10	1.28055355841E-8	yes	up	1.53	0.81	1.13	4.73	5.37	12.96	1.15666666667	7.68666666667
BGIOSGA010962		-	3.686	1.88199924898	5.11926953581E-10	1.28527793812E-8	yes	up	4.57	4.97	6.72	15.32	14.76	21.98	5.42	17.3533333333
BGIOSGA004451		-	0.199	-2.33188872722	5.21765027212E-10	1.30881467083E-8	yes	down	6.75	7.5	6.53	1.38	1.72	0.42	6.92666666667	1.17333333333
BGIOSGA029526		-	3.601	1.84851827508	5.27903419996E-10	1.32303745322E-8	yes	up	8.12	8.5	10.24	21.08	21.69	37.09	8.95333333333	26.62
BGIOSGA035821		-	2.388	1.25584927728	5.28444639543E-10	1.32321975567E-8	yes	up	5.02	5.56	5.67	9.63	10.93	11.71	5.41666666667	10.7566666667
BGIOSGA031347		-	2.236	1.16109887794	5.31528563657E-10	1.32976300093E-8	yes	up	95.63	79.16	81.71	163.62	152.08	198.5	85.5	171.4
BGIOSGA027105		-	2.736	1.45224334334	5.35020348297E-10	1.33731413608E-8	yes	up	12.61	13.75	13.15	24.75	26.52	38.36	13.17	29.8766666667
BGIOSGA029566		-	4.700	2.23272863449	5.42271352636E-10	1.35423999604E-8	yes	up	1.45	1.23	2.11	5.01	4.84	8.67	1.59666666667	6.17333333333
BGIOSGA030941	HOX4	Homeobox-leucine zipper protein HOX4 [Source:UniProtKB/Swiss-Prot;Acc:Q9XH37]	0.215	-2.21854207401	5.607814183E-10	1.39799392408E-8	yes	down	51.25	42.44	52.47	14.48	10.79	4.61	48.72	9.96
BGIOSGA002328		-	2.377	1.24889153431	5.62795574467E-10	1.40177786603E-8	yes	up	55.44	58.5	61.66	103.41	111.19	141.79	58.5333333333	118.796666667
BGIOSGA006169		-	4.273	2.09529580779	5.81755837955E-10	1.44772631216E-8	yes	up	2.47	2.37	2.65	9.21	7.39	10.13	2.49666666667	8.91
BGIOSGA017004		-	3.600	1.84813499985	5.87570776523E-10	1.46090991047E-8	yes	up	4.62	4.69	4.37	11.47	11	18.32	4.56	13.5966666667
MSTRG.15241		-	60.719	5.92407296045	5.90069166981E-10	1.46583145307E-8	yes	up	1.23	0	0	20.13	29.29	27.11	0.41	25.51
BGIOSGA020358		-	0.165	-2.60043036821	5.9461962649E-10	1.47583755274E-8	yes	down	23.24	15.75	20	1.95	4.75	1.52	19.6633333333	2.74
BGIOSGA037874		-	3.287	1.7166091041	5.95665437574E-10	1.47713523128E-8	yes	up	78.61	81.28	82.98	169.81	205.81	324.43	80.9566666667	233.35
BGIOSGA009164		-	2.218	1.1492114247	6.15060558201E-10	1.52389346196E-8	yes	up	8.88	8.82	7.84	14.77	16.24	19.57	8.51333333333	16.86
BGIOSGA013586		-	0.351	-1.51170166227	6.23370653007E-10	1.54312919318E-8	yes	down	186.56	290.42	264.72	86.67	76.64	55.41	247.233333333	72.9066666667
BGIOSGA013695		-	2.230	1.15683963433	6.28610454263E-10	1.55473750269E-8	yes	up	4.87	4.72	4.86	8.14	9.8	9.55	4.81666666667	9.16333333333
BGIOSGA000168		-	2.580	1.36751581518	6.38176797534E-10	1.57701694194E-8	yes	up	5.48	5.61	5.73	12.97	10.74	12.45	5.60666666667	12.0533333333
BGIOSGA006151		-	4.162	2.05724167423	6.43503143444E-10	1.58878901106E-8	yes	up	2.25	2.13	2.47	9.63	7.45	8.83	2.28333333333	8.63666666667
BGIOSGA002218		-	4.406	2.13945253072	6.45647082938E-10	1.59269011857E-8	yes	up	3.14	4.73	6	15.18	14.01	21.6	4.62333333333	16.93
BGIOSGA026246		Dirigent protein [Source:UniProtKB/TrEMBL;Acc:A2YP80]	0.086	-3.54155873002	6.50437649797E-10	1.60310745362E-8	yes	down	12.57	9.65	6.83	0.51	1.16	0.44	9.68333333333	0.703333333333
BGIOSGA012515	CAM1-1	Calmodulin-1 [Source:UniProtKB/Swiss-Prot;Acc:A2WN93]	0.498	-1.0051683977	6.53628574757E-10	1.60956748858E-8	yes	down	159.84	161.95	143.94	66.17	63.71	65.86	155.243333333	65.2466666667
BGIOSGA020085		-	2.019	1.01344126734	6.63493558513E-10	1.63243689549E-8	yes	up	5.92	5.62	5.76	9.05	11.44	9.63	5.76666666667	10.04
BGIOSGA029784		-	3.201	1.6783655401	6.77174225729E-10	1.66464630163E-8	yes	up	1.98	2.44	1.83	4.6	5.5	6.5	2.08333333333	5.53333333333
BGIOSGA034993		-	2.966	1.56851650741	6.78485729548E-10	1.66641995053E-8	yes	up	34.33	32.21	30.78	61.28	70.41	105.16	32.44	78.95
BGIOSGA000680		-	3.704	1.88905431284	6.81136357261E-10	1.67147666471E-8	yes	up	3.64	3.42	4.14	9.9	8.9	15.56	3.73333333333	11.4533333333
BGIOSGA004082		Carbonic anhydrase [Source:UniProtKB/TrEMBL;Acc:A2WT25]	3.704	1.88894639358	6.95629305402E-10	1.70555987249E-8	yes	up	2013.39	2194.51	2717.46	5478.5	6098.25	11030.34	2308.45333333	7535.69666667
BGIOSGA034037		-	0.231	-2.11374181303	6.98170111962E-10	1.71030484062E-8	yes	down	8.04	7.56	7.03	1.09	1.99	1.31	7.54333333333	1.46333333333
MSTRG.3392		-	0.201	-2.31575169527	7.06130444498E-10	1.72830627425E-8	yes	down	66.27	53.42	48.13	11.71	12.81	3.92	55.94	9.48
BGIOSGA040274		-	2.272	1.18413691012	7.08362798005E-10	1.73226902421E-8	yes	up	4227.06	4069.72	4933.47	7438.84	7857.41	10033.13	4410.08333333	8443.12666667
BGIOSGA024535		-	0.311	-1.68419927307	7.14241724359E-10	1.74362640489E-8	yes	down	15.4	20.11	13.92	4.99	5.09	2.8	16.4766666667	4.29333333333
BGIOSGA024804		-	2.068	1.04809975591	7.18973649588E-10	1.75366241214E-8	yes	up	23.52	23.14	21.67	35.06	39.26	43.08	22.7766666667	39.1333333333
BGIOSGA021660		-	2.500	1.32194508317	7.26091102916E-10	1.76820308423E-8	yes	up	19.16	20.7	20.59	34.56	39.38	51.07	20.15	41.67
BGIOSGA036337		-	2.331	1.22120198535	7.26187140274E-10	1.76820308423E-8	yes	up	29.18	30.7	28.63	43.16	47.22	59.28	29.5033333333	49.8866666667
BGIOSGA035396		-	4.137	2.04869237993	7.41246497186E-10	1.80331673669E-8	yes	up	11.28	12.6	12.8	31.47	30.43	63.06	12.2266666667	41.6533333333
BGIOSGA009634		-	0.316	-1.660934402	7.42354924222E-10	1.80445910797E-8	yes	down	214.17	314.86	296.43	74.95	96.06	48.89	275.153333333	73.3
BGIOSGA011916		-	2.743	1.45580900158	7.44735153756E-10	1.80868825605E-8	yes	up	7.08	6.84	7.46	13.53	15.79	19.51	7.12666666667	16.2766666667
MSTRG.2374		-	2.840	1.5056647137	7.46906889288E-10	1.81240421718E-8	yes	up	959.78	845.73	978.18	1762.04	1920.42	2889.76	927.896666667	2190.74
BGIOSGA028251		Sulfotransferase [Source:UniProtKB/TrEMBL;Acc:B8BC73]	0.081	-3.62871335894	7.47605500681E-10	1.81254226324E-8	yes	down	5.54	3.67	8.24	0.75	0.23	0.18	5.81666666667	0.386666666667
BGIOSGA029525		-	5.679	2.50561487427	7.67401518375E-10	1.85894132817E-8	yes	up	4.24	4.89	3.72	12.88	13.8	33.18	4.28333333333	19.9533333333
BGIOSGA000407		-	2.342	1.22767800296	7.69624174791E-10	1.86272791919E-8	yes	up	2.13	2.54	2.31	4.23	4.43	4.91	2.32666666667	4.52333333333
BGIOSGA034487		-	0.335	-1.57708164893	8.10704327373E-10	1.95879758141E-8	yes	down	154.16	218.91	226.26	64.53	65.01	40.1	199.776666667	56.5466666667
BGIOSGA009086		-	6.832	2.77235326516	8.12188378767E-10	1.96070604772E-8	yes	up	12.82	7.11	5.49	29.06	33.41	79.43	8.47333333333	47.3
BGIOSGA031038		-	4.239	2.08363363889	8.13982679113E-10	1.96335958766E-8	yes	up	1.68	1.6	2.17	8.09	5.44	5.71	1.81666666667	6.41333333333
BGIOSGA034622		-	2.710	1.4381796837	8.20296925298E-10	1.97521625363E-8	yes	up	19.32	17.17	18.86	34.73	34.81	53.48	18.45	41.0066666667
BGIOSGA034421		Fructose-bisphosphate aldolase [Source:UniProtKB/TrEMBL;Acc:A2ZBX1]	2.946	1.55853762163	8.21627685828E-10	1.97612972422E-8	yes	up	3096.14	3189	3556.84	6496.46	6499.58	10485.54	3280.66	7827.19333333
BGIOSGA012568		-	3.392	1.76234289644	8.22075562384E-10	1.97612972422E-8	yes	up	3.63	2.92	3.5	8.02	7.36	12.56	3.35	9.31333333333
BGIOSGA008281		-	0.484	-1.04631013679	8.25414723995E-10	1.98246929245E-8	yes	down	70.41	75.42	81.17	39.2	37.88	30.49	75.6666666667	35.8566666667
BGIOSGA009429		Elongation factor Tu [Source:UniProtKB/TrEMBL;Acc:A2XP46]	0.331	-1.593669027	8.57019195181E-10	2.05661885342E-8	yes	down	9.44	14.4	11.07	3.2	3.47	3	11.6366666667	3.22333333333
BGIOSGA023214		-	2.917	1.54457046455	8.57743674749E-10	2.05661885342E-8	yes	up	1.37	1.26	1.71	3.28	3.38	3.88	1.44666666667	3.51333333333
BGIOSGA005350		-	2.485	1.31324099122	8.64937972477E-10	2.07210967198E-8	yes	up	51.13	47.83	44.74	80.24	92.95	112.1	47.9	95.0966666667
BGIOSGA031083		-	2.468	1.30306488102	8.65771486513E-10	2.07234878276E-8	yes	up	3.69	2.83	3.2	6.8	6.63	8.53	3.24	7.32
BGIOSGA022914		-	4.149	2.05293321263	8.84597586147E-10	2.11561886712E-8	yes	up	2.02	3.36	3.29	6.34	6.36	10.18	2.89	7.62666666667
BGIOSGA009701		-	2.183	1.12608882868	8.9041259779E-10	2.12772451985E-8	yes	up	15.55	11.82	11.95	24.09	23.7	25.13	13.1066666667	24.3066666667
BGIOSGA000404		-	0.458	-1.12603212504	8.99955620631E-10	2.14745357159E-8	yes	down	51.58	66.45	65.47	26.09	27.32	22.42	61.1666666667	25.2766666667
BGIOSGA002412		-	0.473	-1.07868061688	9.00189424237E-10	2.14745357159E-8	yes	down	31.61	36.41	30.56	14.49	17.45	10.15	32.86	14.03
BGIOSGA033346		-	0.166	-2.59012665523	9.37614325925E-10	2.23484528572E-8	yes	down	24.83	19.5	22.62	5.28	2.71	1.32	22.3166666667	3.10333333333
BGIOSGA019014		-	2.716	1.44125625136	9.40485581458E-10	2.23979892481E-8	yes	up	135.36	110.9	106.39	231.89	260.05	331.2	117.55	274.38
BGIOSGA006148		-	3.043	1.60533503297	9.69797979934E-10	2.30571918714E-8	yes	up	30.03	21.2	24.05	80.79	70.94	42.35	25.0933333333	64.6933333333
BGIOSGA030924		-	0.419	-1.25427063872	9.84140391774E-10	2.33785074564E-8	yes	down	30.76	42.36	33.22	14.68	14.5	10.53	35.4466666667	13.2366666667
BGIOSGA006068		-	3.545	1.82573866165	9.90882844073E-10	2.35188957402E-8	yes	up	58.54	70.96	66.51	133.19	175.25	273.45	65.3366666667	193.963333333
BGIOSGA025408		-	0.275	-1.86328089892	9.96986499861E-10	2.36438989828E-8	yes	down	6.68	8.52	9.53	2.4	2.02	1.27	8.24333333333	1.89666666667
BGIOSGA002562		-	2.875	1.52345875513	1.01817645659E-9	2.41059463675E-8	yes	up	62.54	63.82	69.47	124.65	134.58	205.08	65.2766666667	154.77
BGIOSGA000436		Peroxidase [Source:UniProtKB/TrEMBL;Acc:B8A6X3]	0.270	-1.88763974788	1.03643300949E-9	2.45176301114E-8	yes	down	19.21	23.84	16.44	4.73	6.18	2.55	19.83	4.48666666667
BGIOSGA009655		-	0.291	-1.77853834459	1.0492599773E-9	2.47795552331E-8	yes	down	167.68	278.28	223.79	62.98	68.07	33.69	223.25	54.9133333333
BGIOSGA037772		-	4.623	2.20890620372	1.05848832042E-9	2.49766103677E-8	yes	up	4.24	4.72	9.14	18.62	18.17	31.04	6.03333333333	22.61
BGIOSGA029023		-	5.109	2.35299391131	1.06131017455E-9	2.50222920535E-8	yes	up	1.91	2	1.92	5.27	6.53	12.69	1.94333333333	8.16333333333
BGIOSGA009312		-	2.209	1.14361936979	1.07258793502E-9	2.52670944327E-8	yes	up	18.91	14.96	13.34	27.77	29.11	29.74	15.7366666667	28.8733333333
BGIOSGA029877		-	2.336	1.22377676381	1.08558631785E-9	2.55519879564E-8	yes	up	12.73	10.84	10.48	21.09	22.1	24.32	11.35	22.5033333333
BGIOSGA024058		-	3.063	1.6150782944	1.08983529389E-9	2.56306393638E-8	yes	up	3.76	3.96	4.64	9.19	8.35	13.57	4.12	10.37
BGIOSGA011108		-	22.154	4.46948585056	1.10149986387E-9	2.58834140225E-8	yes	up	0.3	0.12	0.13	4.75	4.07	0.72	0.183333333333	3.18
BGIOSGA012174	ITPK2	Inositol-tetrakisphosphate 1-kinase 2 [Source:UniProtKB/Swiss-Prot;Acc:B8AJL9]	2.476	1.30790520297	1.10543240513E-9	2.59542296615E-8	yes	up	32.95	32.51	30.61	55.45	62.16	88.45	32.0233333333	68.6866666667
MSTRG.30043		-	0.446	-1.16423375371	1.10871710128E-9	2.60097296724E-8	yes	down	49.97	45.84	45.15	19.31	18.69	14.73	46.9866666667	17.5766666667
BGIOSGA037907		-	0.252	-1.98840741093	1.13031021801E-9	2.64942839069E-8	yes	down	31.94	25.32	25.79	6.64	7.24	3.74	27.6833333333	5.87333333333
BGIOSGA031299		-	3.240	1.69600211327	1.18050637025E-9	2.76250227239E-8	yes	up	28.88	29.56	27.7	55.21	64.45	103.85	28.7133333333	74.5033333333
BGIOSGA012433		-	3.468	1.79389877157	1.18961512465E-9	2.78151317846E-8	yes	up	8.72	10.55	14.71	28.68	27.83	41.33	11.3266666667	32.6133333333
BGIOSGA026105		-	2.486	1.31365882115	1.19915453587E-9	2.80149874819E-8	yes	up	47.55	53.38	61.72	106.45	111.47	194.48	54.2166666667	137.466666667
BGIOSGA006744		-	2.219	1.1499487044	1.21511544692E-9	2.83644097507E-8	yes	up	7.59	9.01	7.62	13.45	16.52	14.93	8.07333333333	14.9666666667
BGIOSGA000029		-	3.496	1.80565213562	1.23025426594E-9	2.86940807115E-8	yes	up	43.98	43.93	48.03	100.19	103.21	189.31	45.3133333333	130.903333333
BGIOSGA031920		-	0.012	-6.42335576792	1.23139711833E-9	2.869703928E-8	yes	down	5.82	1.41	3.8	0	0.1	0	3.67666666667	0.0333333333333
BGIOSGA000539		-	0.297	-1.75359612078	1.23300357274E-9	2.87107880562E-8	yes	down	229.37	343.42	313.08	87.77	90.19	42.26	295.29	73.4066666667
BGIOSGA003361		Pectinesterase [Source:UniProtKB/TrEMBL;Acc:B8A748]	0.441	-1.18077679941	1.23738569128E-9	2.87890929573E-8	yes	down	84.85	82.54	77.24	35.71	32.47	22.53	81.5433333333	30.2366666667
BGIOSGA008777		-	20.673	4.36968532314	1.24106815253E-9	2.88433859872E-8	yes	up	0.04	0.25	0.04	1.96	2.55	1.46	0.11	1.99
BGIOSGA029189		-	0.287	-1.79842772646	1.24176163429E-9	2.88433859872E-8	yes	down	78.87	106.02	100.79	28.6	25.69	14.75	95.2266666667	23.0133333333
BGIOSGA022958		Protein DETOXIFICATION [Source:UniProtKB/TrEMBL;Acc:B8B2T3]	5.206	2.38003927688	1.24650511174E-9	2.89297755803E-8	yes	up	1.79	1.06	1.18	4.07	5.27	7.96	1.34333333333	5.76666666667
BGIOSGA012453		-	0.220	-2.18634066728	1.27624084228E-9	2.95955850495E-8	yes	down	14.68	16.16	24.19	3.15	5	2.04	18.3433333333	3.39666666667
BGIOSGA009801		-	3.149	1.65501489196	1.27923597382E-9	2.96407055623E-8	yes	up	61.3	41.7	43.79	108.63	105.46	167.62	48.93	127.236666667
BGIOSGA001108		-	0.383	-1.38396879545	1.2928932048E-9	2.99325971882E-8	yes	down	73.35	71.01	66.54	27.6	24.8	15.36	70.3	22.5866666667
BGIOSGA012219		-	0.400	-1.32373094852	1.30007632761E-9	3.00742472345E-8	yes	down	47.68	38.73	52.93	18.51	16.33	11.82	46.4466666667	15.5533333333
BGIOSGA018454		-	0.343	-1.54546489258	1.32168244262E-9	3.05490348541E-8	yes	down	64.71	97.64	70.09	22.91	19.67	18.5	77.48	20.36
MSTRG.1167		-	4.885	2.28831840876	1.33091421552E-9	3.07372624835E-8	yes	up	0.64	0.72	0.7	2.09	3.3	3	0.686666666667	2.79666666667
MSTRG.23458		-	2.471	1.30499249982	1.33781441227E-9	3.08713791459E-8	yes	up	6.14	6.4	7.24	12.47	12.28	15.81	6.59333333333	13.52
BGIOSGA013078		-	0.471	-1.08532459759	1.34258338817E-9	3.09561369787E-8	yes	down	215.36	241.39	262.6	62.83	87.28	45.5	239.783333333	65.2033333333
BGIOSGA012258		-	0.221	-2.1774603853	1.35728448742E-9	3.12440915625E-8	yes	down	9.33	5.03	4.81	1.26	1.22	1.05	6.39	1.17666666667
BGIOSGA010754		-	3.406	1.76824772704	1.36982855818E-9	3.14815359039E-8	yes	up	4.7	5.57	4.51	15.67	20.8	19.09	4.92666666667	18.52
BGIOSGA034624		Non-specific serine/threonine protein kinase [Source:UniProtKB/TrEMBL;Acc:A2ZAR9]	2.510	1.3279356603	1.38309574424E-9	3.17606010536E-8	yes	up	67.03	59.85	56.3	107.86	116.21	156.9	61.06	126.99
BGIOSGA021001		-	0.310	-1.68737399358	1.39106146167E-9	3.19175718804E-8	yes	down	55.54	88.44	78.73	21.66	23.77	12.64	74.2366666667	19.3566666667
BGIOSGA007370		Ribosomal protein L37 [Source:UniProtKB/TrEMBL;Acc:A2X009]	0.284	-1.81584443735	1.41736371736E-9	3.24946738612E-8	yes	down	307.14	554.44	477.15	93.95	140.41	86.31	446.243333333	106.89
BGIOSGA007327		-	4.078	2.02803810967	1.41909855263E-9	3.25080605183E-8	yes	up	3.39	2.11	1.81	10.13	6.28	8.33	2.43666666667	8.24666666667
BGIOSGA009974		-	2.290	1.19509926139	1.42236709845E-9	3.25565305476E-8	yes	up	34.76	33.48	28.84	56.5	55.68	70.86	32.36	61.0133333333
BGIOSGA004839		-	0.285	-1.80970306573	1.44441129515E-9	3.30076027764E-8	yes	down	48.08	68.55	65.66	14.44	20.38	8.98	60.7633333333	14.6
BGIOSGA034360		-	0.226	-2.14557975034	1.46097175861E-9	3.33590519983E-8	yes	down	1.72	1.4	1.67	0.29	0.78	0.33	1.59666666667	0.466666666667
BGIOSGA012679		-	5.798	2.53565885142	1.49505416614E-9	3.40642353434E-8	yes	up	2.84	4	4.88	13.32	13.8	30.05	3.90666666667	19.0566666667
BGIOSGA011520		Catalase isozyme C [Source:UniProtKB/Swiss-Prot;Acc:B8AME2]	3.728	1.89822843093	1.49547359978E-9	3.40642353434E-8	yes	up	176.98	204.06	250.25	452.81	550.87	938.67	210.43	647.45
BGIOSGA022666		-	2.141	1.09849855429	1.51630824273E-9	3.4483193491E-8	yes	up	12.04	10.48	8.06	14.26	15.26	13.94	10.1933333333	14.4866666667
BGIOSGA014152		-	0.187	-2.4215854272	1.52803971853E-9	3.47220288415E-8	yes	down	12.89	22.57	21.08	3.07	4.5	1.34	18.8466666667	2.97
BGIOSGA025356		-	0.280	-1.83409995337	1.55934809451E-9	3.5404973416E-8	yes	down	1.84	2.46	2.52	0.45	0.6	0.52	2.27333333333	0.523333333333
BGIOSGA035032		-	2.216	1.14771693842	1.5620312718E-9	3.54374082506E-8	yes	up	11.1	9.44	9.06	15.69	18.45	20.42	9.86666666667	18.1866666667
BGIOSGA009468		-	3.350	1.74402214876	1.58817288776E-9	3.60015595625E-8	yes	up	26.49	27.27	31.89	59.03	71.14	114.74	28.55	81.6366666667
BGIOSGA012335		-	2.121	1.08490906321	1.59640302922E-9	3.61591046994E-8	yes	up	47.79	47.5	43.31	73.38	77.84	92.91	46.2	81.3766666667
BGIOSGA030974		-	0.197	-2.34026184881	1.59989928206E-9	3.62092589919E-8	yes	down	2.95	3.57	3.04	0.24	0.43	0.6	3.18666666667	0.423333333333
BGIOSGA036253		-	19.023	4.24969664929	1.60484680732E-9	3.62815553914E-8	yes	up	0.07	0.05	0.45	2.51	3.08	3.53	0.19	3.04
BGIOSGA022029		-	0.344	-1.54031366219	1.60566274524E-9	3.62815553914E-8	yes	down	49.27	44.64	41.76	14.08	15.72	9.5	45.2233333333	13.1
BGIOSGA023547		-	12.745	3.67188911282	1.62676449701E-9	3.67289873845E-8	yes	up	0.63	0.34	0.37	2.59	2.8	8.54	0.446666666667	4.64333333333
BGIOSGA016583		-	2.080	1.05686132614	1.63673566117E-9	3.69217039015E-8	yes	up	31.08	36.37	36.55	47.42	50.19	58.5	34.6666666667	52.0366666667
BGIOSGA024882		-	14.767	3.88432751768	1.63791449774E-9	3.69217039015E-8	yes	up	0.08	0.2	0.03	0.99	1.38	1.45	0.103333333333	1.27333333333
BGIOSGA018738		-	3.166	1.662447502	1.64346436593E-9	3.70172655628E-8	yes	up	39.03	39.16	40.03	81.93	84.18	143.88	39.4066666667	103.33
BGIOSGA022277		Superoxide dismutase [Source:UniProtKB/TrEMBL;Acc:B8B2C9]	0.459	-1.12187078752	1.6881518477E-9	3.799350513E-8	yes	down	58.86	77.08	72.56	27.78	29.84	22.64	69.5	26.7533333333
BGIOSGA011947		-	3.656	1.87023649745	1.69025796233E-9	3.80106179507E-8	yes	up	35.16	29.15	31.69	65.57	84.33	140.04	32	96.6466666667
BGIOSGA024093		-	3.717	1.894026915	1.69388545926E-9	3.80618892575E-8	yes	up	35.7	31.85	30.71	70.38	81.23	148.88	32.7533333333	100.163333333
BGIOSGA033513		-	3.789	1.92187920232	1.7170630157E-9	3.85520229559E-8	yes	up	3390.56	3731.01	4398.09	7734.91	10457.09	17339.17	3839.88666667	11843.7233333
BGIOSGA012840		-	0.383	-1.38574485985	1.75379263734E-9	3.93454114708E-8	yes	down	15.29	23.44	18.82	6.64	6.61	5.93	19.1833333333	6.39333333333
BGIOSGA013153		-	10.638	3.41118142534	1.76049759182E-9	3.94644876834E-8	yes	up	0.4	0.11	0.57	2.58	2.39	4.45	0.36	3.14
BGIOSGA031600		Folylpolyglutamate synthase [Source:UniProtKB/TrEMBL;Acc:B8BHR0]	2.320	1.21436939061	1.77597468014E-9	3.97483398102E-8	yes	up	7.94	8.97	9.86	15.36	16.97	19.23	8.92333333333	17.1866666667
BGIOSGA004352		-	2.103	1.07259374932	1.79565152447E-9	4.01569099832E-8	yes	up	71.34	64.09	71.31	116.24	109.55	136.09	68.9133333333	120.626666667
BGIOSGA006215		-	6.572	2.7163751815	1.81396070181E-9	4.05342721698E-8	yes	up	0.62	1.03	0.34	3.24	3.07	4.62	0.663333333333	3.64333333333
BGIOSGA029544		-	0.164	-2.61009053647	1.82537649382E-9	4.07571217929E-8	yes	down	23.03	12.42	22.3	3.73	3.25	0.99	19.25	2.65666666667
BGIOSGA034312	ADH1	Alcohol dehydrogenase 1 [Source:UniProtKB/Swiss-Prot;Acc:Q75ZX4]	0.315	-1.664866708	1.83802786433E-9	4.10071856461E-8	yes	down	52.19	58.91	77.79	15.55	22.78	11.78	62.9633333333	16.7033333333
BGIOSGA014781		-	0.350	-1.51562911194	1.87826912869E-9	4.18719112391E-8	yes	down	226.91	368.67	328.25	90.74	114.33	66.58	307.943333333	90.55
BGIOSGA010386		Potassium transporter [Source:UniProtKB/TrEMBL;Acc:A2XIS7]	3.772	1.9155157933	1.88155853181E-9	4.19121614597E-8	yes	up	1.36	1.94	1.76	4.64	4.17	6.98	1.68666666667	5.26333333333
BGIOSGA021921		-	7.860	2.97452626875	1.88722647402E-9	4.2005289014E-8	yes	up	4.87	8.85	3.84	27.6	32.43	56.92	5.85333333333	38.9833333333
BGIOSGA012421		40S ribosomal protein S7 [Source:UniProtKB/TrEMBL;Acc:A2XFL9]	0.277	-1.85059253126	1.8921315343E-9	4.20813032964E-8	yes	down	66.95	96.99	88.17	18.2	28.4	12.34	84.0366666667	19.6466666667
BGIOSGA009680		-	2.071	1.05060764264	1.91536794094E-9	4.25397109655E-8	yes	up	28.67	25.3	27.39	43.1	44.52	52.05	27.12	46.5566666667
BGIOSGA031235		-	3.270	1.70916498351	1.91575543806E-9	4.25397109655E-8	yes	up	72.21	72.6	86	156.83	173.87	291.19	76.9366666667	207.296666667
BGIOSGA010345		Lysine--tRNA ligase [Source:UniProtKB/TrEMBL;Acc:A2XIZ4]	0.429	-1.2199461975	1.96554708489E-9	4.36110584546E-8	yes	down	21.18	27.14	26.05	8.86	10.64	7.21	24.79	8.90333333333
BGIOSGA035000		-	0.075	-3.74607340603	1.97734756968E-9	4.38384474925E-8	yes	down	23.44	8.1	11.75	1.37	0.9	1.34	14.43	1.20333333333
BGIOSGA012671		-	4.457	2.15597324142	1.98651214726E-9	4.40070867447E-8	yes	up	0.68	0.54	0.67	2.05	1.89	3	0.63	2.31333333333
BGIOSGA030180		-	3.024	1.59622403891	2.01971566111E-9	4.47075774671E-8	yes	up	35.37	39.18	41.3	76.78	80.67	130.07	38.6166666667	95.84
BGIOSGA026262		-	0.400	-1.32014772123	2.05351784742E-9	4.54202126864E-8	yes	down	15.02	14.67	12.18	4.16	5.18	3.53	13.9566666667	4.29
BGIOSGA005232		Peroxidase [Source:UniProtKB/TrEMBL;Acc:A2WZD9]	0.317	-1.65680796367	2.11708204692E-9	4.67895011074E-8	yes	down	17.93	13.28	12.91	4.72	3.15	3.77	14.7066666667	3.88
BGIOSGA028713		-	2.069	1.04909840203	2.12881289452E-9	4.70119782687E-8	yes	up	29.2	30.91	29.77	44.31	52.87	57.23	29.96	51.47
MSTRG.24070		-	2.699	1.43226241866	2.15676783842E-9	4.75921153096E-8	yes	up	12.04	13.94	16.04	30.86	28.84	35.22	14.0066666667	31.64
BGIOSGA040533		-	0.159	-2.65184003996	2.18062054785E-9	4.80584706216E-8	yes	down	24.23	13.42	19.94	2.51	4.23	1.05	19.1966666667	2.59666666667
BGIOSGA027530		-	2.101	1.07090158911	2.18130498626E-9	4.80584706216E-8	yes	up	8.7	9.31	8.08	13.62	15.11	16.75	8.69666666667	15.16
BGIOSGA007157		Terpene cyclase/mutase family member [Source:UniProtKB/TrEMBL;Acc:B8AHE6]	2.435	1.28419505977	2.1848415885E-9	4.80988703563E-8	yes	up	32.22	35.81	33	54.87	66.65	82.3	33.6766666667	67.94
BGIOSGA039556	ndhC	NAD(P)H-quinone oxidoreductase subunit 3, chloroplastic [Source:UniProtKB/Swiss-Prot;Acc:P0C321]	4.936	2.30329604686	2.23327466912E-9	4.91268247893E-8	yes	up	20.81	14.81	19.23	49.98	65.44	112.27	18.2833333333	75.8966666667
BGIOSGA021054		-	0.199	-2.32748660932	2.25751231962E-9	4.96213505586E-8	yes	down	7.53	8	5.98	1.61	1.51	0.58	7.17	1.23333333333
BGIOSGA033360		Peroxidase [Source:UniProtKB/TrEMBL;Acc:A2Z9R2]	0.243	-2.04122415985	2.26027974832E-9	4.96435470384E-8	yes	down	13.2	17.94	15.84	2	4.71	2.88	15.66	3.19666666667
BGIOSGA009199		Carboxypeptidase [Source:UniProtKB/TrEMBL;Acc:A2XAI4]	0.228	-2.13357208112	2.28093046074E-9	5.00581824892E-8	yes	down	10.53	19.01	14.45	2.3	4.57	1.74	14.6633333333	2.87
BGIOSGA008529		-	10.779	3.43012806544	2.28302689595E-9	5.00652908976E-8	yes	up	0.31	0.66	0.55	2.09	3.69	7.75	0.506666666667	4.51
BGIOSGA008528		Phosphate transporter [Source:UniProtKB/TrEMBL;Acc:A2X6P4]	3.144	1.6526627211	2.28851282847E-9	5.01466600778E-8	yes	up	72.35	67.68	74.22	138.27	171.64	267.82	71.4166666667	192.576666667
BGIOSGA037012		-	3.548	1.82711647158	2.31694936953E-9	5.07304146841E-8	yes	up	1.2	1.41	1.77	4.31	3.83	4.97	1.46	4.37
BGIOSGA013776		-	2.212	1.14566119525	2.32475159406E-9	5.08618193449E-8	yes	up	21.06	24.96	21.67	38.83	43.68	42.95	22.5633333333	41.82
BGIOSGA013786		-	0.333	-1.58852281323	2.39181824836E-9	5.22886272638E-8	yes	down	187.85	296.33	274.9	79.32	86.58	48.88	253.026666667	71.5933333333
BGIOSGA035661		Peroxidase [Source:UniProtKB/TrEMBL;Acc:A2ZGL7]	0.174	-2.5225096071	2.40471078E-9	5.25298190109E-8	yes	down	12.71	8.43	16.54	1.43	2.9	1.2	12.56	1.84333333333
BGIOSGA027885		-	0.350	-1.51359846129	2.43408067342E-9	5.31303003251E-8	yes	down	517.09	797.41	736.28	202.89	258.38	148.22	683.593333333	203.163333333
BGIOSGA024190		Isocitrate lyase [Source:UniProtKB/TrEMBL;Acc:B8B6W9]	4.640	2.21397108603	2.44985594807E-9	5.34333445971E-8	yes	up	8.47	5.78	7.9	17.06	36	45.57	7.38333333333	32.8766666667
BGIOSGA013497		-	2.094	1.06630486954	2.46207220271E-9	5.36583559919E-8	yes	up	23.74	20.25	18.21	33.15	33.31	36.66	20.7333333333	34.3733333333
BGIOSGA008081		-	0.296	-1.75597026241	2.49103746612E-9	5.42059732131E-8	yes	down	64.61	105.82	90.6	21.46	29.41	14.17	87.01	21.68
BGIOSGA021381		-	0.153	-2.70832132153	2.5368981533E-9	5.51614228945E-8	yes	down	7.05	5.11	3.17	0.6	0.92	0.41	5.11	0.643333333333
BGIOSGA024746		-	0.456	-1.13295610481	2.57390716361E-9	5.5923082951E-8	yes	down	19.85	26.85	25.81	9.52	9.61	8.46	24.17	9.19666666667
BGIOSGA035696		-	0.221	-2.17601090935	2.59897267026E-9	5.64242759966E-8	yes	down	24.11	31.78	27.02	9.12	27.75	9.67	27.6366666667	15.5133333333
BGIOSGA002937		-	2.736	1.45202790071	2.60778652614E-9	5.65721431881E-8	yes	up	1.9	2.06	1.81	3.71	4.08	5.29	1.92333333333	4.36
BGIOSGA011436		-	0.174	-2.52565164988	2.60995686027E-9	5.65757724623E-8	yes	down	18.19	15.78	20.53	3.47	3.19	1.27	18.1666666667	2.64333333333
BGIOSGA013775		-	3.525	1.81745020613	2.62168332414E-9	5.67863845786E-8	yes	up	10.57	7.45	11.75	23.71	28.69	38.03	9.92333333333	30.1433333333
BGIOSGA030112		-	5.308	2.4081246185	2.62576481271E-9	5.68312085325E-8	yes	up	11.59	6.76	9.15	31.5	36.43	78.99	9.16666666667	48.9733333333
BGIOSGA015572		-	3.867	1.95126562602	2.64237078203E-9	5.71031084456E-8	yes	up	1.39	1.13	1.45	3.17	3.4	6.06	1.32333333333	4.21
BGIOSGA031942		-	0.411	-1.28436385235	2.64775547357E-9	5.71757288616E-8	yes	down	274.66	354.21	344.19	106.2	138.49	86.26	324.353333333	110.316666667
BGIOSGA023881		-	0.318	-1.65311311923	2.65190187921E-9	5.72215191584E-8	yes	down	28.5	36.85	37.35	7.63	11.63	8.65	34.2333333333	9.30333333333
BGIOSGA004334		-	2.259	1.17572958721	2.67443671357E-9	5.76197291951E-8	yes	up	9.08	8.25	9.63	15.73	15.47	19.29	8.98666666667	16.83
BGIOSGA008794		-	5.449	2.44605830574	2.68060657786E-9	5.77086377984E-8	yes	up	8.59	8.9	8.48	15.52	24.92	45.47	8.65666666667	28.6366666667
BGIOSGA005120		-	2.352	1.23409020708	2.68291191971E-9	5.77142781205E-8	yes	up	24.94	27.28	35.02	53.93	55.96	61.34	29.08	57.0766666667
BGIOSGA000952		-	0.313	-1.67678597938	2.7073830442E-9	5.81963729707E-8	yes	down	12.58	12.73	10.73	3.41	4.79	2.5	12.0133333333	3.56666666667
BGIOSGA012007		-	0.158	-2.66428504209	2.77051197713E-9	5.95080690448E-8	yes	down	56.03	95.92	102.2	8.72	19.96	5.06	84.7166666667	11.2466666667
BGIOSGA010034		-	3.096	1.63050342978	2.81376559522E-9	6.03911924294E-8	yes	up	42.51	49.3	49.3	93.52	103.53	165.59	47.0366666667	120.88
BGIOSGA012112		Purple acid phosphatase [Source:UniProtKB/TrEMBL;Acc:A2XDX3]	0.264	-1.91981411161	2.8560841372E-9	6.12529206191E-8	yes	down	18.79	18.09	15.94	4.96	4.79	1.94	17.6066666667	3.89666666667
BGIOSGA032768		-	2.830	1.5005925146	2.87689520723E-9	6.16524318121E-8	yes	up	12.04	8.92	7.47	20.1	24.11	22.98	9.47666666667	22.3966666667
BGIOSGA022450		-	3.069	1.61754271581	2.88761359201E-9	6.18352129692E-8	yes	up	4.33	2.96	5	8.95	12.25	10.38	4.09666666667	10.5266666667
MSTRG.9548		-	6.091	2.60672691258	2.93786010734E-9	6.28635293422E-8	yes	up	0.54	0.72	0.63	1.76	2.85	4.79	0.63	3.13333333333
BGIOSGA037256		-	2.598	1.37747649201	2.98545721932E-9	6.38336405448E-8	yes	up	1.05	1.3	1.41	2.25	3.15	2.74	1.25333333333	2.71333333333
BGIOSGA001070		-	2.168	1.1163229157	3.01273436503E-9	6.4368140802E-8	yes	up	15.35	14.88	14.05	24.52	24.66	30.44	14.76	26.54
BGIOSGA027541		-	3.418	1.77321381917	3.05080310618E-9	6.51322250446E-8	yes	up	11	11.2	12.88	26.5	28.4	50.23	11.6933333333	35.0433333333
BGIOSGA005033		-	3.348	1.74316864681	3.07404928344E-9	6.55672154325E-8	yes	up	114.64	149.69	146.64	302.61	298.74	544.19	136.99	381.846666667
BGIOSGA031164		Peptidyl-prolyl cis-trans isomerase [Source:UniProtKB/TrEMBL;Acc:B8BDX4]	0.372	-1.42759660616	3.07582086911E-9	6.55672154325E-8	yes	down	18.75	24.32	19.74	5.75	8.24	5.79	20.9366666667	6.59333333333
BGIOSGA000576		Non-specific lipid-transfer protein [Source:UniProtKB/TrEMBL;Acc:A2WWG7]	0.104	-3.27196762072	3.10768771304E-9	6.61466763036E-8	yes	down	274.55	235.29	362.35	18.14	52.24	6.48	290.73	25.62
BGIOSGA012910		-	0.312	-1.68044401333	3.13805679516E-9	6.67427817614E-8	yes	down	273.41	448.09	410.14	97.13	132.69	68.05	377.213333333	99.29
BGIOSGA033994		-	0.352	-1.50443063172	3.18592735749E-9	6.76590362499E-8	yes	down	132.2	178.09	159.9	49.01	59.19	31.53	156.73	46.5766666667
BGIOSGA008625		-	9.153	3.19430451752	3.20382340286E-9	6.7987972963E-8	yes	up	0.78	0.61	0.62	2.53	2.58	9.79	0.67	4.96666666667
BGIOSGA034348		Protein disulfide-isomerase [Source:UniProtKB/TrEMBL;Acc:A2ZCE6]	0.333	-1.5851608088	3.21484720657E-9	6.81706902023E-8	yes	down	91.36	135.79	123.57	34.13	42.39	21.75	116.906666667	32.7566666667
BGIOSGA016335		-	2.320	1.21412561394	3.21905564502E-9	6.82087222008E-8	yes	up	15.21	13.46	15.34	25.52	25.3	33.71	14.67	28.1766666667
BGIOSGA017976		-	4.564	2.19034160648	3.23356259202E-9	6.84647491841E-8	yes	up	9.17	5.17	6.12	17.49	20.47	38.71	6.82	25.5566666667
BGIOSGA022059		60S ribosomal protein L13 [Source:UniProtKB/TrEMBL;Acc:A2Y8K1]	0.303	-1.72078841034	3.33475231931E-9	7.0554366486E-8	yes	down	64.6	92.05	78.58	24.33	23.61	12.15	78.41	20.03
BGIOSGA026732		-	2.164	1.11343629247	3.34086945516E-9	7.06308815576E-8	yes	up	17.51	20.1	18.52	30.84	31.57	38.37	18.71	33.5933333333
BGIOSGA004924		-	2.850	1.5110711024	3.34759402836E-9	7.0720114683E-8	yes	up	3.28	2.73	3.17	6.6	6.14	8.94	3.06	7.22666666667
BGIOSGA027999		-	2.791	1.4810239276	3.36912496409E-9	7.10686591567E-8	yes	up	13.17	13.3	13.85	25.59	26.33	39.51	13.44	30.4766666667
BGIOSGA007912		-	3.214	1.68439774085	3.47732852869E-9	7.32963763379E-8	yes	up	15.51	7.95	11.47	22.87	31.11	25.9	11.6433333333	26.6266666667
BGIOSGA027026		-	0.006	-7.42909891652	3.50638452593E-9	7.38537143438E-8	yes	down	25.33	24.06	15.02	0	0.29	0	21.47	0.0966666666667
BGIOSGA035760		Purple acid phosphatase [Source:UniProtKB/TrEMBL;Acc:A2ZN54]	0.350	-1.51461394397	3.54473252654E-9	7.46057900239E-8	yes	down	13.23	11.96	8.78	3.54	3.03	3.31	11.3233333333	3.29333333333
BGIOSGA005655		Hexosyltransferase [Source:UniProtKB/TrEMBL;Acc:A2X9F4]	0.336	-1.57336825675	3.61996103958E-9	7.61323898459E-8	yes	down	95.54	63.74	63.9	26.74	23.36	15.29	74.3933333333	21.7966666667
BGIOSGA033730		40S ribosomal protein S9 [Source:UniProtKB/TrEMBL;Acc:A2ZFU3]	0.386	-1.3721994747	3.6290956383E-9	7.62677130238E-8	yes	down	264.65	370.12	348.07	110.34	132.23	76.86	327.613333333	106.476666667
BGIOSGA000127		-	20.150	4.33271871482	3.64762773179E-9	7.66001823676E-8	yes	up	0.09	0.13	0.17	0.87	1.49	4.23	0.13	2.19666666667
BGIOSGA019835		-	92.041	6.52420945414	3.65424054643E-9	7.66820388067E-8	yes	up	0	0.09	0	2.11	2.54	2.21	0.03	2.28666666667
BGIOSGA010732		-	0.353	-1.5015998198	3.67237536331E-9	7.70053764936E-8	yes	down	14.16	23.98	19.38	6.14	6.16	4.67	19.1733333333	5.65666666667
BGIOSGA006189		NAP1-related protein 2 [Source:UniProtKB/Swiss-Prot;Acc:B8AEC1]	0.357	-1.48725529014	3.6795785372E-9	7.70991808481E-8	yes	down	40.48	61.44	59.05	17.23	18.5	12.47	53.6566666667	16.0666666667
BGIOSGA036794		-	2.692	1.42883403252	3.70062314606E-9	7.74466868219E-8	yes	up	19.16	14.27	13.57	29.54	29.17	40.97	15.6666666667	33.2266666667
BGIOSGA009624		RNA helicase [Source:UniProtKB/TrEMBL;Acc:A2XN12]	0.331	-1.59705416816	3.70164727242E-9	7.74466868219E-8	yes	down	7.19	10.15	11.18	2.79	3	2.18	9.50666666667	2.65666666667
BGIOSGA030405		-	4.381	2.13139572593	3.73598005408E-9	7.81071477628E-8	yes	up	3.03	3.32	5.29	9.6	13.99	20.82	3.88	14.8033333333
BGIOSGA033852		-	0.487	-1.03707743034	3.78139226839E-9	7.89980951336E-8	yes	down	11.1	12.91	11.17	4.94	5.16	4.2	11.7266666667	4.76666666667
BGIOSGA036880	LTP110-A	Non-specific lipid-transfer protein 3 [Source:UniProtKB/Swiss-Prot;Acc:A2ZAS9]	0.222	-2.16960935137	3.79609859571E-9	7.92467145868E-8	yes	down	5234.82	5945.97	4767.43	954.12	1589.38	475.91	5316.07333333	1006.47
BGIOSGA034680	LTP110-A	Non-specific lipid-transfer protein 3 [Source:UniProtKB/Swiss-Prot;Acc:A2ZAS9]	0.217	-2.20099493446	3.80832646802E-9	7.94432652062E-8	yes	down	5064.64	6194.62	4755.74	1041.75	1485.2	440.98	5338.33333333	989.31
BGIOSGA004231		-	0.316	-1.66323869556	3.83167342586E-9	7.98713032572E-8	yes	down	111.72	180.74	160.61	42.55	51.42	26.43	151.023333333	40.1333333333
BGIOSGA037176		-	4.818	2.26841540144	3.95704975263E-9	8.24239456217E-8	yes	up	2.91	3.09	2.35	7.89	9.44	16.03	2.78333333333	11.12
BGIOSGA006909		-	0.057	-4.1290313794	3.98103936171E-9	8.28625326245E-8	yes	down	4.64	6.72	19.17	0.65	0.77	0.06	10.1766666667	0.493333333333
BGIOSGA012600		-	0.312	-1.67957307036	4.02554121294E-9	8.37271071866E-8	yes	down	6.49	8.57	8.93	2.64	1.98	1.46	7.99666666667	2.02666666667
BGIOSGA028017		-	0.302	-1.72539573072	4.05447856896E-9	8.42669221341E-8	yes	down	58.81	75.55	75.38	21.95	21.02	10.46	69.9133333333	17.81
BGIOSGA029758	WRKY76	WRKY transcription factor WRKY76 [Source:UniProtKB/Swiss-Prot;Acc:Q6IEK5]	4.324	2.11239785833	4.06132576088E-9	8.43471662617E-8	yes	up	4.63	4.24	4.35	13.48	10.59	23.12	4.40666666667	15.73
BGIOSGA026331		-	7.860	2.97447877467	4.08815986551E-9	8.4842083322E-8	yes	up	0.67	0.78	0.31	4.78	3.37	3.43	0.586666666667	3.86
BGIOSGA002929		-	0.241	-2.05355060035	4.1560866509E-9	8.61884489389E-8	yes	down	147.16	213.83	185.99	43.57	57.64	18.92	182.326666667	40.0433333333
BGIOSGA001314		Cytokinin riboside 5'-monophosphate phosphoribohydrolase [Source:UniProtKB/TrEMBL;Acc:A2WRZ6]	3.409	1.76915262178	4.1712740139E-9	8.64399372873E-8	yes	up	112	97.47	108.14	210.38	252.15	434.63	105.87	299.053333333
BGIOSGA025995		-	2.860	1.51579595244	4.19215714131E-9	8.68090018007E-8	yes	up	8.3	8.22	8.36	16.09	16.68	26.94	8.29333333333	19.9033333333
BGIOSGA014901		60S ribosomal protein L6 [Source:UniProtKB/TrEMBL;Acc:B8AVI5]	0.375	-1.41660973285	4.2095294885E-9	8.71048794158E-8	yes	down	73.41	121.9	107.38	33.53	34.35	27.28	100.896666667	31.72
BGIOSGA034572		-	0.195	-2.36032505464	4.30266625742E-9	8.89669168674E-8	yes	down	6.27	10.64	9.8	1.97	1.77	0.66	8.90333333333	1.46666666667
BGIOSGA001808		60S ribosomal protein L29 [Source:UniProtKB/TrEMBL;Acc:A2WNY2]	0.369	-1.43913629354	4.50913176323E-9	9.31678322257E-8	yes	down	297.32	480.53	430.13	59.74	138.85	64.13	402.66	87.5733333333
BGIOSGA028895		-	5.393	2.43108119733	4.51373600465E-9	9.31947905346E-8	yes	up	0.38	0.87	0.98	2.42	3.03	4.47	0.743333333333	3.30666666667
BGIOSGA003873		-	0.347	-1.52691358763	4.51938242427E-9	9.32432115218E-8	yes	down	14.53	16.64	16.91	5.82	6.21	3.39	16.0266666667	5.14
BGIOSGA035169		-	0.089	-3.48650967241	4.54324065029E-9	9.36670307791E-8	yes	down	0.79	0.78	0.9	0.1	0.05	0.03	0.823333333333	0.06
BGIOSGA015757		-	0.374	-1.42060705238	4.567607707E-9	9.41007145763E-8	yes	down	14.31	15.62	12.39	3.91	4.63	4.67	14.1066666667	4.40333333333
BGIOSGA019539		-	0.340	-1.55513498554	4.58126514638E-9	9.43132901308E-8	yes	down	24.88	18.76	20.55	6.15	6.97	5.2	21.3966666667	6.10666666667
BGIOSGA026907		-	0.440	-1.18378896872	4.60066644024E-9	9.46437171191E-8	yes	down	19.21	19.25	14.39	6.16	7.1	6.14	17.6166666667	6.46666666667
BGIOSGA002563		-	2.669	1.41653015862	4.68018514641E-9	9.61395123348E-8	yes	up	871	895.58	1031.76	1733.2	1819.3	2836	932.78	2129.5
BGIOSGA005342		-	0.319	-1.6491420818	4.69742450804E-9	9.64235139749E-8	yes	down	96.36	162.71	153.57	39.94	48.48	25.9	137.546666667	38.1066666667
BGIOSGA030873		-	2.523	1.33539745745	4.81299556625E-9	9.87240811683E-8	yes	up	17.34	13.94	17.78	24.33	31.34	34.67	16.3533333333	30.1133333333
BGIOSGA025094		-	2.093	1.06561388295	4.88349278646E-9	1.0002483956E-7	yes	up	31.7	29.25	27.24	48.38	46.2	56.97	29.3966666667	50.5166666667
BGIOSGA032129		-	14.455	3.85345203568	4.94355887865E-9	1.01043462727E-7	yes	up	8.71	0.2	0.08	34.78	23.34	28.74	2.99666666667	28.9533333333
BGIOSGA036503		-	2.562	1.35747273647	4.94395700084E-9	1.01043462727E-7	yes	up	805.7	876.09	955.34	1640.14	1599.25	2424.67	879.043333333	1888.02
BGIOSGA007302		Ferredoxin--NADP reductase, leaf isozyme 2, chloroplastic [Source:UniProtKB/Swiss-Prot;Acc:A2WZT1]	2.995	1.58241973257	4.96046185821E-9	1.0130748025E-7	yes	up	385.4	445.83	512.42	902.38	922.14	1506.43	447.883333333	1110.31666667
BGIOSGA022158		-	2.335	1.22340085414	4.97900619149E-9	1.01612738352E-7	yes	up	54.96	48.48	59.16	119.02	114.39	74.97	54.2	102.793333333
BGIOSGA037577		-	2.155	1.10747939718	4.98318639049E-9	1.01624620649E-7	yes	up	12.45	12.67	10.13	17.76	22.28	20.8	11.75	20.28
MSTRG.22278		-	2.945	1.55818248579	5.00481619796E-9	1.01992087671E-7	yes	up	13.6	9.64	13.43	26.21	28.63	35.56	12.2233333333	30.1333333333
BGIOSGA036236		-	273.983	8.09794252805	5.0128768526E-9	1.02082701299E-7	yes	up	0	0	0	0.53	1.88	2.43	0	1.61333333333
BGIOSGA028795		-	2.443	1.28876709466	5.02252251202E-9	1.02205438294E-7	yes	up	22.88	20.77	22.94	36.97	40.75	54.24	22.1966666667	43.9866666667
BGIOSGA007825		-	5.834	2.54447747786	5.07982159034E-9	1.03297020028E-7	yes	up	2.4	2.35	3.16	8.99	11.02	25.31	2.63666666667	15.1066666667
BGIOSGA033953		-	0.103	-3.282737512	5.11068802216E-9	1.03849915961E-7	yes	down	4.12	4.2	5.78	0.48	0.35	0.37	4.7	0.4
BGIOSGA007852		Aspartate aminotransferase [Source:UniProtKB/TrEMBL;Acc:B8AEL7]	0.471	-1.08474675106	5.34606558617E-9	1.08554725005E-7	yes	down	18.99	19.78	17.77	8.15	8.62	6.38	18.8466666667	7.71666666667
BGIOSGA007498		-	0.338	-1.5636251684	5.35986781229E-9	1.08756800545E-7	yes	down	9.45	8.02	6.74	2.67	2.3	1.85	8.07	2.27333333333
BGIOSGA017727		-	0.160	-2.64004702923	5.3854171954E-9	1.09196775796E-7	yes	down	37.14	47.58	44.85	7.74	8.53	1.71	43.19	5.99333333333
BGIOSGA020135		-	0.140	-2.83832007673	5.4546384654E-9	1.10520992436E-7	yes	down	3.46	3.15	2.81	0.43	0.35	0.18	3.14	0.32
BGIOSGA022041		-	0.238	-2.07358476883	5.51169087981E-9	1.11596923943E-7	yes	down	28.72	29.26	31.79	5.26	9.73	3.02	29.9233333333	6.00333333333
BGIOSGA031013		3-hydroxy-3-methylglutaryl coenzyme A reductase [Source:UniProtKB/TrEMBL;Acc:A2Z2N2]	0.358	-1.48140859807	5.58802971038E-9	1.13061532356E-7	yes	down	55.96	58.11	43.56	14.97	21.33	11.05	52.5433333333	15.7833333333
BGIOSGA035020		-	0.345	-1.53340760744	5.6567233946E-9	1.14369471926E-7	yes	down	139.95	235.91	201.31	57.01	68.99	41.78	192.39	55.9266666667
BGIOSGA018220		60S ribosomal protein L29 [Source:UniProtKB/TrEMBL;Acc:A2WNY2]	0.340	-1.55456271125	5.66219913475E-9	1.14398293677E-7	yes	down	415.2	583.23	669.45	224.96	167.86	98.51	555.96	163.776666667
BGIOSGA003091		-	3.332	1.73643202516	5.96265452745E-9	1.20382542622E-7	yes	up	20.08	21.7	30.02	52.99	56.78	90.9	23.9333333333	66.89
BGIOSGA006903		-	7.077	2.82312122276	6.04206064508E-9	1.21898573514E-7	yes	up	1.39	0.94	1.05	4.36	3.96	11.17	1.12666666667	6.49666666667
BGIOSGA005094		-	2.959	1.56518389146	6.064273342E-9	1.22259386542E-7	yes	up	8.16	5.66	8.61	17.31	17.67	20.44	7.47666666667	18.4733333333
BGIOSGA000624		-	3.189	1.6730365689	6.20066964816E-9	1.24898268059E-7	yes	up	5.39	5.96	7.15	12.22	13.63	21	6.16666666667	15.6166666667
BGIOSGA009161		-	0.365	-1.45393679922	6.20401027035E-9	1.24898268059E-7	yes	down	198.62	254.57	234.92	73.32	86.36	50.35	229.37	70.01
BGIOSGA031439		-	0.054	-4.20628415201	6.21080106529E-9	1.2494592314E-7	yes	down	26.19	11.33	26.4	0.61	1.97	0.36	21.3066666667	0.98
BGIOSGA006268		-	2.251	1.17056089267	6.22270459195E-9	1.25077780841E-7	yes	up	139.88	150.34	170.07	260.07	257.77	332.73	153.43	283.523333333
BGIOSGA026138		-	0.479	-1.06322502943	6.22621206807E-9	1.25077780841E-7	yes	down	20.76	20.18	17.49	8.8	8.02	6.6	19.4766666667	7.80666666667
BGIOSGA010919		ABA receptor 6 [Source:UniProtKB/TrEMBL;Acc:A2XFM1]	3.579	1.83957015829	6.37149173923E-9	1.27860662664E-7	yes	up	40.88	50.08	76.53	142.09	122.9	204.3	55.83	156.43
BGIOSGA032287		-	0.267	-1.90274207435	6.37379405316E-9	1.27860662664E-7	yes	down	65.95	84.21	49.75	13.41	22.05	9.58	66.6366666667	15.0133333333
BGIOSGA018973		Methionine S-methyltransferase [Source:UniProtKB/TrEMBL;Acc:B8AWY8]	2.823	1.49727793384	6.38359401728E-9	1.27966368359E-7	yes	up	17.85	13.01	14.43	28.14	30.89	44.92	15.0966666667	34.65
BGIOSGA033735		-	2.829	1.50051189661	6.48825086208E-9	1.2987997562E-7	yes	up	81.1	83.36	90.75	154.45	174.35	267.19	85.07	198.663333333
BGIOSGA016816		-	4.896	2.29167392353	6.53335076091E-9	1.30690150313E-7	yes	up	5.13	5.88	5.05	14.65	16.64	40.2	5.35333333333	23.83
BGIOSGA024201		-	3.546	1.8263054793	6.54455301679E-9	1.30821585251E-7	yes	up	9.28	11.4	9.74	20.88	29.26	39.78	10.14	29.9733333333
BGIOSGA002746		-	0.328	-1.60944997494	6.64872706847E-9	1.32716110282E-7	yes	down	65.83	118.02	91.75	22.39	29.3	24.44	91.8666666667	25.3766666667
MSTRG.1804		-	0.184	-2.44155483733	6.79102896589E-9	1.35365288032E-7	yes	down	4.21	4.16	2.85	0.82	0.25	0.63	3.74	0.566666666667
BGIOSGA002455		-	0.371	-1.43104664985	6.8610107396E-9	1.36567475927E-7	yes	down	1411.43	928.72	949.9	375.65	370.16	295.61	1096.68333333	347.14
MSTRG.22572		-	3.474	1.79641716997	6.94813089879E-9	1.38204195237E-7	yes	up	1.76	1.46	1.71	3.62	4.5	6.03	1.64333333333	4.71666666667
BGIOSGA026360		-	6.015	2.5884846762	7.06996328886E-9	1.40528580643E-7	yes	up	1.99	1.09	2.34	10.25	5.23	11.47	1.80666666667	8.98333333333
BGIOSGA023444		-	2.064	1.04570315877	7.13510280133E-9	1.41723613659E-7	yes	up	8.14	8.38	8.02	12.62	14.75	14.81	8.18	14.06
BGIOSGA031358		-	2.362	1.23971907842	7.18528612751E-9	1.42620103072E-7	yes	up	7.47	5.78	7.09	11.51	12.66	15.42	6.78	13.1966666667
BGIOSGA028693		-	2.570	1.36189486471	7.22633079906E-9	1.43233483101E-7	yes	up	11.74	10.77	11.03	17.95	22.49	27.84	11.18	22.76
BGIOSGA009323		-	2.086	1.06041325167	7.27618180425E-9	1.44120445344E-7	yes	up	16.67	17.27	18.02	30.71	27.53	35.42	17.32	31.22
BGIOSGA000060		-	0.210	-2.25407891168	7.30200199462E-9	1.44530516004E-7	yes	down	39.02	76.7	54.9	13.87	11.05	5.22	56.8733333333	10.0466666667
BGIOSGA018595		-	6.243	2.64232571195	7.36118751269E-9	1.45599958891E-7	yes	up	1.77	0.97	1.39	3.97	4.79	12.18	1.37666666667	6.98
MSTRG.4424		-	4.531	2.17998212544	7.38612843004E-9	1.45947803195E-7	yes	up	3.14	2.62	2.31	7.4	10.76	12.56	2.69	10.24
BGIOSGA013640		-	0.480	-1.05869231971	7.38910811009E-9	1.45947803195E-7	yes	down	376.42	468.92	502.74	257.91	229.5	205.7	449.36	231.036666667
BGIOSGA027414		-	2.054	1.03834766902	7.48255831767E-9	1.4769032822E-7	yes	up	5.82	5.57	4.81	9.06	9.67	9.49	5.4	9.40666666667
BGIOSGA004342		-	27.099	4.76017480315	7.55868826638E-9	1.49088791958E-7	yes	up	0.03	0.06	0.06	0.78	1.62	1.15	0.05	1.18333333333
MSTRG.25597		-	3.366	1.75116569531	7.62604666009E-9	1.50312413059E-7	yes	up	3.2	2.91	3.73	6.68	8.39	12.38	3.28	9.15
BGIOSGA002941		-	3.263	1.70631667827	7.63765187832E-9	1.50436176641E-7	yes	up	2.09	1.5	1.74	3.74	4.17	6.92	1.77666666667	4.94333333333
MSTRG.28348		-	0.313	-1.67496507148	7.736678752E-9	1.52280481777E-7	yes	down	10.91	6.99	9.69	2.78	2.47	1.95	9.19666666667	2.4
BGIOSGA002446		-	0.360	-1.47400729523	7.91503154586E-9	1.55682497223E-7	yes	down	32.16	30.81	34.07	11.45	10.49	7.4	32.3466666667	9.78
BGIOSGA036980		-	3.810	1.92986268926	7.93833677643E-9	1.56032235386E-7	yes	up	1.71	1.74	1.62	4.67	4.89	7.09	1.69	5.55
BGIOSGA020765		-	4.268	2.09346401247	7.97289947936E-9	1.56602604864E-7	yes	up	0.98	1.17	1.17	4.13	4.25	3.51	1.10666666667	3.96333333333
BGIOSGA020919		Non-specific serine/threonine protein kinase [Source:UniProtKB/TrEMBL;Acc:B8B4D7]	2.264	1.17877194708	8.00461540047E-9	1.57116304369E-7	yes	up	7.59	5.84	6.08	12.79	12.09	11.91	6.50333333333	12.2633333333
BGIOSGA009149		-	2.164	1.11367986338	8.18192990445E-9	1.60485145938E-7	yes	up	10.14	10.61	11.1	16.48	18.57	21.31	10.6166666667	18.7866666667
BGIOSGA000261		Peptidylprolyl isomerase [Source:UniProtKB/TrEMBL;Acc:A2WYA7]	0.404	-1.30716258845	8.46555414217E-9	1.65933085875E-7	yes	down	99.5	117.11	102.92	36.6	45.05	27.39	106.51	36.3466666667
BGIOSGA029072		-	0.450	-1.15342548287	8.5445623856E-9	1.67249594304E-7	yes	down	10.83	14.01	14.77	5.53	5.11	4.71	13.2033333333	5.11666666667
BGIOSGA024998		Potassium transporter [Source:UniProtKB/TrEMBL;Acc:B8B6I4]	2.252	1.17101963581	8.70546976634E-9	1.70281158968E-7	yes	up	40.84	26.39	29.32	60.51	61.26	58.8	32.1833333333	60.19
BGIOSGA008804	DREB1G	Dehydration-responsive element-binding protein 1G [Source:UniProtKB/Swiss-Prot;Acc:A2X899]	7.630	2.93176299914	8.77172069806E-9	1.71339731063E-7	yes	up	3.09	2.97	5.44	14.99	14.44	42.87	3.83333333333	24.1
BGIOSGA028868		-	3.170	1.66443300375	8.8078411205E-9	1.71926380407E-7	yes	up	3.38	3.13	3.91	11.34	6.94	9.17	3.47333333333	9.15
BGIOSGA030564		-	0.171	-2.54379569574	8.85321077247E-9	1.72692636926E-7	yes	down	8.81	11.42	8.29	1.4	1.67	1.03	9.50666666667	1.36666666667
BGIOSGA031391		Nucleoside diphosphate kinase [Source:UniProtKB/TrEMBL;Acc:A2ZAA7]	0.272	-1.87983195322	8.93309907025E-9	1.74130699268E-7	yes	down	46.51	81.93	82.62	17.66	19.42	11.29	70.3533333333	16.1233333333
BGIOSGA020882		-	2.330	1.22020557627	8.95264978316E-9	1.74391443535E-7	yes	up	18.75	15.35	18.83	30.99	35.58	44.11	17.6433333333	36.8933333333
BGIOSGA007382		-	0.136	-2.87653788896	8.96754540573E-9	1.74561212946E-7	yes	down	1.1	1.87	1.29	0.17	0.3	0.1	1.42	0.19
BGIOSGA011628		-	3.924	1.97223220486	8.97709911046E-9	1.74626834969E-7	yes	up	4.19	2.82	4.47	9.92	9.73	17.52	3.82666666667	12.39
BGIOSGA000049		-	5.155	2.36597240421	9.01363287379E-9	1.75216834494E-7	yes	up	11.09	4.81	7.48	23.88	30.64	46.53	7.79333333333	33.6833333333
BGIOSGA017608		-	0.326	-1.61541136829	9.02085938526E-9	1.75236707934E-7	yes	down	26.1	45.3	41.1	7.82	11.45	5.22	37.5	8.16333333333
BGIOSGA000277		-	2.598	1.37736337688	9.08183257846E-9	1.7629990459E-7	yes	up	10.93	12.33	13.06	20.99	23.9	32.97	12.1066666667	25.9533333333
BGIOSGA002662		-	6.965	2.80012230804	9.11835132141E-9	1.7688724799E-7	yes	up	1.51	2.67	2.41	8.32	8.09	20.82	2.19666666667	12.41
BGIOSGA029045		-	5.044	2.33446001952	9.14490141097E-9	1.77158944001E-7	yes	up	1.58	1.24	1.2	4.09	3.94	8.58	1.34	5.53666666667
BGIOSGA020416		-	2.025	1.01803759551	9.16121590652E-9	1.77242690185E-7	yes	up	39.58	43.54	44.05	64.35	68.72	80.57	42.39	71.2133333333
MSTRG.30620		-	2.150	1.10423194153	9.16177474492E-9	1.77242690185E-7	yes	up	4.83	4.55	5.97	8.64	9.02	9.73	5.11666666667	9.13
BGIOSGA008589		-	2.663	1.41330949859	9.30983140598E-9	1.79983701617E-7	yes	up	156.21	170.25	199.31	332.52	360.54	540.25	175.256666667	411.103333333
BGIOSGA029412		Protein DETOXIFICATION [Source:UniProtKB/TrEMBL;Acc:A2Z396]	0.380	-1.39733406433	9.31691690659E-9	1.7999748155E-7	yes	down	10.45	8.05	10.92	3.59	3.06	2.66	9.80666666667	3.10333333333
BGIOSGA013095		-	0.438	-1.19162609373	9.35119086778E-9	1.8053614905E-7	yes	down	502.34	455.74	440.03	189.27	202.43	123.36	466.036666667	171.686666667
BGIOSGA027016		-	0.178	-2.48776117975	9.46296040242E-9	1.82569205305E-7	yes	down	3.6	5.79	4.07	0.75	0.98	0.64	4.48666666667	0.79
BGIOSGA033522		-	2.376	1.24859995796	9.68996041259E-9	1.8647855449E-7	yes	up	17.09	17.36	17.25	27.83	32.21	36.66	17.2333333333	32.2333333333
BGIOSGA033078		-	2.546	1.34807742438	9.69199922077E-9	1.8647855449E-7	yes	up	2.37	4.51	4.31	6.5	8.43	6.43	3.73	7.12
BGIOSGA015235		-	0.336	-1.57257980707	9.81034105552E-9	1.88627013692E-7	yes	down	293.11	459.24	444.79	109.61	150.44	81.22	399.046666667	113.756666667
BGIOSGA021716		-	2.110	1.07691320802	9.83423327679E-9	1.88957767961E-7	yes	up	110.42	114.5	116.59	163.19	186.75	220.29	113.836666667	190.076666667
BGIOSGA025155		40S ribosomal protein S12 [Source:UniProtKB/TrEMBL;Acc:B8B7B6]	0.372	-1.42825995336	9.93304624243E-9	1.907266425E-7	yes	down	141.41	225.23	197.47	64.71	75.44	45.37	188.036666667	61.84
BGIOSGA009645		-	0.363	-1.46304187011	9.98896767766E-9	1.91670103299E-7	yes	down	25.19	35.45	36.51	11.73	10.96	6.86	32.3833333333	9.85
BGIOSGA001768		-	2.409	1.26820671708	1.02532055632E-8	1.96515164517E-7	yes	up	13.06	13.88	14.48	22.04	25.84	30.54	13.8066666667	26.14
BGIOSGA010892		-	2.254	1.17279294311	1.04140846777E-8	1.99420896082E-7	yes	up	42.1	36.04	55.39	86.62	80.22	104.31	44.51	90.3833333333
BGIOSGA032226		-	0.311	-1.68535123065	1.04250124757E-8	1.99494903372E-7	yes	down	7.58	8.27	9.63	1.89	3.01	1.74	8.49333333333	2.21333333333
BGIOSGA034644		Ferritin [Source:UniProtKB/TrEMBL;Acc:B8BIN0]	0.401	-1.31655820651	1.05134291714E-8	2.01050647898E-7	yes	down	47.5	60.77	43.05	16.28	15.28	19.14	50.44	16.9
BGIOSGA002504		-	3.623	1.85737852308	1.05532044676E-8	2.01674736257E-7	yes	up	1.44	1.24	1.33	3.61	3.79	4.67	1.33666666667	4.02333333333
MSTRG.19739		-	0.145	-2.79053107136	1.06377290674E-8	2.03152574381E-7	yes	down	9.09	12.95	10.34	1.69	1.51	0.71	10.7933333333	1.30333333333
BGIOSGA029906		3-ketoacyl-CoA synthase [Source:UniProtKB/TrEMBL;Acc:A2Z0C3]	0.094	-3.41619132221	1.07049029301E-8	2.04297285988E-7	yes	down	14.67	14.21	17.07	0.38	2.8	0.48	15.3166666667	1.22
BGIOSGA021736		-	0.346	-1.53030968204	1.07745186726E-8	2.05357221281E-7	yes	down	26.06	28.33	37.54	14.87	15.04	16.69	30.6433333333	15.5333333333
MSTRG.6106		-	2.231	1.15760308724	1.07749832515E-8	2.05357221281E-7	yes	up	125.7	98.14	95.74	166.37	181.49	213.96	106.526666667	187.273333333
MSTRG.25213		-	0.372	-1.4283193541	1.08971690073E-8	2.07545879037E-7	yes	down	317.21	460.06	403.99	117.22	162.37	90.03	393.753333333	123.206666667
MSTRG.7029		-	0.090	-3.46621669385	1.10242918037E-8	2.09825553906E-7	yes	down	1.58	1.62	1.26	0.08	0.09	0.16	1.48666666667	0.11
BGIOSGA002259		Glycosyltransferase [Source:UniProtKB/TrEMBL;Acc:A2WLD5]	3.385	1.75933578048	1.11178499998E-8	2.11463753027E-7	yes	up	32.24	27.78	48.42	114.67	70.31	117.58	36.1466666667	100.853333333
BGIOSGA024963		-	2.893	1.53278767259	1.1180874586E-8	2.1237646448E-7	yes	up	306.35	344.78	383.26	644.03	708.13	1121.16	344.796666667	824.44
BGIOSGA032274		Aldose 1-epimerase [Source:UniProtKB/TrEMBL;Acc:A2Z556]	0.357	-1.48579615824	1.12652716216E-8	2.1383575064E-7	yes	down	35.19	34.12	33	11.18	13.1	6.45	34.1033333333	10.2433333333
BGIOSGA021895		ATP-dependent 6-phosphofructokinase [Source:UniProtKB/TrEMBL;Acc:A2Y9F9]	2.208	1.14242286078	1.16686059075E-8	2.21194479099E-7	yes	up	30.44	35.38	28.75	50.42	55.33	67.26	31.5233333333	57.67
BGIOSGA010857		-	5.476	2.45307995157	1.17132572096E-8	2.21888361437E-7	yes	up	1.84	1.66	2.53	6.97	6.4	14.23	2.01	9.2
BGIOSGA007690		-	5.022	2.32816369988	1.17209217654E-8	2.21888361437E-7	yes	up	9.49	6.89	11.37	27.12	24.54	63.65	9.25	38.4366666667
BGIOSGA004526		-	0.264	-1.92366913676	1.17372819107E-8	2.21998724394E-7	yes	down	5.39	9.03	6.84	1.5	2.22	0.98	7.08666666667	1.56666666667
BGIOSGA024721		-	3.263	1.70601969075	1.17424710301E-8	2.21998724394E-7	yes	up	2.74	3.01	2.23	7.43	6.86	7.53	2.66	7.27333333333
BGIOSGA016914		-	3.684	1.88145473525	1.18200711396E-8	2.23316327316E-7	yes	up	5.68	6.88	5	12.39	14.87	25.63	5.85333333333	17.63
BGIOSGA016988		-	2.674	1.41873498838	1.1934667974E-8	2.25330679763E-7	yes	up	38.38	40.17	40.11	70.86	75.54	115.66	39.5533333333	87.3533333333
MSTRG.4423		-	2.265	1.1792496993	1.20499545221E-8	2.27203581759E-7	yes	up	8.44	7.42	6.45	12.08	16.68	13.36	7.43666666667	14.04
BGIOSGA007296		-	0.321	-1.63830367367	1.23202051974E-8	2.32144226685E-7	yes	down	44.68	71.71	63.15	17.71	20.6	10.17	59.8466666667	16.16
BGIOSGA025204		-	0.239	-2.06343513069	1.25973974349E-8	2.37208993699E-7	yes	down	20.71	20.66	18.84	4.33	4.29	3.49	20.07	4.03666666667
BGIOSGA021937		Dirigent protein [Source:UniProtKB/TrEMBL;Acc:A2Y980]	0.167	-2.58074352007	1.27096200214E-8	2.39162703201E-7	yes	down	851.91	689.49	598.85	149.7	123.95	30.69	713.416666667	101.446666667
BGIOSGA005794		-	2.519	1.3331371602	1.27454460016E-8	2.39677178639E-7	yes	up	35.15	40.93	49	81.86	74.06	105.24	41.6933333333	87.0533333333
BGIOSGA026546		-	2.593	1.37436849044	1.2776169073E-8	2.40095073498E-7	yes	up	28.25	16.81	35.75	45.78	50.62	74.28	26.9366666667	56.8933333333
BGIOSGA037615		-	0.367	-1.44750415122	1.29161444164E-8	2.42564161597E-7	yes	down	248.31	382.95	336.52	113.13	116.13	69.27	322.593333333	99.51
BGIOSGA019039	MT2C	Metallothionein-like protein 2C [Source:UniProtKB/Swiss-Prot;Acc:A2XZL0]	0.278	-1.84703900579	1.29274444652E-8	2.42615062406E-7	yes	down	589.47	420.53	398.08	203.02	109.19	91.08	469.36	134.43
BGIOSGA018933		-	2.547	1.34902384968	1.29714064308E-8	2.43278469214E-7	yes	up	15.11	12.99	14.04	24.47	30.8	37.78	14.0466666667	31.0166666667
BGIOSGA011884		-	0.349	-1.517920327	1.3011198859E-8	2.43862847892E-7	yes	down	169.03	277.74	240.3	75.52	79.74	46.47	229.023333333	67.2433333333
BGIOSGA025984		-	0.226	-2.14358775472	1.31720990315E-8	2.46567166905E-7	yes	down	16.44	22.49	19.6	3.75	4.08	3.34	19.51	3.72333333333
BGIOSGA035272		6-phosphogluconate dehydrogenase, decarboxylating [Source:UniProtKB/TrEMBL;Acc:A2ZEA9]	0.413	-1.27489799967	1.31729458261E-8	2.46567166905E-7	yes	down	44.89	59.59	60.52	22.63	19.62	14.87	55	19.04
BGIOSGA001081		-	2.315	1.21117391998	1.32263180579E-8	2.4740222089E-7	yes	up	14.99	13.26	17.35	33.77	27.9	26.58	15.2	29.4166666667
BGIOSGA005765		-	2.600	1.37871661255	1.3330002816E-8	2.48847276628E-7	yes	up	65.75	70.12	72.88	124.98	138.74	202.69	69.5833333333	155.47
BGIOSGA034285		-	3.433	1.77939362384	1.34699131391E-8	2.51293062493E-7	yes	up	58.41	55.38	64.38	121.57	124.2	239.91	59.39	161.893333333
BGIOSGA005929		-	2.858	1.51491322815	1.36483260804E-8	2.54453445637E-7	yes	up	3.18	2.78	2.48	5.23	5.52	6.75	2.81333333333	5.83333333333
BGIOSGA019624		-	2.472	1.30577168073	1.37202985523E-8	2.55458030725E-7	yes	up	42.69	40.52	41.62	69.36	77.49	108.34	41.61	85.0633333333
BGIOSGA035229		-	0.212	-2.23632269564	1.37760913384E-8	2.56327865516E-7	yes	down	8.7	12.3	8.26	1.12	2.87	1.23	9.75333333333	1.74
BGIOSGA012605		-	0.343	-1.54172160162	1.397310806E-8	2.59822539272E-7	yes	down	285.56	452.69	391.05	108.53	142.98	75.61	376.433333333	109.04
BGIOSGA023218		-	0.368	-1.44134712746	1.40022662843E-8	2.6019342842E-7	yes	down	35.96	53.58	39.38	13.3	16.26	10.28	42.9733333333	13.28
MSTRG.22179		-	0.236	-2.08051508126	1.40134469982E-8	2.60229987156E-7	yes	down	13.64	17.02	11.03	3.87	2.94	1.5	13.8966666667	2.77
BGIOSGA019342		-	2.419	1.2741345579	1.40691834444E-8	2.61093355051E-7	yes	up	29.47	23.29	27.06	51.4	45.18	64.25	26.6066666667	53.61
BGIOSGA011171		-	2.020	1.01469278659	1.42243615236E-8	2.63799797266E-7	yes	up	13.55	11.91	11.3	20.14	19.78	21.83	12.2533333333	20.5833333333
BGIOSGA013419		-	3.726	1.89776383434	1.42880016406E-8	2.64806172138E-7	yes	up	5.17	3.86	4.57	9.99	11.81	19.79	4.53333333333	13.8633333333
BGIOSGA007905		-	0.196	-2.34974756456	1.43877420162E-8	2.66479851309E-7	yes	down	20.47	40.18	27.76	4.07	8.12	2.47	29.47	4.88666666667
BGIOSGA016343		-	0.343	-1.54355744471	1.44272802749E-8	2.67037045455E-7	yes	down	41.36	57.97	44.3	13.82	17.54	10.13	47.8766666667	13.83
BGIOSGA001492		-	0.367	-1.44697888947	1.45399624256E-8	2.68834782831E-7	yes	down	4.39	5.64	4.95	1.4	2.19	1.1	4.99333333333	1.56333333333
BGIOSGA006796		-	4.735	2.24330066972	1.45434430224E-8	2.68834782831E-7	yes	up	2.75	3	1.72	6.09	8.29	14.29	2.49	9.55666666667
BGIOSGA035581		-	5.100	2.35054935659	1.45915293233E-8	2.69260189601E-7	yes	up	0.63	0.91	0.92	2.2	2.81	5.31	0.82	3.44
BGIOSGA028456		Hexosyltransferase [Source:UniProtKB/TrEMBL;Acc:B8B9S5]	2.457	1.29706217125	1.4595055772E-8	2.69260189601E-7	yes	up	29.06	23.16	16.27	34.58	39.95	48.8	22.83	41.11
BGIOSGA011879		-	2.508	1.32647627032	1.47959930103E-8	2.72789048678E-7	yes	up	5.76	4.99	6.43	13.11	10.51	14.25	5.72666666667	12.6233333333
BGIOSGA032437		-	3.312	1.72786733808	1.48696357863E-8	2.73967947022E-7	yes	up	21.19	18.43	24.59	45.53	48.93	82.44	21.4033333333	58.9666666667
BGIOSGA023292		-	2.681	1.42259940874	1.49852379062E-8	2.75917890913E-7	yes	up	13.15	12.72	12.25	24.73	23.6	39.9	12.7066666667	29.41
BGIOSGA012014		Protein DETOXIFICATION [Source:UniProtKB/TrEMBL;Acc:B8APQ8]	3.745	1.90481449927	1.52340613342E-8	2.80316653019E-7	yes	up	2.14	1.74	1.78	4.28	5.58	7.71	1.88666666667	5.85666666667
BGIOSGA026525		-	3.220	1.68711967732	1.53470632119E-8	2.82212109649E-7	yes	up	8.63	10.75	10.6	22.02	23.21	35.22	9.99333333333	26.8166666667
BGIOSGA019969		-	0.246	-2.02159596004	1.53917591133E-8	2.8284986087E-7	yes	down	6.2	9.37	7.86	1.83	1.46	1.52	7.81	1.60333333333
BGIOSGA030739		-	2.245	1.16663292819	1.54966064081E-8	2.84591448633E-7	yes	up	10.95	10.5	9.71	14.48	19.66	19.87	10.3866666667	18.0033333333
BGIOSGA028525		-	2.670	1.41683516889	1.55303550012E-8	2.85025910987E-7	yes	up	36.34	40.04	38.03	68.44	72.48	111.43	38.1366666667	84.1166666667
BGIOSGA016455		-	3.177	1.66759696091	1.56264090426E-8	2.86602547667E-7	yes	up	1.55	1.31	1.01	3.2	3.22	3.8	1.29	3.40666666667
BGIOSGA022991		-	2.525	1.33629016967	1.56921634339E-8	2.87621775594E-7	yes	up	3.63	4.21	4.66	8.41	8.02	9.75	4.16666666667	8.72666666667
BGIOSGA025378		-	0.246	-2.02465177033	1.57876323076E-8	2.89183965324E-7	yes	down	3.67	5.39	3.89	1	1.15	0.51	4.31666666667	0.886666666667
BGIOSGA040597		-	3.619	1.85568366034	1.58467663951E-8	2.89891137843E-7	yes	up	8.25	6.63	7.03	19.01	16.1	30.59	7.30333333333	21.9
BGIOSGA017103		-	0.342	-1.54878773948	1.59776976792E-8	2.920971333E-7	yes	down	242.42	380.74	341.24	100.19	116.4	61.09	321.466666667	92.56
BGIOSGA024624		-	0.321	-1.63804261146	1.6366050732E-8	2.99003300727E-7	yes	down	167.26	248.76	231.03	71.47	70.4	34.68	215.683333333	58.85
BGIOSGA011475		-	0.312	-1.67856413314	1.64040715152E-8	2.99467135095E-7	yes	down	8.15	11.52	11.02	3.47	2.79	1.76	10.23	2.67333333333
BGIOSGA007691		-	8.507	3.08866878838	1.64126438352E-8	2.99467135095E-7	yes	up	1.54	1.24	1.17	4.72	4.84	18.61	1.31666666667	9.39
BGIOSGA038222		-	2.029	1.0206501486	1.64909412296E-8	3.00701507444E-7	yes	up	376.99	430.1	493.12	756.59	697.36	891.82	433.403333333	781.923333333
BGIOSGA007303		-	0.236	-2.08463689113	1.65376394076E-8	3.01358467785E-7	yes	down	80.31	153.01	138.44	25.75	35.11	13.3	123.92	24.72
BGIOSGA017124		-	2.124	1.08690775008	1.65968317908E-8	3.02107952812E-7	yes	up	2.7	2.7	2.63	4.99	5.26	3.99	2.67666666667	4.74666666667
BGIOSGA026734		-	2.988	1.57925509911	1.66031852934E-8	3.02107952812E-7	yes	up	1.69	2.46	1.77	4.56	4.49	6.1	1.97333333333	5.05
BGIOSGA032648		Protein DETOXIFICATION [Source:UniProtKB/TrEMBL;Acc:B8BG21]	0.167	-2.58346350428	1.66108568142E-8	3.02107952812E-7	yes	down	9.05	14.35	8.85	0.85	2.88	0.96	10.75	1.56333333333
BGIOSGA037784		-	0.326	-1.6187720717	1.67197637457E-8	3.03893003216E-7	yes	down	9.4	16.35	13.93	3.95	4.29	3.08	13.2266666667	3.77333333333
BGIOSGA026380		-	0.339	-1.56071099129	1.67507508001E-8	3.04260422089E-7	yes	down	30.8	53.03	39.31	10.19	14.15	10.65	41.0466666667	11.6633333333
BGIOSGA015151		-	3.981	1.99302829952	1.68066169095E-8	3.05078981111E-7	yes	up	3.61	5.56	7.44	18.71	13.64	22.61	5.53666666667	18.32
BGIOSGA003000		-	0.209	-2.25672485822	1.68250894005E-8	3.05218143941E-7	yes	down	3.91	3.24	3.9	0.57	0.72	0.64	3.68333333333	0.643333333333
BGIOSGA031424		-	2.921	1.5463300743	1.70881168395E-8	3.09776633202E-7	yes	up	25.93	19.65	27.58	47.31	51.53	77.57	24.3866666667	58.8033333333
BGIOSGA024733		-	3.013	1.59112204856	1.70983101845E-8	3.09776633202E-7	yes	up	6.27	7.6	7.2	14.27	12.64	27.27	7.02333333333	18.06
BGIOSGA028181		-	5.134	2.36006788873	1.72168121527E-8	3.11723627726E-7	yes	up	21.88	11.27	24.29	69.12	78.27	103.14	19.1466666667	83.51
BGIOSGA002978		-	3.093	1.62892550369	1.72876518153E-8	3.12605458082E-7	yes	up	18.16	19.61	22.58	40.1	41.45	72.17	20.1166666667	51.24
BGIOSGA032080		-	2.503	1.32353652909	1.73697132315E-8	3.13888387859E-7	yes	up	5.94	5.56	4.49	9.33	11.06	12.23	5.33	10.8733333333
BGIOSGA033131		-	0.329	-1.60469720025	1.74053820887E-8	3.14331852363E-7	yes	down	22.07	26.65	24.55	7.2	9.55	4.21	24.4233333333	6.98666666667
BGIOSGA031449		Pectin acetylesterase [Source:UniProtKB/TrEMBL;Acc:B8BI54]	0.248	-2.01307619555	1.76872140178E-8	3.19013639804E-7	yes	down	29.83	33.1	21.24	6.14	8.97	2.59	28.0566666667	5.9
BGIOSGA021923		-	2.551	1.35078934697	1.78585831682E-8	3.2189896719E-7	yes	up	37.69	37.69	37.8	65.91	73.85	101.81	37.7266666667	80.5233333333
BGIOSGA032792		-	0.242	-2.04530369259	1.78910167316E-8	3.22277913E-7	yes	down	186.97	234.04	180.72	39.2	64.39	20.04	200.576666667	41.21
BGIOSGA027688		-	0.362	-1.46493676593	1.79329060466E-8	3.22826597378E-7	yes	down	47.91	54.28	42.75	15.51	13.17	15.67	48.3133333333	14.7833333333
BGIOSGA028188		-	0.255	-1.97084213308	1.79532378815E-8	3.22986754117E-7	yes	down	19.37	16.16	16.83	3.84	3.38	4.02	17.4533333333	3.74666666667
BGIOSGA019635		Non-specific serine/threonine protein kinase [Source:UniProtKB/TrEMBL;Acc:A2Y3A6]	0.461	-1.11798235818	1.80973089381E-8	3.25371413722E-7	yes	down	41.05	49.99	44.65	17.99	20.99	13.62	45.23	17.5333333333
BGIOSGA035490		-	0.289	-1.78986891196	1.81422725003E-8	3.25972319829E-7	yes	down	23.13	31.13	26.71	5.39	10.07	4.25	26.99	6.57
BGIOSGA024952		-	0.397	-1.33191703716	1.81720247811E-8	3.26036325959E-7	yes	down	18.47	20.55	21.39	6.48	7.39	5.27	20.1366666667	6.38
BGIOSGA010894		-	3.678	1.87875344886	1.81802549E-8	3.26036325959E-7	yes	up	13.46	13.45	15.12	30.63	31.72	64.79	14.01	42.38
BGIOSGA029334		-	5.503	2.46028441715	1.81804642728E-8	3.26036325959E-7	yes	up	8.99	5.28	4.9	23.96	21.79	43.11	6.39	29.62
BGIOSGA025719		-	0.397	-1.33159011797	1.82780041884E-8	3.27542610077E-7	yes	down	85.06	112.36	131.87	52.36	34.94	32.43	109.763333333	39.91
BGIOSGA021517		-	3.013	1.59137452745	1.83588072193E-8	3.28608688155E-7	yes	up	7.17	8.5	11.07	21.29	16.95	27.88	8.91333333333	22.04
BGIOSGA002104		-	2.948	1.55959980586	1.85072687956E-8	3.31056242641E-7	yes	up	250.27	257.21	348.37	604.97	565.47	964.94	285.283333333	711.793333333
BGIOSGA026182		-	3.008	1.58893692732	1.86662913208E-8	3.3368949263E-7	yes	up	23.68	28.73	28.41	54.5	65.96	108.73	26.94	76.3966666667
BGIOSGA031915		Calcium-transporting ATPase [Source:UniProtKB/TrEMBL;Acc:B8BGV0]	4.228	2.07985914102	1.88523789421E-8	3.36629741965E-7	yes	up	1.11	1.2	0.85	3.15	2.65	5.2	1.05333333333	3.66666666667
MSTRG.28428		-	221.886	7.79367592671	1.88546026479E-8	3.36629741965E-7	yes	up	0	0	0	12.7	13.57	40.74	0	22.3366666667
BGIOSGA000390		Pectinesterase [Source:UniProtKB/TrEMBL;Acc:A2WXL1]	0.333	-1.58655123439	1.8879354292E-8	3.36858725191E-7	yes	down	27.6	35.83	37.8	10.44	12.11	5.8	33.7433333333	9.45
BGIOSGA033435		-	3.990	1.99637262556	1.9188493892E-8	3.42158465896E-7	yes	up	4.06	3.36	2.8	13.53	12.99	7.76	3.40666666667	11.4266666667
BGIOSGA018219		-	0.185	-2.43563424229	1.93435555128E-8	3.44705820478E-7	yes	down	3.27	2.66	3.21	0.44	0.66	0.32	3.04666666667	0.473333333333
BGIOSGA018790		-	2.266	1.18022889152	1.95104775005E-8	3.47242241336E-7	yes	up	3.27	3.33	2.84	5.33	7.09	7.38	3.14666666667	6.6
BGIOSGA001452		Pectate lyase [Source:UniProtKB/TrEMBL;Acc:A2WR67]	0.469	-1.09293067333	1.97217389359E-8	3.50781181515E-7	yes	down	22.48	21.62	21.02	9.74	8.67	7.08	21.7066666667	8.49666666667
BGIOSGA037364		Bidirectional sugar transporter SWEET [Source:UniProtKB/TrEMBL;Acc:A2ZKB9]	2.814	1.49260748373	1.97593835137E-8	3.51229570386E-7	yes	up	10.39	5.83	8.31	19.07	18.92	20.27	8.17666666667	19.42
BGIOSGA032914		-	3.297	1.72128234322	1.99654074449E-8	3.54668511498E-7	yes	up	20.5	22.64	21.8	41.22	48.97	85.99	21.6466666667	58.7266666667
BGIOSGA006093		-	2.420	1.27506666862	2.00010811489E-8	3.55078904495E-7	yes	up	77.78	83.54	87.93	143.81	144.23	210.47	83.0833333333	166.17
BGIOSGA033341		-	3.133	1.64762239759	2.00182721403E-8	3.551608647E-7	yes	up	9.57	9.33	10.56	19.68	24.32	33.04	9.82	25.68
BGIOSGA001971		-	0.193	-2.37391587079	2.04671794661E-8	3.62897353434E-7	yes	down	4.02	3.14	4.52	1.32	0.8	0.26	3.89333333333	0.793333333333
BGIOSGA029304		-	4.135	2.0480199839	2.0543855734E-8	3.64028359602E-7	yes	up	1.79	0.97	1.59	4.37	5.15	5.41	1.45	4.97666666667
BGIOSGA003040		Reticulon-like protein [Source:UniProtKB/TrEMBL;Acc:A2WMA1]	0.266	-1.91271927469	2.06449384375E-8	3.65590148068E-7	yes	down	46.12	52.36	51.67	12.04	16.19	5.45	50.05	11.2266666667
BGIOSGA037196		-	0.391	-1.35576499527	2.07583741984E-8	3.67368596011E-7	yes	down	38.02	47.51	46.13	16.78	16.68	9.7	43.8866666667	14.3866666667
BGIOSGA030774		-	0.318	-1.65232573903	2.09177469818E-8	3.69957272073E-7	yes	down	9.65	19.75	9.58	4.23	2.41	6.1	12.9933333333	4.24666666667
BGIOSGA033816		-	0.193	-2.37666632315	2.09685290156E-8	3.70509834376E-7	yes	down	1.66	2.45	2.33	0.46	0.44	0.14	2.14666666667	0.346666666667
BGIOSGA011755		-	0.321	-1.64004004808	2.10203296496E-8	3.71074506845E-7	yes	down	55.66	76.66	49.5	19.84	21.37	10.89	60.6066666667	17.3666666667
BGIOSGA003606		-	0.195	-2.35642641365	2.12340775037E-8	3.74613690876E-7	yes	down	5.39	7.05	5.37	0.97	1.08	0.87	5.93666666667	0.973333333333
BGIOSGA022522		-	2.021	1.01513284285	2.12684057472E-8	3.74778655848E-7	yes	up	17.04	15.94	16.91	24.69	29.72	29.64	16.63	28.0166666667
BGIOSGA014574		-	19.060	4.25248870433	2.12699658461E-8	3.74778655848E-7	yes	up	0.04	0.08	0.3	1.55	1.46	3.49	0.14	2.16666666667
BGIOSGA017729		-	0.349	-1.51943149512	2.12963850224E-8	3.74996570313E-7	yes	down	13.23	10.3	10.32	3.28	2.82	3.73	11.2833333333	3.27666666667
BGIOSGA032672		-	2.193	1.13258020901	2.13088863641E-8	3.74996570313E-7	yes	up	7.09	6.34	6.32	10.36	8.88	9.35	6.58333333333	9.53
BGIOSGA029031		-	2.695	1.43007282013	2.14441596907E-8	3.76673066208E-7	yes	up	75.01	74.49	74.04	128.26	146.81	222.61	74.5133333333	165.893333333
BGIOSGA038435		-	3.656	1.87028197416	2.14607988112E-8	3.76731051847E-7	yes	up	36.83	30.13	25.64	66.56	73.72	137.5	30.8666666667	92.5933333333
BGIOSGA001195		-	2.539	1.34399000068	2.16776254218E-8	3.80300950334E-7	yes	up	45.41	48.16	48.39	78.12	91	128.51	47.32	99.21
BGIOSGA016717		-	4.680	2.22647452299	2.17656817751E-8	3.81608740991E-7	yes	up	14.89	15.22	11.68	34.62	35.61	90.09	13.93	53.44
BGIOSGA009516		-	16.856	4.07522727531	2.19328535083E-8	3.84301145993E-7	yes	up	0.32	0.75	1.22	5.15	7.83	17.67	0.763333333333	10.2166666667
BGIOSGA004674		-	2.559	1.35550179112	2.21889023304E-8	3.88546525929E-7	yes	up	16.1	11.22	12.12	23.47	28.27	34.17	13.1466666667	28.6366666667
BGIOSGA040471		-	3.628	1.85914770092	2.23296623117E-8	3.90766999423E-7	yes	up	28.95	26.03	30.54	62.99	61.73	130.51	28.5066666667	85.0766666667
BGIOSGA007295		40S ribosomal protein S4 [Source:UniProtKB/TrEMBL;Acc:A2WZV1]	0.315	-1.66680689824	2.2343377733E-8	3.90766999423E-7	yes	down	142.68	191.52	190.19	53.06	59.92	26.43	174.796666667	46.47
BGIOSGA016494		-	7.108	2.8293668534	2.27101527669E-8	3.96935807489E-7	yes	up	1.01	0.44	0.76	3.52	3.39	6.12	0.736666666667	4.34333333333
BGIOSGA031700		-	4.520	2.17641234838	2.29167262013E-8	4.0010721966E-7	yes	up	6.78	3.87	10.8	27.75	21.47	31.62	7.15	26.9466666667
BGIOSGA013760		-	0.294	-1.76378774497	2.29199320733E-8	4.0010721966E-7	yes	down	29.55	25.95	22	6.37	4.37	8.3	25.8333333333	6.34666666667
BGIOSGA021063	RPL11	60S ribosomal protein L11 [Source:UniProtKB/Swiss-Prot;Acc:A2YDY2]	0.348	-1.52252651233	2.3143630742E-8	4.03762724095E-7	yes	down	37.85	55.33	58.28	15.71	17.15	11.5	50.4866666667	14.7866666667
BGIOSGA023828		-	0.074	-3.7476102449	2.35032366207E-8	4.09783282933E-7	yes	down	3.06	6.27	5.51	0.16	0.6	0.18	4.94666666667	0.313333333333
BGIOSGA008075		-	0.326	-1.61704713654	2.36690001712E-8	4.11864712922E-7	yes	down	7.88	7.76	7.14	1.84	2.67	2.09	7.59333333333	2.2
BGIOSGA018179		-	0.325	-1.61962321605	2.36805907544E-8	4.11864712922E-7	yes	down	21.57	21.12	21.13	5.64	5.39	16.32	21.2733333333	9.11666666667
BGIOSGA001079		Iron-sulfur cluster assembly protein [Source:UniProtKB/TrEMBL;Acc:A2WTG8]	2.663	1.41329661156	2.368094508E-8	4.11864712922E-7	yes	up	152.93	146.25	183.2	295.63	305.18	473.62	160.793333333	358.143333333
BGIOSGA003983		-	2.176	1.12139509097	2.38267484676E-8	4.14145544903E-7	yes	up	14.38	12.79	11.53	20.47	23.68	26.12	12.9	23.4233333333
BGIOSGA008904		-	3.991	1.99674892856	2.39840587452E-8	4.16623455878E-7	yes	up	3.39	1.71	1.59	6.98	6.77	8.38	2.23	7.37666666667
BGIOSGA026469		-	0.231	-2.11534773291	2.4284500815E-8	4.21583113411E-7	yes	down	12.97	10.79	14.74	2.4	3.32	1.75	12.8333333333	2.49
BGIOSGA033331		-	14.463	3.85429495755	2.45723701274E-8	4.26318546836E-7	yes	up	0.31	0.2	0.75	3.07	4.41	7.58	0.42	5.02
BGIOSGA009060		-	31.882	4.99465976183	2.49425850021E-8	4.32210621708E-7	yes	up	0.52	0.24	0.17	1.22	4.84	6.95	0.31	4.33666666667
BGIOSGA005953		-	2.179	1.12368824766	2.53687729436E-8	4.38788114999E-7	yes	up	22.15	20.98	23.34	35.38	41.78	49.7	22.1566666667	42.2866666667
BGIOSGA035659		-	4.007	2.00264472457	2.55031154114E-8	4.4084179608E-7	yes	up	4.91	5.97	4.49	11.44	13.27	25.19	5.12333333333	16.6333333333
BGIOSGA001876		-	0.231	-2.11518457863	2.58409911752E-8	4.46409049384E-7	yes	down	46.41	69.27	47.05	11.54	15.32	4.89	54.2433333333	10.5833333333
BGIOSGA015104		-	2.439	1.28647834288	2.59248172113E-8	4.47583412061E-7	yes	up	27.61	21.64	22.54	45.69	41.36	58.32	23.93	48.4566666667
BGIOSGA037441		-	0.444	-1.17081445697	2.59497106092E-8	4.47739508954E-7	yes	down	36.77	48.62	48.04	16.71	18.95	14	44.4766666667	16.5533333333
BGIOSGA021263		-	3.037	1.60257608606	2.60612803071E-8	4.49333010056E-7	yes	up	87.64	93.2	95.67	167.45	200.24	330.15	92.17	232.613333333
BGIOSGA016094		-	6.938	2.79453883154	2.60738822263E-8	4.49333010056E-7	yes	up	1.09	0.46	0.83	3.67	3.43	5.55	0.793333333333	4.21666666667
BGIOSGA006702		-	0.147	-2.7684521531	2.61372669535E-8	4.50150673843E-7	yes	down	6.43	3.97	4.74	0.59	1.01	0.49	5.04666666667	0.696666666667
BGIOSGA010766		-	0.430	-1.21667370813	2.66916688993E-8	4.59418761768E-7	yes	down	99.19	136.47	141.06	36.38	43.73	24.32	125.573333333	34.81
BGIOSGA035205		-	0.247	-2.01848737067	2.70072224097E-8	4.64566989623E-7	yes	down	4.27	6.63	7.41	1.61	1.32	0.85	6.10333333333	1.26
BGIOSGA009800		-	2.789	1.47971168039	2.73171932065E-8	4.69612977552E-7	yes	up	7.39	6.69	5.43	12.91	12.21	18.94	6.50333333333	14.6866666667
BGIOSGA003077		-	2.165	1.11428415558	2.73822522028E-8	4.70445081186E-7	yes	up	8.34	7.58	7.42	12.63	13.29	15.8	7.78	13.9066666667
BGIOSGA023043		-	2.630	1.39524405893	2.74106332081E-8	4.70646404233E-7	yes	up	16.75	17.32	22.08	44.65	31.87	46.96	18.7166666667	41.16
BGIOSGA011852		-	0.451	-1.14950239529	2.75512687153E-8	4.72773745361E-7	yes	down	7.82	8.69	7.24	3.8	3.26	2.23	7.91666666667	3.09666666667
MSTRG.21130		-	3.910	1.96720195968	2.79832004317E-8	4.79602849631E-7	yes	up	10.55	14.46	12.91	31.93	32.18	60.01	12.64	41.3733333333
BGIOSGA003852		-	0.317	-1.65804670185	2.85638083202E-8	4.89256983629E-7	yes	down	6.69	8.34	7.04	2.53	2.05	1.26	7.35666666667	1.94666666667
BGIOSGA012719		-	2.097	1.06866225746	2.87460398573E-8	4.9207993683E-7	yes	up	3.44	3.71	3.01	5.8	6.19	5.32	3.38666666667	5.77
BGIOSGA015508		-	0.330	-1.59989480073	2.88997150214E-8	4.94111653014E-7	yes	down	15.11	12.67	18.36	4	3.39	5.25	15.38	4.21333333333
BGIOSGA009875		-	2.825	1.49826386654	2.97445867398E-8	5.08101424927E-7	yes	up	38.97	46.5	43.87	85.94	92.08	148.51	43.1133333333	108.843333333
BGIOSGA001861		-	8.476	3.0834017337	2.97539301409E-8	5.08101424927E-7	yes	up	0.45	0.43	0.46	1.88	2.18	5.28	0.446666666667	3.11333333333
MSTRG.30567		-	6.005	2.5862661059	3.02176652795E-8	5.14775606646E-7	yes	up	1.04	1.07	1.71	3.46	4.78	10.44	1.27333333333	6.22666666667
BGIOSGA012399		-	2.167	1.11594317631	3.03026878678E-8	5.15912850408E-7	yes	up	9.42	8.6	9.62	15.1	15.89	18.68	9.21333333333	16.5566666667
BGIOSGA032435		-	2.435	1.28414330619	3.04273760738E-8	5.17411942928E-7	yes	up	42.21	41.47	47.48	74.21	79.52	111.39	43.72	88.3733333333
BGIOSGA008817		-	2.384	1.2533308394	3.04793194688E-8	5.17983380503E-7	yes	up	6.32	5.66	4.94	8.97	11.53	12.87	5.64	11.1233333333
BGIOSGA016520		-	6.550	2.71152626589	3.1206850093E-8	5.29710024565E-7	yes	up	0.61	1.12	0.53	2.75	3.4	6.09	0.753333333333	4.08
BGIOSGA002290		-	5.114	2.35436172901	3.16139969214E-8	5.35842293338E-7	yes	up	3.99	5.63	7.94	16.28	20.96	37.16	5.85333333333	24.8
BGIOSGA004029		-	2.468	1.30319440781	3.16250346254E-8	5.35842293338E-7	yes	up	10.47	6.87	7.33	21.47	17.6	13.81	8.22333333333	17.6266666667
BGIOSGA019435		-	2.063	1.04482491335	3.21182350839E-8	5.43413970063E-7	yes	up	27.53	25.66	24.94	40.93	40.77	51.4	26.0433333333	44.3666666667
BGIOSGA018707		Glycosyltransferase [Source:UniProtKB/TrEMBL;Acc:B8AYM5]	7.068	2.82132935491	3.21251342945E-8	5.43413970063E-7	yes	up	1.63	1.55	3.9	10.78	7.45	22.86	2.36	13.6966666667
BGIOSGA018822		-	2.243	1.16539903148	3.25312378104E-8	5.4955027576E-7	yes	up	5.21	5.64	6	9.52	9.4	12.4	5.61666666667	10.44
BGIOSGA029565		-	0.333	-1.5884831945	3.25313528437E-8	5.4955027576E-7	yes	down	28.86	41.19	35.04	12.11	9.48	5.44	35.03	9.01
BGIOSGA004709		40S ribosomal protein S26 [Source:UniProtKB/TrEMBL;Acc:B8ABD0]	0.369	-1.44020899249	3.26100523692E-8	5.50550465731E-7	yes	down	128.43	180.07	179.92	60.01	56.19	35.95	162.806666667	50.7166666667
BGIOSGA032615		-	0.331	-1.59473894542	3.28466629798E-8	5.5421385655E-7	yes	down	9.69	13.96	14.47	4.39	3.14	3.05	12.7066666667	3.52666666667
BGIOSGA009174		Glutamate receptor [Source:UniProtKB/TrEMBL;Acc:A2XAE0]	5.790	2.53356107565	3.29488590031E-8	5.55606282115E-7	yes	up	0.76	0.95	1.33	2.9	3.42	8.13	1.01333333333	4.81666666667
MSTRG.21107		-	2.322	1.21540633436	3.3230935486E-8	5.60028504059E-7	yes	up	25.41	24.33	24.34	38.39	45.89	58.25	24.6933333333	47.51
BGIOSGA040722		-	28.068	4.81083804162	3.35339560375E-8	5.64461613993E-7	yes	up	0.24	0.47	0.25	11.92	11.29	7.9	0.32	10.37
BGIOSGA024717		-	3.045	1.60633187952	3.43133922554E-8	5.77237501045E-7	yes	up	3.2	2.26	2.18	5.85	5.3	8.05	2.54666666667	6.4
BGIOSGA037465		-	2.463	1.3004440358	3.44745446981E-8	5.79603282737E-7	yes	up	1.6	1.76	1.38	3.27	3.16	3.03	1.58	3.15333333333
BGIOSGA012531		-	0.300	-1.73932503967	3.46452275211E-8	5.82126383899E-7	yes	down	14.67	22.36	19.24	5.12	6.35	2.69	18.7566666667	4.72
BGIOSGA010786		-	0.199	-2.33243168974	3.49587746413E-8	5.86696725933E-7	yes	down	10.54	18.9	15.77	1.35	3.79	2.41	15.07	2.51666666667
BGIOSGA015346		Glycosyltransferase [Source:UniProtKB/TrEMBL;Acc:A2XRV6]	8.753	3.12976597663	3.52001517312E-8	5.90046460325E-7	yes	up	0.2	0.15	0.44	2.18	1.37	2.11	0.263333333333	1.88666666667
BGIOSGA006131		-	3.331	1.73574777152	3.52480906699E-8	5.90499597255E-7	yes	up	20.23	20	15.24	33.41	47.78	71.41	18.49	50.8666666667
BGIOSGA020927		-	2.582	1.36874750649	3.53542882886E-8	5.91927606823E-7	yes	up	152.25	183.53	188.99	301.91	371.45	551.31	174.923333333	408.223333333
BGIOSGA011817		-	0.291	-1.78283446677	3.59013681296E-8	6.00375454601E-7	yes	down	93.91	132.7	136.21	24.58	41.19	23.74	120.94	29.8366666667
BGIOSGA014173	IPK1	Inositol-pentakisphosphate 2-kinase IPK1 [Source:UniProtKB/Swiss-Prot;Acc:B8AVX5]	0.416	-1.26429685228	3.59725801945E-8	6.01210371357E-7	yes	down	9.48	9.57	7.84	3.03	4.45	2.53	8.96333333333	3.33666666667
BGIOSGA000020		-	0.301	-1.73389850878	3.65857684973E-8	6.11097002488E-7	yes	down	1.95	2.56	2.6	0.58	0.56	0.64	2.37	0.593333333333
BGIOSGA004912		-	0.291	-1.78149989671	3.66591242572E-8	6.11960380995E-7	yes	down	36.7	37.12	30.18	9.81	11.31	4.6	34.6666666667	8.57333333333
BGIOSGA001054		-	0.272	-1.87961072514	3.68544040527E-8	6.14856847295E-7	yes	down	750.05	699.36	724.54	185.33	237.38	77.29	724.65	166.666666667
BGIOSGA011405		-	0.114	-3.13923230747	3.72765863394E-8	6.21533164791E-7	yes	down	4.33	2.21	3.22	0.14	0.41	0.38	3.25333333333	0.31
BGIOSGA018007		Serine hydroxymethyltransferase [Source:UniProtKB/TrEMBL;Acc:B8AYI4]	2.155	1.10759424358	3.75628967072E-8	6.25937473448E-7	yes	up	8.84	8.38	10.02	18.27	21.29	25.33	9.08	21.63
BGIOSGA016656		-	2.974	1.57250266392	3.75872476196E-8	6.25973943995E-7	yes	up	4.94	4.12	3.97	10.95	9.76	16.3	4.34333333333	12.3366666667
BGIOSGA037315		-	2.312	1.20930624289	3.77546725633E-8	6.28030010259E-7	yes	up	58.63	40.63	42.8	78.98	95.02	100.59	47.3533333333	91.53
BGIOSGA006911		-	6.511	2.70284887165	3.77667812206E-8	6.28030010259E-7	yes	up	0.51	0.84	0.31	2.13	2.55	4.24	0.553333333333	2.97333333333
BGIOSGA008479		-	2.281	1.18983311269	3.77774114863E-8	6.28030010259E-7	yes	up	3.74	3.42	3.56	7.5	7.13	8.97	3.57333333333	7.86666666667
BGIOSGA012909		-	0.354	-1.4991666221	3.78330196471E-8	6.28584494077E-7	yes	down	171.98	292.86	274.48	74.55	89.26	53.74	246.44	72.5166666667
BGIOSGA030475		-	4.815	2.26748699132	3.8225342548E-8	6.34356521896E-7	yes	up	1.19	2.16	1.82	5.39	4.28	6.61	1.72333333333	5.42666666667
BGIOSGA018164		-	0.495	-1.01392327019	3.83764327435E-8	6.36489925332E-7	yes	down	48.12	47.77	50.77	19.07	24.69	23.4	48.8866666667	22.3866666667
BGIOSGA022133		-	2.105	1.07360516464	3.9062859287E-8	6.47114639625E-7	yes	up	15.55	14	12.01	22.57	24.14	30.21	13.8533333333	25.64
BGIOSGA028297		-	0.442	-1.17933179576	3.91363385494E-8	6.47951865374E-7	yes	down	57.16	61.91	52.78	21.47	34.53	21.25	57.2833333333	25.75
BGIOSGA016317		-	0.330	-1.59864818622	3.92792976185E-8	6.4993776288E-7	yes	down	216.31	322.67	283.4	83.21	99.68	46.34	274.126666667	76.41
BGIOSGA030757		-	2.526	1.3370835002	3.9432217287E-8	6.52086052266E-7	yes	up	23.53	19.75	20.63	40	39.18	59.91	21.3033333333	46.3633333333
BGIOSGA020802		-	0.401	-1.31693073601	3.96343580951E-8	6.5504531562E-7	yes	down	46.81	50.01	41	17.19	18.92	10.29	45.94	15.4666666667
BGIOSGA037263		-	2.311	1.208708251	3.97010747685E-8	6.55764243764E-7	yes	up	22.43	22.44	23.27	36.75	39.33	54.67	22.7133333333	43.5833333333
BGIOSGA008880		-	5.237	2.38860913895	3.99664584936E-8	6.59761905408E-7	yes	up	9.53	20.06	14.97	48.9	55.69	92.31	14.8533333333	65.6333333333
BGIOSGA006934		-	3.529	1.81911870406	4.0069224122E-8	6.61071983251E-7	yes	up	4.18	5.97	7.83	15.15	14.34	23.09	5.99333333333	17.5266666667
BGIOSGA014715		-	0.336	-1.5725332213	4.01574848416E-8	6.62141365645E-7	yes	down	187.08	283.27	261.62	78.19	85.57	44.5	243.99	69.42
BGIOSGA026463		-	0.276	-1.85737008047	4.02854179795E-8	6.63863261861E-7	yes	down	2.09	2.18	2.41	0.36	0.57	0.38	2.22666666667	0.436666666667
BGIOSGA014387		-	0.412	-1.28099439656	4.06366942102E-8	6.69261474034E-7	yes	down	5.42	4.62	3.9	1.74	1.66	1.37	4.64666666667	1.59
BGIOSGA014040		Peroxidase [Source:UniProtKB/TrEMBL;Acc:B8ARU4]	0.318	-1.65314424241	4.07828318781E-8	6.70885897727E-7	yes	down	82.13	62.93	45.28	16.8	12.42	20.82	63.4466666667	16.68
BGIOSGA017387		-	0.248	-2.01442261857	4.09855814137E-8	6.73436734747E-7	yes	down	5.75	12.72	10.28	2.14	2.39	1.44	9.58333333333	1.99
BGIOSGA019255		-	0.201	-2.31331603923	4.12804445941E-8	6.77887300907E-7	yes	down	4.33	3.93	3.3	0.67	1.04	0.24	3.85333333333	0.65
BGIOSGA017778		-	0.186	-2.43049304711	4.18487790634E-8	6.86422046833E-7	yes	down	5.51	2.23	3.5	0.57	0.74	0.43	3.74666666667	0.58
BGIOSGA026593		-	0.326	-1.61635827152	4.24584738017E-8	6.95614612836E-7	yes	down	105.61	168.69	140.89	47.61	48.41	21.66	138.396666667	39.2266666667
BGIOSGA023389		-	0.247	-2.01621630532	4.25067276937E-8	6.9591440076E-7	yes	down	17.79	17.54	13.58	3.19	5.16	1.82	16.3033333333	3.39
BGIOSGA023765		-	2.164	1.11376948916	4.25260490605E-8	6.9591440076E-7	yes	up	7.51	7.36	6.4	13.25	15	13.23	7.09	13.8266666667
MSTRG.29671		-	0.004	-8.11030644456	4.28845232397E-8	7.00968378996E-7	yes	down	0.19	1.49	2.62	0	0	0	1.43333333333	0
BGIOSGA032897		-	0.304	-1.71812460843	4.37685574042E-8	7.14591273921E-7	yes	down	224.75	323.53	323.7	94.85	87.41	42.19	290.66	74.8166666667
BGIOSGA028694		-	11.723	3.55123545109	4.38185874123E-8	7.14838546078E-7	yes	up	0.42	0.24	0.26	2.65	2.47	3.82	0.306666666667	2.98
BGIOSGA037571		-	4.413	2.1416893389	4.38343197666E-8	7.14838546078E-7	yes	up	13.72	17.28	5.4	47.76	44.42	43.46	12.1333333333	45.2133333333
BGIOSGA007700		-	4.288	2.10031977004	4.39104238485E-8	7.15666429082E-7	yes	up	8.53	6.41	8.15	15.3	23.62	42.57	7.69666666667	27.1633333333
BGIOSGA012962		-	0.337	-1.56902288711	4.40297689995E-8	7.17197707839E-7	yes	down	5.1	4.62	4.47	1.22	1.75	1.03	4.73	1.33333333333
BGIOSGA015808		-	0.106	-3.24079979239	4.41862358309E-8	7.19331545271E-7	yes	down	3.71	2.59	3.46	0.3	0.5	0.06	3.25333333333	0.286666666667
BGIOSGA009228		-	0.453	-1.14136290044	4.42435601367E-8	7.19849859482E-7	yes	down	12.9	15.11	15.13	5.16	5.5	5.92	14.38	5.52666666667
BGIOSGA015295		40S ribosomal protein S8 [Source:UniProtKB/TrEMBL;Acc:A2XS59]	0.377	-1.40623594798	4.43618624368E-8	7.21359127534E-7	yes	down	364.21	555.03	467.69	160.55	171.29	93.46	462.31	141.766666667
BGIOSGA011366		-	0.346	-1.53042475217	4.45960745562E-8	7.24750360092E-7	yes	down	21.49	24.15	22.4	5.24	9.7	4.81	22.68	6.58333333333
BGIOSGA025793		-	2.591	1.37352644369	4.48464024238E-8	7.28399445924E-7	yes	up	405.24	431.15	488.54	782.84	805.73	1257.75	441.643333333	948.773333333
BGIOSGA004154		-	0.382	-1.38748187312	4.49097773988E-8	7.29009576223E-7	yes	down	68.54	69.3	59.04	19.15	29.32	14.74	65.6266666667	21.07
BGIOSGA025213		Glutamine-dependent NAD(+) synthetase [Source:UniProtKB/Swiss-Prot;Acc:A2YII8]	2.410	1.2690519117	4.49780546118E-8	7.29698536766E-7	yes	up	20.39	19.74	19.21	32.04	36.15	50.03	19.78	39.4066666667
BGIOSGA019745		-	0.386	-1.37474488456	4.51670491398E-8	7.32344031546E-7	yes	down	81.88	112.32	113.93	37.32	39.33	23.63	102.71	33.4266666667
BGIOSGA034870		Cytochrome b-c1 complex subunit 6 [Source:UniProtKB/TrEMBL;Acc:A2ZBT7]	0.445	-1.16964333986	4.52766500033E-8	7.33699930776E-7	yes	down	159.18	175.73	160.93	59.39	78.52	46.19	165.28	61.3666666667
BGIOSGA033356	MADS56	MADS-box transcription factor 56 [Source:UniProtKB/Swiss-Prot;Acc:A2Z9Q7]	2.713	1.4398537772	4.64356947361E-8	7.51619597606E-7	yes	up	5.35	8.16	6.95	13.9	15.55	16.43	6.82	15.2933333333
BGIOSGA005631		Starch synthase, chloroplastic/amyloplastic [Source:UniProtKB/TrEMBL;Acc:B8AIG0]	2.217	1.14876953165	4.64711013343E-8	7.51761888424E-7	yes	up	37.4	39.41	44.48	66.03	67.37	89.42	40.43	74.2733333333
BGIOSGA025757		-	0.496	-1.01216719093	4.69975223276E-8	7.59842597678E-7	yes	down	17.24	16.22	19.85	7.71	8.5	5.67	17.77	7.29333333333
BGIOSGA028408		Sulfotransferase [Source:UniProtKB/TrEMBL;Acc:A2YTN9]	0.088	-3.51060635408	4.71376511994E-8	7.61672172842E-7	yes	down	7.58	4	8.79	0.39	1.01	0.07	6.79	0.49
BGIOSGA027184		-	0.352	-1.50486833068	4.77959783231E-8	7.71868157653E-7	yes	down	93.24	149.01	132.62	41.52	50.91	25.94	124.956666667	39.4566666667
BGIOSGA018685		-	2.661	1.41192964741	4.79628481392E-8	7.74120368966E-7	yes	up	45.84	29.83	29.69	44.42	78.32	81.69	35.12	68.1433333333
BGIOSGA008945		-	0.280	-1.83611988481	4.81328191115E-8	7.76313767921E-7	yes	down	9.86	6.32	6.86	2.61	1.52	1.5	7.68	1.87666666667
BGIOSGA000826		Defense-responsive protein WRKY13 [Source:UniProtKB/TrEMBL;Acc:A2WV31]	2.156	1.10838879945	4.84971818412E-8	7.8140496355E-7	yes	up	72.5	56.25	60.03	115.18	96.3	126.93	62.9266666667	112.803333333
BGIOSGA009510		-	0.312	-1.68056351327	4.88541060813E-8	7.86707084531E-7	yes	down	17.98	38.36	23.07	1	12.54	3.14	26.47	5.56
BGIOSGA005030		-	4.579	2.1951711035	4.95898456913E-8	7.98099824246E-7	yes	up	0.52	0.57	0.67	1.61	1.99	2.91	0.586666666667	2.17
BGIOSGA004597		-	0.187	-2.41627921844	5.00566751197E-8	8.0515420772E-7	yes	down	4.11	5.12	5.17	0.77	1.16	0.33	4.8	0.753333333333
MSTRG.376		-	7.482	2.90341873419	5.03816419114E-8	8.09920020369E-7	yes	up	2.29	2.21	2.68	5	12.76	26.28	2.39333333333	14.68
BGIOSGA030791		-	3.332	1.73618942061	5.06193014247E-8	8.13277684153E-7	yes	up	90.34	64.56	63.24	153.69	168.08	313.61	72.7133333333	211.793333333
BGIOSGA034486		-	0.306	-1.70914061318	5.07251004844E-8	8.14051399536E-7	yes	down	26.6	16.31	17.79	7.06	3.71	4.64	20.2333333333	5.13666666667
BGIOSGA017470		-	0.322	-1.63330434745	5.08321357479E-8	8.15305891084E-7	yes	down	19.42	26.65	19.27	4.16	7.2	2.68	21.78	4.68
BGIOSGA034308		Alcohol dehydrogenase family-3 [Source:UniProtKB/TrEMBL;Acc:A2ZCK1]	0.155	-2.69267105908	5.11174262108E-8	8.18951618447E-7	yes	down	14.84	16.76	19.6	2.46	3.95	0.53	17.0666666667	2.31333333333
BGIOSGA006435		-	2.571	1.36233186788	5.11722172156E-8	8.19364668511E-7	yes	up	44.39	44.29	48.36	76.29	86.21	128.14	45.68	96.88
BGIOSGA034490		-	0.196	-2.35184302061	5.13455400914E-8	8.2167409625E-7	yes	down	93.7	94.37	94.11	17.46	26.02	5.48	94.06	16.32
BGIOSGA033208		-	0.431	-1.21463030145	5.21025801769E-8	8.32374082069E-7	yes	down	12.23	14.43	12.4	4.72	5.81	3.52	13.02	4.68333333333
BGIOSGA023910		-	0.305	-1.71188857385	5.21827483774E-8	8.33183565811E-7	yes	down	114.32	195.13	175.72	43.58	55.06	26.62	161.723333333	41.7533333333
BGIOSGA016890		-	0.109	-3.19370324471	5.23961813505E-8	8.36118724431E-7	yes	down	6.6	12.13	9.27	0.33	1.8	0.47	9.33333333333	0.866666666667
BGIOSGA031145		-	0.486	-1.03953116607	5.25969229043E-8	8.38848157782E-7	yes	down	76.28	73.22	54.59	27.27	25.77	23.6	68.03	25.5466666667
BGIOSGA024181		-	8.186	3.03314421289	5.32808030262E-8	8.4927555388E-7	yes	up	0.53	0.18	0.23	1.45	1.63	3.14	0.313333333333	2.07333333333
BGIOSGA014521		-	0.433	-1.20639186584	5.34744503058E-8	8.51401267692E-7	yes	down	67.16	66.72	55.55	23.3	29.1	16.46	63.1433333333	22.9533333333
BGIOSGA014963		NAP1-related protein 1 [Source:UniProtKB/Swiss-Prot;Acc:A2XU85]	0.164	-2.60787965141	5.42420695464E-8	8.63136481318E-7	yes	down	4.4	7.65	6.61	0.68	0.83	1.06	6.22	0.856666666667
BGIOSGA012394		-	0.277	-1.85011161825	5.44280702881E-8	8.65608584058E-7	yes	down	36.24	44.06	36.36	7.83	14.42	5.18	38.8866666667	9.14333333333
BGIOSGA021957		-	0.112	-3.16283702494	5.55021406644E-8	8.81835568834E-7	yes	down	2.94	5.79	6.6	1.18	0.69	0.13	5.11	0.666666666667
BGIOSGA026316		-	10.012	3.32362983077	5.55108387816E-8	8.81835568834E-7	yes	up	0.32	0.72	2.44	8.43	8.04	12.5	1.16	9.65666666667
BGIOSGA001003		-	0.313	-1.67668049763	5.6084562365E-8	8.9044882743E-7	yes	down	5.66	3.72	4.67	1.45	1.15	1.05	4.68333333333	1.21666666667
BGIOSGA035820		-	0.450	-1.1522383716	5.63862469053E-8	8.94735698786E-7	yes	down	13.61	13.59	13.54	5.94	5.32	4.05	13.58	5.10333333333
BGIOSGA007849		-	0.382	-1.38887925888	5.68087484074E-8	9.00933800544E-7	yes	down	69.88	92.7	83.72	34.44	33.13	17.19	82.1	28.2533333333
BGIOSGA009342		-	0.274	-1.86866511222	5.75891336468E-8	9.12285518707E-7	yes	down	1.87	2.99	2.04	0.46	0.7	0.42	2.3	0.526666666667
BGIOSGA003229		-	18.836	4.2354165584	5.76855247996E-8	9.13147431212E-7	yes	up	0.27	0	0.21	2.32	1.86	3.29	0.16	2.49
BGIOSGA000954		-	2.785	1.47742353726	5.77082019725E-8	9.13147431212E-7	yes	up	0.93	0.83	1.04	2.38	2.47	1.8	0.933333333333	2.21666666667
BGIOSGA028333		-	2.542	1.34583634451	5.86120703731E-8	9.26930530621E-7	yes	up	47.82	60.3	60.93	108.23	97.54	151.78	56.35	119.183333333
BGIOSGA020326		Protein DETOXIFICATION [Source:UniProtKB/TrEMBL;Acc:B8AWG0]	0.415	-1.26758802014	5.89513797312E-8	9.31774885566E-7	yes	down	24.37	16.74	23.86	8.11	8.43	5.65	21.6566666667	7.39666666667
BGIOSGA010380		60S ribosomal protein L13 [Source:UniProtKB/TrEMBL;Acc:A2XIT5]	0.325	-1.62102149154	5.91162306191E-8	9.3385790483E-7	yes	down	246.18	431.98	334.5	97.02	121.16	59.39	337.553333333	92.5233333333
BGIOSGA005728		-	0.390	-1.35786561139	5.93206388915E-8	9.3656313331E-7	yes	down	11.83	14.78	13.52	4.92	5.19	4.74	13.3766666667	4.95
BGIOSGA022996		-	2.591	1.37329013599	5.96562053933E-8	9.41334928119E-7	yes	up	14.44	12	10.06	25.94	32.87	20.27	12.1666666667	26.36
MSTRG.16824		-	2.132	1.09240080465	6.03198517949E-8	9.51275384672E-7	yes	up	26.74	24.63	26.35	42.72	41.21	53.86	25.9066666667	45.93
BGIOSGA007392		-	0.374	-1.41757479305	6.06058281142E-8	9.55252017348E-7	yes	down	4.81	6.64	5.71	1.87	1.94	1.55	5.72	1.78666666667
BGIOSGA015154		-	2.145	1.10112853553	6.06444653393E-8	9.55327899335E-7	yes	up	11.2	11.64	10.1	17.53	19.24	22.61	10.98	19.7933333333
BGIOSGA012596		-	2.158	1.10953137867	6.16871792415E-8	9.70670962493E-7	yes	up	31.65	31.44	33.12	49.49	52.85	69.48	32.07	57.2733333333
BGIOSGA012825		40S ribosomal protein SA [Source:UniProtKB/TrEMBL;Acc:A2XHR6]	0.301	-1.73042346676	6.19297777963E-8	9.73945753818E-7	yes	down	52	84.68	71.71	21.16	21.78	9.98	69.4633333333	17.64
BGIOSGA026150		-	0.211	-2.24564936711	6.20564982641E-8	9.75395544502E-7	yes	down	2.89	2.5	2.48	0.67	0.47	0.21	2.62333333333	0.45
BGIOSGA028058		-	5.457	2.44812355886	6.25959247493E-8	9.82422860842E-7	yes	up	19.08	5.46	9.45	48.99	31.69	71.47	11.33	50.7166666667
BGIOSGA013282		-	2.860	1.51626097997	6.26079359007E-8	9.82422860842E-7	yes	up	5.78	5.28	6.07	10.3	11.78	18.35	5.71	13.4766666667
BGIOSGA020214		Pectinesterase [Source:UniProtKB/TrEMBL;Acc:B8B011]	0.246	-2.02137897831	6.28723035017E-8	9.86023438316E-7	yes	down	9.7	19.91	12.44	2.86	3.97	1.87	14.0166666667	2.9
MSTRG.2432		-	0.467	-1.09843763679	6.31065809928E-8	9.89148379657E-7	yes	down	195.65	179.89	148.62	68.1	78.69	60.52	174.72	69.1033333333
MSTRG.12777		-	0.235	-2.09110431833	6.32246096091E-8	9.89899721957E-7	yes	down	4.72	4.93	12.4	1.27	0.82	1.05	7.35	1.04666666667
BGIOSGA029075		-	3.437	1.78122542415	6.36033715348E-8	9.95278243214E-7	yes	up	32.69	24.78	28.8	56.39	66.74	125.35	28.7566666667	82.8266666667
BGIOSGA028580		-	0.238	-2.07398960413	6.40551435936E-8	1.00179265271E-6	yes	down	38.72	41.93	29.97	8.49	10.69	2.41	36.8733333333	7.19666666667
BGIOSGA005287		-	0.209	-2.25970770898	6.41910785131E-8	1.00336303962E-6	yes	down	4.71	3.57	4.59	0.97	1.06	0.48	4.29	0.836666666667
BGIOSGA018926		-	0.371	-1.42961266769	6.43302651359E-8	1.00498248825E-6	yes	down	70.09	59.8	74.9	25.54	17.2	12.28	68.2633333333	18.34
BGIOSGA017419		-	0.440	-1.18594074907	6.45553679001E-8	1.0079416066E-6	yes	down	10.92	11.62	9.51	4.19	3.53	4	10.6833333333	3.90666666667
BGIOSGA024257		Protein DETOXIFICATION [Source:UniProtKB/TrEMBL;Acc:B8B6F4]	2.066	1.04679236923	6.45914766906E-8	1.00794820946E-6	yes	up	37.6	37.25	39.29	57.99	57.7	72.9	38.0466666667	62.8633333333
BGIOSGA002927		Auxin-responsive protein [Source:UniProtKB/TrEMBL;Acc:B8ADP3]	2.497	1.32025028067	6.46516185738E-8	1.00832963369E-6	yes	up	12.6	13.45	11.64	32.64	28.74	19.84	12.5633333333	27.0733333333
BGIOSGA031670		Nascent polypeptide-associated complex subunit beta [Source:UniProtKB/TrEMBL;Acc:B8BHJ4]	0.474	-1.07747452026	6.49284771061E-8	1.01159264671E-6	yes	down	94.46	115.55	98.82	41.11	49.53	32.14	102.943333333	40.9266666667
BGIOSGA017831		-	0.330	-1.59877420969	6.49324648074E-8	1.01159264671E-6	yes	down	62.6	103.22	87.97	25.73	31.72	15.27	84.5966666667	24.24
BGIOSGA014797		6,7-dimethyl-8-ribityllumazine synthase [Source:UniProtKB/TrEMBL;Acc:A2XV50]	0.442	-1.17813879818	6.52894120948E-8	1.01659285811E-6	yes	down	38.87	48.66	42.31	19.77	18.88	6.67	43.28	15.1066666667
BGIOSGA037622		-	0.028	-5.14207326386	6.62761186711E-8	1.03138786329E-6	yes	down	3.21	20.66	26.1	0.56	0.61	0	16.6566666667	0.39
BGIOSGA027902		-	0.428	-1.22492830399	6.64700038389E-8	1.03383549473E-6	yes	down	9.09	10.23	7.71	3.58	3.63	2.01	9.01	3.07333333333
BGIOSGA005657		Formin-like protein [Source:UniProtKB/TrEMBL;Acc:B8AI48]	2.783	1.47643964143	6.65346576134E-8	1.03427154887E-6	yes	up	8.63	6.87	8.52	14.44	16.84	24.03	8.00666666667	18.4366666667
BGIOSGA005619		-	0.326	-1.61725917254	6.67923988272E-8	1.03770698838E-6	yes	down	11.75	16.23	14.69	5.17	3.81	2.65	14.2233333333	3.87666666667
BGIOSGA029114		Probable 6-phosphogluconolactonase 3, chloroplastic [Source:UniProtKB/Swiss-Prot;Acc:A2YXS5]	0.285	-1.80871645754	6.69991048391E-8	1.04034618811E-6	yes	down	8.62	13.68	10.68	2.37	4.01	1.91	10.9933333333	2.76333333333
BGIOSGA024667		-	0.280	-1.83639548473	6.73322609771E-8	1.04451999444E-6	yes	down	6.63	4.96	4.79	0.97	1.6	1.28	5.46	1.28333333333
BGIOSGA024779		-	3.645	1.86580766884	6.77943995583E-8	1.05096202828E-6	yes	up	27.52	30.59	50.35	89.76	82.47	155.33	36.1533333333	109.186666667
BGIOSGA033829		Purple acid phosphatase [Source:UniProtKB/TrEMBL;Acc:A2ZF80]	0.133	-2.91532988094	6.79147079004E-8	1.05224954726E-6	yes	down	7.3	6.85	7.97	0.31	1.69	0.49	7.37333333333	0.83
BGIOSGA017121		-	2.041	1.02953574633	6.90243289855E-8	1.0682696834E-6	yes	up	15.93	12.22	13.31	25.17	23.14	25	13.82	24.4366666667
MSTRG.25663		-	3.168	1.66359391424	6.91185063697E-8	1.06914140877E-6	yes	up	1.04	1.3	1.32	3.64	3.28	2.75	1.22	3.22333333333
MSTRG.22180		-	0.389	-1.36195573787	7.00349404944E-8	1.08272408006E-6	yes	down	15.46	17.74	13.37	6.35	5.22	3.59	15.5233333333	5.05333333333
BGIOSGA034779		-	6.576	2.71731860281	7.05986033397E-8	1.09084111123E-6	yes	up	0.72	0.82	1.44	4.06	3.25	9.29	0.993333333333	5.53333333333
BGIOSGA034584	RPS16B	40S ribosomal protein S16 [Source:UniProtKB/Swiss-Prot;Acc:A2ZB00]	0.297	-1.7516311884	7.0730837857E-8	1.09228677708E-6	yes	down	118.52	198.73	171.03	44.55	54.1	24.07	162.76	40.9066666667
BGIOSGA027355		-	2.107	1.07500547185	7.08924732494E-8	1.0941846486E-6	yes	up	47.36	40.89	40.88	60.34	66.51	82.08	43.0433333333	69.6433333333
MSTRG.19367		-	28.595	4.83771488097	7.12150932626E-8	1.09852636327E-6	yes	up	0.21	0.31	0	6.53	4.33	1.93	0.173333333333	4.26333333333
BGIOSGA025365		Zeta-carotene desaturase [Source:UniProtKB/TrEMBL;Acc:B8B894]	2.071	1.05030094277	7.12515594797E-8	1.09852636327E-6	yes	up	60.29	64.67	67.45	97.87	102.44	130.09	64.1366666667	110.133333333
BGIOSGA031319		-	2.444	1.28903820864	7.16735657457E-8	1.10442982242E-6	yes	up	1.59	0.98	1.21	2.42	2.46	2.72	1.26	2.53333333333
BGIOSGA009580		-	0.276	-1.85535632922	7.27540377131E-8	1.1198571091E-6	yes	down	10.79	14.11	14.45	4.14	3.53	1.47	13.1166666667	3.04666666667
BGIOSGA022566		Annexin [Source:UniProtKB/TrEMBL;Acc:A2YAT3]	0.262	-1.93174334882	7.32366459865E-8	1.12667160451E-6	yes	down	22.43	31.27	27.48	5.89	9.03	3.03	27.06	5.98333333333
BGIOSGA040721		-	26.969	4.75320469887	7.3307387385E-8	1.12714597534E-6	yes	up	0	0.34	0.26	2.71	3.52	6.49	0.2	4.24
BGIOSGA019119		-	3.249	1.70004709139	7.35424751427E-8	1.13014538107E-6	yes	up	7.95	5.16	4.59	15.06	14.23	19.86	5.9	16.3833333333
BGIOSGA006657		-	2.264	1.1790657871	7.44841570144E-8	1.14399402658E-6	yes	up	2.68	3.19	3.37	4.54	4.93	6.53	3.08	5.33333333333
BGIOSGA034972		-	2.537	1.34321607224	7.53473083599E-8	1.15662213295E-6	yes	up	12.77	13.64	13.46	22.48	24.56	36.51	13.29	27.85
BGIOSGA008460		-	0.464	-1.10696372492	7.66377412773E-8	1.17577918207E-6	yes	down	64.83	87.84	76.2	29.68	35.51	24.16	76.29	29.7833333333
BGIOSGA019210		60S ribosomal protein l18 [Source:UniProtKB/TrEMBL;Acc:A2Y0K0]	0.349	-1.51962507685	7.66785361437E-8	1.17577918207E-6	yes	down	182.82	300.64	267.29	88.37	83.76	48.72	250.25	73.6166666667
BGIOSGA015150		-	4.407	2.1396542943	7.69085392363E-8	1.17866613713E-6	yes	up	13.31	16.53	18.63	34.78	46.4	97.44	16.1566666667	59.54
BGIOSGA015732		UMP-CMP kinase [Source:UniProtKB/TrEMBL;Acc:B8AU80]	0.228	-2.13254284378	7.82926397485E-8	1.19857756623E-6	yes	down	4.98	4.53	4.48	0.78	1.31	0.8	4.66333333333	0.963333333333
BGIOSGA022593		-	2.648	1.404995636	7.92472002489E-8	1.21253367878E-6	yes	up	23.71	27.69	31.06	51.91	50.94	77.62	27.4866666667	60.1566666667
BGIOSGA013721		-	2.263	1.17822786576	8.02492106808E-8	1.22720030086E-6	yes	up	9.53	11.48	12.02	15.9	16.31	20.82	11.01	17.6766666667
BGIOSGA010462		-	16.119	4.01068283381	8.15992575836E-8	1.24717047102E-6	yes	up	0.82	0	3.14	13.08	17.35	25.31	1.32	18.58
BGIOSGA031590		-	0.290	-1.78436895391	8.35511600169E-8	1.27562298091E-6	yes	down	494.38	376.35	454.93	163.8	127.37	52.13	441.886666667	114.433333333
BGIOSGA029534		-	2.882	1.52707263085	8.45999651803E-8	1.29093788034E-6	yes	up	8.34	8.19	10.41	17.76	18.26	28.32	8.98	21.4466666667
BGIOSGA029496		-	0.268	-1.89808881705	8.50287204394E-8	1.29607998317E-6	yes	down	50.19	72.77	72.59	17.19	19.67	7.48	65.1833333333	14.78
BGIOSGA019729		-	7.319	2.87167825717	8.58921796074E-8	1.30853538997E-6	yes	up	4.62	2.68	4.98	26.11	13.88	35.81	4.09333333333	25.2666666667
BGIOSGA018654		-	0.379	-1.39841691784	8.61175408995E-8	1.31126142464E-6	yes	down	5.91	6.12	6.16	2.01	1.82	1.93	6.06333333333	1.92
BGIOSGA001657		-	4.497	2.16906337275	8.71096083707E-8	1.32565241833E-6	yes	up	5.13	6.92	8.8	16.32	21.84	39.62	6.95	25.9266666667
BGIOSGA011163		-	0.438	-1.18996402414	8.75184058295E-8	1.33064505575E-6	yes	down	266.78	372.66	363.48	128.99	146.54	93.88	334.306666667	123.136666667
BGIOSGA000345		Pectin acetylesterase [Source:UniProtKB/TrEMBL;Acc:A2WXV0]	0.182	-2.45439416995	8.75712806081E-8	1.33064505575E-6	yes	down	15.57	32.22	25.51	2.95	6.68	1.7	24.4333333333	3.77666666667
BGIOSGA004112		-	2.237	1.16130454386	8.75790107499E-8	1.33064505575E-6	yes	up	9.83	7.76	6.41	13.84	14.87	15.8	8	14.8366666667
BGIOSGA011043		Fructose-1,6-bisphosphatase, chloroplastic [Source:UniProtKB/Swiss-Prot;Acc:A2XEX2]	2.381	1.25151313675	8.76837833641E-8	1.33152067802E-6	yes	up	257.31	277.64	324.85	510.99	504.61	758.93	286.6	591.51
BGIOSGA029026		-	0.380	-1.39613263044	8.81491245267E-8	1.33714931378E-6	yes	down	264.74	413.02	385.48	119.83	140.34	81.05	354.413333333	113.74
BGIOSGA012369		-	2.666	1.41486686612	8.8847920407E-8	1.34702603966E-6	yes	up	21.52	25.98	27.22	53.55	74.84	110.92	24.9066666667	79.77
BGIOSGA014471		-	0.450	-1.15079964959	8.91777592776E-8	1.34985306045E-6	yes	down	54.23	58.8	48.22	24.78	21.87	16.21	53.75	20.9533333333
BGIOSGA019672		-	0.266	-1.91285262678	8.93767431361E-8	1.35214039094E-6	yes	down	3.01	5.42	4.53	0.85	1.36	0.68	4.32	0.963333333333
BGIOSGA031035		Ribosomal L32 [Source:UniProtKB/TrEMBL;Acc:Q3MST7]	0.292	-1.77672427742	9.12473140612E-8	1.37970042059E-6	yes	down	170.64	285.47	234.99	60.8	77.99	32.01	230.366666667	56.9333333333
BGIOSGA028488		-	0.423	-1.2420640493	9.31269890517E-8	1.40736854241E-6	yes	down	90.45	108.9	126.14	48.24	33.81	33.3	108.496666667	38.45
BGIOSGA003665		-	3.013	1.59099890151	9.36262405034E-8	1.41415677167E-6	yes	up	2.84	4.02	2.18	8.02	7	7.69	3.01333333333	7.57
MSTRG.19430		-	0.358	-1.4833530707	9.37366613456E-8	1.41506787798E-6	yes	down	10.93	14.83	11.77	3.38	4.82	3.25	12.51	3.81666666667
BGIOSGA003201		Peroxidase [Source:UniProtKB/TrEMBL;Acc:A2WN51]	0.207	-2.26891231149	9.41333940423E-8	1.42029792453E-6	yes	down	80.17	42.68	38.69	10.32	13.84	6.04	53.8466666667	10.0666666667
BGIOSGA020921		Phospholipase D [Source:UniProtKB/TrEMBL;Acc:Q9LKM3]	0.360	-1.47557305406	9.45485814492E-8	1.42580068501E-6	yes	down	42.27	30.54	28.2	12.24	11.73	6.42	33.67	10.13
BGIOSGA001022		-	0.288	-1.79542755345	9.64277042682E-8	1.4525869371E-6	yes	down	350.03	501.11	460.35	122.66	139.03	56.78	437.163333333	106.156666667
BGIOSGA019893	CC-1	Cytochrome c [Source:UniProtKB/Swiss-Prot;Acc:A2Y4S9]	0.424	-1.23913870572	9.66602523477E-8	1.45531387397E-6	yes	down	204.53	208.35	188	68.38	90.54	57.14	200.293333333	72.02
BGIOSGA020509		-	0.393	-1.34907565985	9.78557831266E-8	1.47174472546E-6	yes	down	156.59	117.77	108.44	50.6	46.01	28.57	127.6	41.7266666667
BGIOSGA017807		-	2.409	1.26836229398	9.80419273226E-8	1.47302842031E-6	yes	up	5.95	5.68	6.22	10.99	10.26	14.51	5.95	11.92
BGIOSGA005044		-	2.210	1.14412599138	9.80454391994E-8	1.47302842031E-6	yes	up	72.08	90.72	72.58	125.02	134.24	172.09	78.46	143.783333333
BGIOSGA022921		-	6.653	2.73403887264	9.88979768371E-8	1.48504697276E-6	yes	up	2.56	1.76	1.43	10.15	10.83	19.63	1.91666666667	13.5366666667
BGIOSGA030706		-	2.045	1.03230276394	9.95800881412E-8	1.49449499976E-6	yes	up	10.23	9.82	8.4	15.2	14.63	18.2	9.48333333333	16.01
BGIOSGA013479		-	0.294	-1.76668409077	9.97134352382E-8	1.49570152857E-6	yes	down	1.72	2.73	2.11	0.54	0.59	0.49	2.18666666667	0.54
BGIOSGA021705		-	0.335	-1.57921800463	1.0002349506E-7	1.49920275648E-6	yes	down	8.6	10.14	8.13	2.1	3.75	1.72	8.95666666667	2.52333333333
BGIOSGA033075		-	0.223	-2.16563897782	1.01724614244E-7	1.52344206221E-6	yes	down	2.57	3.37	3.81	0.54	0.63	0.24	3.25	0.47
BGIOSGA009734		-	0.487	-1.0385837325	1.02121435475E-7	1.52857442766E-6	yes	down	14.42	16.65	16.69	5.6	6.8	6.13	15.92	6.17666666667
BGIOSGA011973		Elongation factor 1-alpha [Source:UniProtKB/TrEMBL;Acc:B8APM5]	0.404	-1.30582806715	1.02300348825E-7	1.53044139436E-6	yes	down	195	284.56	266.7	84.83	107.23	61.23	248.753333333	84.43
BGIOSGA001544		-	0.358	-1.48378408194	1.03010567166E-7	1.54025064563E-6	yes	down	17.08	26.13	24.82	8.11	7.52	4.39	22.6766666667	6.67333333333
BGIOSGA017073		-	2.366	1.24244757961	1.0324220904E-7	1.54289745732E-6	yes	up	49.73	48.68	61.46	101.67	96.71	137.92	53.29	112.1
BGIOSGA010822		Phospholipid-transporting ATPase [Source:UniProtKB/TrEMBL;Acc:B8ANG4]	2.540	1.34509222352	1.0395948028E-7	1.5519743766E-6	yes	up	1.99	1.4	1.45	3.45	2.93	3.58	1.61333333333	3.32
MSTRG.22887		-	2.706	1.43602048192	1.04807746363E-7	1.56298563676E-6	yes	up	2.01	1.87	1.85	3.99	3.3	5.51	1.91	4.26666666667
MSTRG.23457		-	2.179	1.12339847633	1.05028617272E-7	1.56545292604E-6	yes	up	17.87	17.42	17.31	26.71	31.1	37.43	17.5333333333	31.7466666667
BGIOSGA007319		Protein disulfide-isomerase [Source:UniProtKB/TrEMBL;Acc:B8AGU2]	0.338	-1.56420788303	1.05192215014E-7	1.56706440563E-6	yes	down	6.37	11.54	9.72	2.55	3.17	2.23	9.21	2.65
BGIOSGA009098		-	0.274	-1.86566488258	1.06647976837E-7	1.58791360346E-6	yes	down	23.66	15.71	15.98	5.21	5.98	3.2	18.45	4.79666666667
BGIOSGA006015		-	0.317	-1.65726469907	1.06779655912E-7	1.58903655491E-6	yes	down	282.44	418.87	353.45	83.99	135.85	54.9	351.586666667	91.58
BGIOSGA017166		-	2.390	1.25728528002	1.08517122346E-7	1.61404219097E-6	yes	up	307.44	327.54	375.06	569.06	574.02	853	336.68	665.36
BGIOSGA021510		-	0.296	-1.75530732277	1.0948645046E-7	1.62760252276E-6	yes	down	11.52	20.96	18.19	3.88	4.25	4.42	16.89	4.18333333333
BGIOSGA008355		-	0.461	-1.11844311586	1.09747090372E-7	1.63061892033E-6	yes	down	51.46	41.05	40.68	19.55	19.93	13.13	44.3966666667	17.5366666667
BGIOSGA003759		-	2.073	1.05146013133	1.10351750928E-7	1.63874090691E-6	yes	up	4.96	4.43	4.03	7.04	7.86	8.2	4.47333333333	7.7
MSTRG.478		-	0.097	-3.36554877749	1.12488975182E-7	1.66733132851E-6	yes	down	6	3.69	6.38	0.17	0.85	0.3	5.35666666667	0.44
BGIOSGA018140		-	2.957	1.56397614804	1.14181593059E-7	1.69116890192E-6	yes	up	9.8	15.3	17.98	34.39	30.44	39.65	14.36	34.8266666667
BGIOSGA017345		-	2.598	1.37732728954	1.15031965345E-7	1.70287099642E-6	yes	up	18.56	20.54	25.43	46.72	38.03	55.54	21.51	46.7633333333
BGIOSGA027328		-	0.225	-2.15222541278	1.15140575121E-7	1.70358593205E-6	yes	down	14.51	15.56	15.39	4.32	3.21	1.22	15.1533333333	2.91666666667
BGIOSGA007006		-	2.096	1.06742905644	1.15444899732E-7	1.70719434184E-6	yes	up	161.15	132.94	126.45	228.86	203.6	278.37	140.18	236.943333333
BGIOSGA010601		-	0.385	-1.37894131098	1.16865536497E-7	1.72639491546E-6	yes	down	31.44	29.45	22.03	7.87	10.59	8.3	27.64	8.92
BGIOSGA023918		-	0.419	-1.2547492048	1.17035453943E-7	1.72709843083E-6	yes	down	71.6	106.27	99.28	31.14	39.85	26.6	92.3833333333	32.53
BGIOSGA002899		-	0.331	-1.59313568606	1.1786113916E-7	1.73837486976E-6	yes	down	6.76	8.59	9.39	2.17	2.95	1.51	8.24666666667	2.21
BGIOSGA004125		-	0.478	-1.06463029164	1.18243975859E-7	1.74311122032E-6	yes	down	25.9	36.76	28.51	12.53	13.41	10.49	30.39	12.1433333333
BGIOSGA033387		-	2.708	1.43716437976	1.18384184159E-7	1.74426775252E-6	yes	up	15.68	11.73	8.4	27.37	25.42	28.15	11.9366666667	26.98
BGIOSGA019490		-	13.231	3.72579755099	1.19841029634E-7	1.76389259094E-6	yes	up	1.15	0.63	0.66	8.66	8.16	9.67	0.813333333333	8.83
BGIOSGA016281		-	31.975	4.99888497811	1.22461286946E-7	1.79870985428E-6	yes	up	0.74	0	0.89	8.06	12.55	21.35	0.543333333333	13.9866666667
BGIOSGA027749		-	0.390	-1.35706245017	1.23822406286E-7	1.81596399001E-6	yes	down	109.8	181.98	161.02	52.31	57.31	39.51	150.933333333	49.71
BGIOSGA036719	RPS16B	40S ribosomal protein S16 [Source:UniProtKB/Swiss-Prot;Acc:A2ZB00]	0.371	-1.43172708126	1.23828877492E-7	1.81596399001E-6	yes	down	116.76	173.41	162.35	50.95	58.27	32.53	150.84	47.25
BGIOSGA011181		-	3.416	1.77226922044	1.24325538996E-7	1.82230142655E-6	yes	up	11.13	13.21	16.34	29.21	31.04	58.41	13.56	39.5533333333
BGIOSGA017356		-	0.224	-2.1552867672	1.25266103985E-7	1.83513542897E-6	yes	down	1194.96	1462.58	1738.24	374.59	359.49	101.24	1465.26	278.44
BGIOSGA000515		-	0.245	-2.02677807529	1.25679399991E-7	1.8402356935E-6	yes	down	10.47	15.66	14.84	1.55	4.26	2.54	13.6566666667	2.78333333333
BGIOSGA016947		Protein DETOXIFICATION [Source:UniProtKB/TrEMBL;Acc:A2XWL2]	5.520	2.46470567326	1.2577263916E-7	1.84064673216E-6	yes	up	2.41	1.61	1.56	4.55	6.23	14.41	1.86	8.39666666667
BGIOSGA000643		-	0.130	-2.94567198672	1.2588924276E-7	1.84139909982E-6	yes	down	3.94	5.77	3.33	0.7	0.58	0.13	4.34666666667	0.47
BGIOSGA009034		-	0.272	-1.87669807599	1.26669305403E-7	1.85185017139E-6	yes	down	5.04	5.55	4.91	1.05	1.41	1.07	5.16666666667	1.17666666667
BGIOSGA024014		-	0.500	-1.00006881449	1.26809677885E-7	1.85294327566E-6	yes	down	70.58	66.23	59.12	23.37	29.7	28.83	65.31	27.3
BGIOSGA005143		-	0.289	-1.79074809589	1.27012331013E-7	1.85494482391E-6	yes	down	19.91	19.65	13.57	4.28	2.74	5.7	17.71	4.24
BGIOSGA013867		-	0.303	-1.72380031221	1.2761968161E-7	1.86285163156E-6	yes	down	30.11	36.68	36.55	7.34	7.94	11.21	34.4466666667	8.83
BGIOSGA040520		-	5.004	2.32299384266	1.30480904905E-7	1.90166829672E-6	yes	up	0.42	0.56	0.46	1.66	1.67	2.66	0.48	1.99666666667
BGIOSGA029840		-	0.387	-1.37100787436	1.32249119532E-7	1.92644475564E-6	yes	down	132.31	189.94	173.33	64.36	58.24	39.47	165.193333333	54.0233333333
BGIOSGA005230		Peroxidase [Source:UniProtKB/TrEMBL;Acc:A2WZD6]	0.425	-1.23488543628	1.33453527244E-7	1.94198602628E-6	yes	down	108.11	80.39	80.1	39.84	31.69	23.96	89.5333333333	31.83
BGIOSGA033119		-	4.373	2.12859445459	1.3519338183E-7	1.96527898599E-6	yes	up	1.19	1.53	0.79	1.36	1.31	2.37	1.17	1.68
BGIOSGA010395		Protein DETOXIFICATION [Source:UniProtKB/TrEMBL;Acc:B8AL37]	2.155	1.10748872494	1.36344640028E-7	1.98099503991E-6	yes	up	84.06	70.86	82.33	138.55	117.2	166.33	79.0833333333	140.693333333
BGIOSGA010413		-	0.379	-1.3994812269	1.3669057192E-7	1.98500010483E-6	yes	down	16.63	20.61	20.63	3.76	9.38	2.43	19.29	5.19
BGIOSGA009759		-	0.469	-1.09325724404	1.37205776745E-7	1.99145794664E-6	yes	down	18.67	24.29	19.68	7.55	9.28	6.96	20.88	7.93
BGIOSGA037257		Ribulose bisphosphate carboxylase small chain [Source:UniProtKB/TrEMBL;Acc:A6N0B6]	2.279	1.18823978073	1.37374304209E-7	1.99287992931E-6	yes	up	9977.78	10540.42	11787.24	16488.79	19321.31	25760.42	10768.48	20523.5066667
BGIOSGA025320		-	0.489	-1.03271910656	1.41599488759E-7	2.05206647511E-6	yes	down	6.17	7.06	6.54	3.11	2.67	2.28	6.59	2.68666666667
BGIOSGA030883		-	0.275	-1.86116091221	1.41906140311E-7	2.05496140246E-6	yes	down	10.67	17.59	14.87	2.6	5.06	2.33	14.3766666667	3.33
BGIOSGA011223		-	0.361	-1.46831738241	1.42735386731E-7	2.06429134573E-6	yes	down	32.82	27.49	22.74	9.87	9.87	5.43	27.6833333333	8.39
BGIOSGA015928		-	0.354	-1.49813679468	1.43418036173E-7	2.07310257509E-6	yes	down	165.48	158.47	140.43	51.59	64.98	27.54	154.793333333	48.0366666667
BGIOSGA032167		WAT1-related protein [Source:UniProtKB/TrEMBL;Acc:B8BG55]	3.493	1.80430257445	1.44670831941E-7	2.09014201953E-6	yes	up	5.61	3.4	2.24	11.66	9.29	10.89	3.75	10.6133333333
BGIOSGA020684		Patatin [Source:UniProtKB/TrEMBL;Acc:A2YG60]	0.189	-2.40278090241	1.44953778743E-7	2.09315924365E-6	yes	down	14.06	9.91	13.24	2.75	2.34	0.62	12.4033333333	1.90333333333
BGIOSGA033452		-	2.470	1.30464288145	1.47167460604E-7	2.12403930749E-6	yes	up	167.42	167.58	212.45	319.99	319.69	487.34	182.483333333	375.673333333
BGIOSGA009614		-	2.589	1.37214774024	1.47269134357E-7	2.12442119505E-6	yes	up	1.12	0.8	0.64	1.85	1.87	1.8	0.853333333333	1.84
BGIOSGA003978		-	0.471	-1.08618700963	1.4783951651E-7	2.13156056346E-6	yes	down	83.66	97.33	91.56	44.11	64	31.81	90.85	46.64
BGIOSGA000518		-	0.139	-2.84175629259	1.48121891957E-7	2.13454226445E-6	yes	down	10.82	28.13	15.12	1.27	3.97	1.14	18.0233333333	2.12666666667
BGIOSGA027527		-	3.226	1.68960457686	1.4905428469E-7	2.14688336108E-6	yes	up	1.36	1.23	1.24	3.31	2.38	4.5	1.27666666667	3.39666666667
BGIOSGA013985		-	0.441	-1.18022648863	1.49281186545E-7	2.14905561365E-6	yes	down	23.21	16.91	24.76	7.93	8.18	7.69	21.6266666667	7.93333333333
BGIOSGA012156		-	2.995	1.58276400103	1.49825462774E-7	2.15579225473E-6	yes	up	1.64	1.48	1.3	4.12	3.41	3.49	1.47333333333	3.67333333333
BGIOSGA007482		-	2.035	1.02524126667	1.50266710944E-7	2.16015938017E-6	yes	up	12.57	11.99	11.06	18.01	19.56	23.04	11.8733333333	20.2033333333
BGIOSGA014571		Glycosyltransferase [Source:UniProtKB/TrEMBL;Acc:A2XWB5]	2.042	1.03008616741	1.50281932449E-7	2.16015938017E-6	yes	up	12.59	10	11.7	18.21	18.85	21.19	11.43	19.4166666667
BGIOSGA029345		-	0.342	-1.547486308	1.51431675742E-7	2.1755786782E-6	yes	down	34.15	48.02	50.96	13.24	17.9	8.27	44.3766666667	13.1366666667
MSTRG.21891		-	0.199	-2.32937075518	1.51997580821E-7	2.18259871392E-6	yes	down	6.74	3.72	6.64	1.09	1.15	0.59	5.7	0.943333333333
BGIOSGA001317		-	0.322	-1.63416659604	1.52427312183E-7	2.18731617599E-6	yes	down	36.73	46.56	47.68	14.42	17.7	6.64	43.6566666667	12.92
BGIOSGA013263		-	0.174	-2.52113202736	1.52480989574E-7	2.18731617599E-6	yes	down	17.35	8.12	9.54	2.36	1.8	0.94	11.67	1.7
BGIOSGA029647		-	0.359	-1.47983919309	1.53009648956E-7	2.19378555065E-6	yes	down	39.32	41.88	27.22	12.62	11.99	7.93	36.14	10.8466666667
BGIOSGA004993		-	0.195	-2.35691786973	1.53586146492E-7	2.20093389532E-6	yes	down	2.95	4.62	5.19	0.76	0.77	0.55	4.25333333333	0.693333333333
BGIOSGA012149	RR21	Two-component response regulator ORR21 [Source:UniProtKB/Swiss-Prot;Acc:A2XE31]	2.180	1.12416452026	1.5406397478E-7	2.2066617483E-6	yes	up	27.08	29.82	26.24	40.51	49.47	60.17	27.7133333333	50.05
MSTRG.14189		-	0.352	-1.5074177931	1.54229325868E-7	2.20791044559E-6	yes	down	12.92	15.08	12.65	3.46	5.56	2.98	13.55	4
BGIOSGA028237		-	7.912	2.98395169342	1.54350572564E-7	2.20852680956E-6	yes	up	0.36	0.97	0.67	2	3.74	7.34	0.666666666667	4.36
BGIOSGA000635		WAT1-related protein [Source:UniProtKB/TrEMBL;Acc:B8AAW9]	5.592	2.48340165496	1.54526869679E-7	2.20992984004E-6	yes	up	2.02	0.89	1.43	11.15	6.2	3.67	1.44666666667	7.00666666667
BGIOSGA017276		-	3.852	1.9457869548	1.56336550557E-7	2.23354874582E-6	yes	up	37.12	35.02	39.31	82.39	77.71	195.25	37.15	118.45
BGIOSGA023908		-	0.409	-1.28943270275	1.57421885438E-7	2.24791767149E-6	yes	down	225.04	298.14	245.84	98.9	112.14	58.36	256.34	89.8
BGIOSGA026085		-	0.353	-1.50188597315	1.58864119015E-7	2.26736586234E-6	yes	down	6.14	8.9	8.81	2.83	2.43	1.77	7.95	2.34333333333
BGIOSGA026925		-	0.405	-1.30314899209	1.61694305735E-7	2.30542941215E-6	yes	down	133.12	191.49	177.21	56.32	69.96	45.75	167.273333333	57.3433333333
BGIOSGA013209		-	0.091	-3.45008752172	1.64599441968E-7	2.34566661876E-6	yes	down	3.42	9.16	6.49	0.09	1.02	0.42	6.35666666667	0.51
BGIOSGA031108		-	0.451	-1.14746319796	1.64914426315E-7	2.34897023261E-6	yes	down	35.29	53.54	44.8	16.93	19.59	13.99	44.5433333333	16.8366666667
BGIOSGA001619		-	238.772	7.89948782148	1.65508150524E-7	2.3562387659E-6	yes	up	0	0	0	4.69	1.94	0.35	0	2.32666666667
BGIOSGA008064		-	0.208	-2.26412619009	1.66495922416E-7	2.36910696657E-6	yes	down	1.36	2.59	2.34	0.25	0.45	0.4	2.09666666667	0.366666666667
BGIOSGA019926		-	0.295	-1.76299750703	1.67675957811E-7	2.38469659032E-6	yes	down	12.96	8.44	9.15	3.13	3.2	2.44	10.1833333333	2.92333333333
MSTRG.2536		-	3.087	1.62622747184	1.68405881686E-7	2.39387223362E-6	yes	up	4.33	3.74	3.15	8.28	9.08	11.52	3.74	9.62666666667
BGIOSGA016828		-	3.603	1.84938723686	1.68923010354E-7	2.39829093529E-6	yes	up	3.76	4.67	3.9	10.64	9.36	18.93	4.11	12.9766666667
BGIOSGA005806		-	3.102	1.63304689719	1.69169931585E-7	2.39990191743E-6	yes	up	12.25	9.8	12.57	20.62	24.18	38.41	11.54	27.7366666667
BGIOSGA009339		-	2.196	1.13483845138	1.69654977794E-7	2.40557472279E-6	yes	up	25.27	23.63	28.66	48.79	41.15	61.04	25.8533333333	50.3266666667
BGIOSGA005999		Phenylalanine ammonia-lyase [Source:UniProtKB/TrEMBL;Acc:A2X7F5]	3.108	1.63585257974	1.70474072132E-7	2.41597599968E-6	yes	up	2.05	2.09	1.64	4.95	3.61	6.34	1.92666666667	4.96666666667
BGIOSGA019649		-	0.112	-3.15974879519	1.71465182213E-7	2.42880344614E-6	yes	down	7.09	12.9	12.08	1.12	1.76	0.4	10.69	1.09333333333
BGIOSGA012185		-	0.321	-1.63752324442	1.71945353532E-7	2.4343842158E-6	yes	down	3.12	4.37	4.34	0.93	3.91	0.82	3.94333333333	1.88666666667
BGIOSGA013945		-	3.221	1.68730047421	1.72741522048E-7	2.44320695555E-6	yes	up	16.4	14.59	14.33	28.67	28.05	56.06	15.1066666667	37.5933333333
BGIOSGA016863	GDH2	Glutamate dehydrogenase 2, mitochondrial [Source:UniProtKB/Swiss-Prot;Acc:A2XW22]	2.213	1.14605340492	1.73462494025E-7	2.45217624812E-6	yes	up	43.9	42.47	29.63	77.24	80.62	56.93	38.6666666667	71.5966666667
BGIOSGA026160		-	0.394	-1.34516310599	1.7516644192E-7	2.47502558882E-6	yes	down	66.15	62.13	60.99	15.36	26.07	21.5	63.09	20.9766666667
BGIOSGA009874		-	3.831	1.93769427617	1.75401264347E-7	2.47710435574E-6	yes	up	20.13	23.62	34.56	64.55	56.05	127.28	26.1033333333	82.6266666667
BGIOSGA013686	GLO1	Peroxisomal (S)-2-hydroxy-acid oxidase GLO1 [Source:UniProtKB/Swiss-Prot;Acc:B8AKX6]	2.694	1.42993091528	1.76909199757E-7	2.49715159777E-6	yes	up	648.16	692.18	805.35	1253.78	1333.82	2183.02	715.23	1590.20666667
BGIOSGA031729		-	0.371	-1.43130263552	1.77070832272E-7	2.49818464412E-6	yes	down	729.75	985.14	919.01	309.96	347.04	170.79	877.966666667	275.93
BGIOSGA003469		-	0.370	-1.43263280963	1.80814894914E-7	2.54846143056E-6	yes	down	133.87	203.09	162.58	56.55	64.76	35.14	166.513333333	52.15
BGIOSGA012074		-	2.163	1.11332580466	1.81017036543E-7	2.55003800357E-6	yes	up	2.5	2.18	2.17	3.48	4.16	4.66	2.28333333333	4.1
BGIOSGA030487		-	0.195	-2.3611982916	1.82179065664E-7	2.56448619966E-6	yes	down	0.85	1.03	1.04	0.18	0.2	0.1	0.973333333333	0.16
BGIOSGA022117	PETE	Plastocyanin, chloroplastic [Source:UniProtKB/Swiss-Prot;Acc:A2Y886]	3.022	1.59564702636	1.82224245095E-7	2.56448619966E-6	yes	up	1650.68	2099.67	3340.68	5736.06	4808.75	7230.07	2363.67666667	5924.96
BGIOSGA026416		-	0.358	-1.48351562439	1.823630307E-7	2.56516125604E-6	yes	down	6.11	7.7	7.57	2.06	2.46	1.64	7.12666666667	2.05333333333
BGIOSGA011344		-	0.331	-1.59669478856	1.82501358202E-7	2.56557462278E-6	yes	down	40.54	47.72	42.26	12.04	17.22	6.61	43.5066666667	11.9566666667
BGIOSGA011740		-	2.242	1.16452359861	1.82574083618E-7	2.56557462278E-6	yes	up	8.27	6.89	7.41	11.79	13.59	16.56	7.52333333333	13.98
BGIOSGA001480		-	0.361	-1.47079837649	1.83992173662E-7	2.58293188126E-6	yes	down	75.68	67.68	60.5	25.08	26.7	13.51	67.9533333333	21.7633333333
BGIOSGA024085		-	3.568	1.83512460374	1.84339053518E-7	2.58651592977E-6	yes	up	8.59	12.04	12.72	23.34	26.01	48.96	11.1166666667	32.77
BGIOSGA031916		-	3.023	1.59598108269	1.84535264196E-7	2.58798338491E-6	yes	up	20.52	21.11	39.71	77.33	56.99	70.86	27.1133333333	68.3933333333
BGIOSGA030750		-	2.500	1.32177982931	1.84824919967E-7	2.59075923796E-6	yes	up	25.79	28.16	28.52	49.99	51.94	80.12	27.49	60.6833333333
BGIOSGA004617		-	0.306	-1.70630456691	1.87363998711E-7	2.62504769027E-6	yes	down	67.89	100.94	75.44	18.68	31.91	12.52	81.4233333333	21.0366666667
BGIOSGA014578		-	2.369	1.2442192056	1.87791750636E-7	2.62973624031E-6	yes	up	49.5	44.39	51.63	72.87	82.78	115.78	48.5066666667	90.4766666667
BGIOSGA023951		-	0.062	-4.01869037716	1.88608786229E-7	2.63986876463E-6	yes	down	30.41	18.2	18.12	2.36	0.51	0.56	22.2433333333	1.14333333333
BGIOSGA017866		40S ribosomal protein S26 [Source:UniProtKB/TrEMBL;Acc:A2Y5R4]	0.334	-1.58145629741	1.9379099739E-7	2.70837541874E-6	yes	down	260.55	397.94	365.78	110.07	122.53	57.35	341.423333333	96.65
BGIOSGA011644		-	6.901	2.78678874663	1.94526111567E-7	2.71730465936E-6	yes	up	1.07	0.91	0.7	4.97	4.35	6.15	0.893333333333	5.15666666667
BGIOSGA024334		-	3.960	1.98542989468	1.95377257206E-7	2.72784509629E-6	yes	up	9.73	13.98	16.58	29.14	31.9	68.24	13.43	43.0933333333
BGIOSGA030982		-	2.440	1.28695787476	1.97813230745E-7	2.76049145375E-6	yes	up	1476.28	1678.96	2351.68	3705.8	3106.96	4039.71	1835.64	3617.49
BGIOSGA030631		-	3.525	1.81774860781	1.98177719298E-7	2.76421218843E-6	yes	up	1.52	2.05	1.51	3.73	4.54	6.58	1.69333333333	4.95
MSTRG.14238		-	0.326	-1.61670371139	1.99057626336E-7	2.77511483507E-6	yes	down	2.89	2.79	2.47	0.73	0.96	0.54	2.71666666667	0.743333333333
BGIOSGA009966		-	0.171	-2.54445540588	1.99530954249E-7	2.78034129392E-6	yes	down	9.47	18.66	14.11	1.46	3.85	0.83	14.08	2.04666666667
BGIOSGA028768		-	2.217	1.14877467008	1.99933430487E-7	2.7845758107E-6	yes	up	17.51	17.26	14.65	22.47	29.64	34.01	16.4733333333	28.7066666667
BGIOSGA009654		-	2.641	1.40118346309	2.00656596411E-7	2.79327036256E-6	yes	up	9.31	8.96	8.48	15.44	16.7	26.43	8.91666666667	19.5233333333
BGIOSGA012861		HAP3-like transcriptional-activator [Source:UniProtKB/TrEMBL;Acc:Q6YNK1]	2.486	1.3138421563	2.014655633E-7	2.80315016523E-6	yes	up	51.32	66.36	88.93	141.48	126.41	161.12	68.87	143.003333333
MSTRG.19945		-	0.307	-1.70369190995	2.02099941585E-7	2.81059224523E-6	yes	down	8.97	9	8.95	2.04	2.54	2.34	8.97333333333	2.30666666667
BGIOSGA018056		-	0.250	-1.99870603932	2.02831513514E-7	2.81937800158E-6	yes	down	8.96	12.46	10.61	2.18	3.32	1.24	10.6766666667	2.24666666667
BGIOSGA029852		-	0.262	-1.9330024586	2.03784016544E-7	2.82983261911E-6	yes	down	3.39	2.34	1.99	0.65	0.53	0.49	2.57333333333	0.556666666667
BGIOSGA027791		-	0.009	-6.78483173984	2.06065841608E-7	2.85938223055E-6	yes	down	1.94	1.01	2.37	0	0	0.04	1.77333333333	0.0133333333333
BGIOSGA013613		Peroxidase [Source:UniProtKB/TrEMBL;Acc:A2XM90]	0.276	-1.85709665135	2.06114435171E-7	2.85938223055E-6	yes	down	22.18	23.38	21.31	3.63	8.57	3.36	22.29	5.18666666667
BGIOSGA014509		-	3.687	1.8825122669	2.07192995373E-7	2.87293380182E-6	yes	up	2.74	2.12	2.02	5.91	4.42	9.51	2.29333333333	6.61333333333
BGIOSGA010295		Ribosomal protein L15 [Source:UniProtKB/TrEMBL;Acc:A2XJ89]	0.305	-1.71347083305	2.0883533481E-7	2.89428558965E-6	yes	down	163.47	249.72	203.35	58.75	72.04	28.06	205.513333333	52.95
BGIOSGA008808		-	4.417	2.1429038291	2.0959437047E-7	2.90338057574E-6	yes	up	1.69	1.52	1.86	3.61	4.55	10.07	1.69	6.07666666667
BGIOSGA003748		-	2.695	1.43026820261	2.10155221379E-7	2.9097226607E-6	yes	up	26.67	27.25	30.53	51.67	50.22	85.54	28.15	62.4766666667
BGIOSGA000180		-	0.467	-1.09879432335	2.10572421599E-7	2.9140705772E-6	yes	down	15	12.47	15.1	6.25	5.94	5.61	14.19	5.93333333333
BGIOSGA012309		-	0.395	-1.34150211884	2.10983376506E-7	2.91832784986E-6	yes	down	2785.93	2191.2	2484.14	1052.19	892.75	563.73	2487.09	836.223333333
MSTRG.30815		-	0.230	-2.11901465357	2.1137440889E-7	2.92230552085E-6	yes	down	13.62	13.88	10.59	1.95	3.19	2.26	12.6966666667	2.46666666667
BGIOSGA027809		-	0.358	-1.48214474718	2.11526937876E-7	2.92298354222E-6	yes	down	46.75	39.85	36.13	13.96	15.72	7.17	40.91	12.2833333333
BGIOSGA019990		60S ribosomal protein L36 [Source:UniProtKB/TrEMBL;Acc:A2Y5F8]	0.339	-1.56138311392	2.13040262992E-7	2.93958096151E-6	yes	down	547.45	807.37	755.4	260.1	265.21	115.86	703.406666667	213.723333333
BGIOSGA005610		-	2.162	1.11261355574	2.15493281458E-7	2.96907694379E-6	yes	up	11.23	8.6	7.77	15.66	17.59	16.48	9.2	16.5766666667
BGIOSGA028966		-	5.007	2.32396402372	2.17722331965E-7	2.99832631221E-6	yes	up	0.74	0.44	1.01	2.64	2.43	4.01	0.73	3.02666666667
BGIOSGA013354		-	2.019	1.0138829524	2.18423802211E-7	3.00652061085E-6	yes	up	9.76	11.49	13.58	19.12	20.76	19.9	11.61	19.9266666667
BGIOSGA023732		Probable E3 ubiquitin-protein ligase BAH1-like 1 [Source:UniProtKB/Swiss-Prot;Acc:B8B5U8]	2.429	1.28024683153	2.19588883927E-7	3.02108525402E-6	yes	up	17.17	14.22	17.91	27.07	31.08	40.85	16.4333333333	33
BGIOSGA027709		-	5.086	2.34665659902	2.25625290093E-7	3.10111256384E-6	yes	up	5.07	3.96	4.33	14.65	11.65	32.31	4.45333333333	19.5366666667
BGIOSGA020819		-	2.047	1.03353996985	2.28559229068E-7	3.13991022618E-6	yes	up	34.78	37.45	44.21	62.86	60.76	74.81	38.8133333333	66.1433333333
BGIOSGA008874		-	0.251	-1.99696038851	2.2907914782E-7	3.14552286348E-6	yes	down	4.44	10.57	10.89	1.51	2.48	1.7	8.63333333333	1.89666666667
BGIOSGA019579		Lipoxygenase [Source:UniProtKB/TrEMBL;Acc:B8AWC1]	2.700	1.43298872722	2.29371046369E-7	3.14800058537E-6	yes	up	5.39	5.92	6.86	10.63	11.95	17.96	6.05666666667	13.5133333333
BGIOSGA026325		Elongation factor beta-1 [Source:UniProtKB/TrEMBL;Acc:A2YPM1]	0.391	-1.3539265324	2.30091797916E-7	3.15635883057E-6	yes	down	161.07	250.34	201.1	75.27	80.43	46.14	204.17	67.28
BGIOSGA027748		-	0.347	-1.52521151553	2.30265106771E-7	3.15720288386E-6	yes	down	173.75	260.92	222.3	75.04	79.13	39	218.99	64.39
BGIOSGA011974		Elongation factor 1-alpha [Source:UniProtKB/TrEMBL;Acc:B8APM5]	0.450	-1.15144968908	2.30552678176E-7	3.15961203061E-6	yes	down	415.97	568.92	527.26	198.92	231.41	139.81	504.05	190.046666667
BGIOSGA015978		-	0.471	-1.08741038829	2.31073633391E-7	3.16521570084E-6	yes	down	55.96	56.8	50.63	19.53	28.58	19.81	54.4633333333	22.64
BGIOSGA021249		-	5.304	2.40719248644	2.31315168811E-7	3.16698833886E-6	yes	up	1.75	1.36	1.51	5.02	4.13	11.02	1.54	6.72333333333
BGIOSGA006724		-	4.491	2.16690268042	2.31438291073E-7	3.16713882333E-6	yes	up	1.06	0.86	0.35	1.92	3.55	5.44	0.756666666667	3.63666666667
BGIOSGA007762		ADP,ATP carrier protein [Source:UniProtKB/TrEMBL;Acc:A2X295]	0.393	-1.34600201609	2.32139058605E-7	3.17382097714E-6	yes	down	115.07	133.83	126.26	49.08	49.9	25.07	125.053333333	41.35
MSTRG.71		-	67.667	6.08038475142	2.32151323731E-7	3.17382097714E-6	yes	up	1.26	0	0	5.01	37.78	44.15	0.42	28.98
BGIOSGA024707		-	0.350	-1.51494014711	2.32643300621E-7	3.17900823708E-6	yes	down	106.55	178.24	162.47	47.13	55.15	29.95	149.086666667	44.0766666667
MSTRG.6448		-	0.418	-1.25923449513	2.34691540058E-7	3.20338117401E-6	yes	down	6.26	7.15	7.92	2.65	2.89	1.9	7.11	2.48
BGIOSGA036079		-	0.238	-2.07295695423	2.34767181101E-7	3.20338117401E-6	yes	down	7.95	15.27	15.75	1.9	4.48	1.86	12.99	2.74666666667
BGIOSGA018213		Phospholipase [Source:UniProtKB/TrEMBL;Acc:B8AX48]	2.167	1.11554005628	2.35543031567E-7	3.21241570575E-6	yes	up	2.92	2.57	2.5	4.46	4.44	5.43	2.66333333333	4.77666666667
BGIOSGA024575		40S ribosomal protein S12 [Source:UniProtKB/TrEMBL;Acc:A2YJM2]	0.338	-1.56550720272	2.38983954538E-7	3.25619961212E-6	yes	down	101.05	169.84	151.4	47.92	46.3	26.37	140.763333333	40.1966666667
BGIOSGA031105		-	2.078	1.05493390832	2.3917472234E-7	3.25722759522E-6	yes	up	21.18	14.15	16.55	28.81	33.14	31.66	17.2933333333	31.2033333333
MSTRG.25214		-	0.324	-1.62543422406	2.41556200135E-7	3.2880746375E-6	yes	down	4.85	5.34	5.66	1	1.66	1.65	5.28333333333	1.43666666667
MSTRG.5497		-	0.342	-1.54925113086	2.45614491038E-7	3.34009691833E-6	yes	down	23.52	23.08	22.29	7.29	8.41	4.07	22.9633333333	6.59
BGIOSGA005444		-	2.522	1.33438076565	2.46381194994E-7	3.34891090116E-6	yes	up	1.81	1.49	1.59	3.9	3.56	2.93	1.63	3.46333333333
BGIOSGA007844		RING-type E3 ubiquitin transferase [Source:UniProtKB/TrEMBL;Acc:B8AEK5]	2.066	1.04666266846	2.47032913775E-7	3.35615423259E-6	yes	up	18.68	15.52	14.53	24.88	26.58	31.96	16.2433333333	27.8066666667
BGIOSGA035360		-	0.456	-1.1342995021	2.48953550101E-7	3.38062164548E-6	yes	down	57.63	62.51	54.44	24.89	26.47	15.31	58.1933333333	22.2233333333
BGIOSGA031135		-	3.340	1.73977087077	2.49207648663E-7	3.38244595698E-6	yes	up	9.25	6.48	8.9	17.39	17.08	33.24	8.21	22.57
BGIOSGA009771		-	0.270	-1.8916384517	2.49426674458E-7	3.38379270897E-6	yes	down	31.17	48.91	37.73	6.6	14.73	5.45	39.27	8.92666666667
BGIOSGA024956		-	0.384	-1.38080846806	2.49980425741E-7	3.38967696834E-6	yes	down	154.64	213.3	227.8	63.59	84.71	44.55	198.58	64.2833333333
BGIOSGA012047		-	7.155	2.83895961858	2.50324805477E-7	3.392717913E-6	yes	up	0.37	0.7	0.34	1.99	1.85	4.48	0.47	2.77333333333
BGIOSGA013792		-	2.008	1.006102123	2.52070345178E-7	3.41473712208E-6	yes	up	9.46	7.18	8.32	13.63	12.98	14.99	8.32	13.8666666667
BGIOSGA018735		-	0.280	-1.83603232409	2.53373787163E-7	3.43074909799E-6	yes	down	12.32	7.48	7.8	2.46	2.85	1.18	9.2	2.16333333333
BGIOSGA012547		-	0.295	-1.76045164976	2.5663430498E-7	3.47323236424E-6	yes	down	28.45	52.23	33.39	8.81	12.81	6.86	38.0233333333	9.49333333333
BGIOSGA028971		-	2.539	1.3440814877	2.58377345825E-7	3.49347445324E-6	yes	up	1.52	1.67	1.57	2.75	3.85	3.45	1.58666666667	3.35
BGIOSGA021674		-	0.143	-2.80171586752	2.63171866466E-7	3.55659778389E-6	yes	down	5.5	4.29	6.99	1.07	0.17	0.75	5.59333333333	0.663333333333
BGIOSGA026541		Protein DETOXIFICATION [Source:UniProtKB/TrEMBL;Acc:A2YXR4]	0.026	-5.27032630117	2.63824305093E-7	3.56370994612E-6	yes	down	1.61	0.96	2.92	0.04	0.04	0.04	1.83	0.04
BGIOSGA003995		-	0.415	-1.26854296076	2.65472346107E-7	3.58254487138E-6	yes	down	15.75	20.97	19.57	6.6	7.86	4.94	18.7633333333	6.46666666667
BGIOSGA024431		-	0.475	-1.07331217667	2.66635001589E-7	3.5965165329E-6	yes	down	14.32	15.02	13.33	5.88	7.78	5.15	14.2233333333	6.27
BGIOSGA004247		-	2.060	1.04263693257	2.68492636621E-7	3.61984464027E-6	yes	up	39.11	41.94	49.7	76.75	64.05	84.39	43.5833333333	75.0633333333
BGIOSGA027020		-	2.449	1.29198212622	2.68919709142E-7	3.62387270263E-6	yes	up	3.14	3.58	3.33	6.16	5.7	8.49	3.35	6.78333333333
BGIOSGA033262		-	0.373	-1.42418025342	2.69070770843E-7	3.62417926679E-6	yes	down	36.92	34.31	34.32	11.52	15.02	6.53	35.1833333333	11.0233333333
BGIOSGA004733		Malate dehydrogenase [Source:UniProtKB/TrEMBL;Acc:A2WWL6]	0.220	-2.18312935932	2.69606952101E-7	3.62967033465E-6	yes	down	6.56	7.39	7.82	1.37	2.13	0.54	7.25666666667	1.34666666667
BGIOSGA010523		Nap16kDa protein [Source:UniProtKB/TrEMBL;Acc:A2XI12]	0.497	-1.00782372536	2.7153260295E-7	3.65385343989E-6	yes	down	801.78	759.89	688.35	324.22	412.78	240.84	750.006666667	325.946666667
BGIOSGA020172		-	0.129	-2.95703576586	2.72939829964E-7	3.67104071301E-6	yes	down	10.21	26.75	21.32	0.99	4.24	1.14	19.4266666667	2.12333333333
BGIOSGA024095		-	2.050	1.03545197449	2.73345545469E-7	3.6747477067E-6	yes	up	205.12	222.06	235.1	346.5	387.12	496.35	220.76	409.99
BGIOSGA002091		3-methyl-2-oxobutanoate hydroxymethyltransferase [Source:UniProtKB/TrEMBL;Acc:A2WM99]	0.017	-5.87303371299	2.76569487497E-7	3.7145531024E-6	yes	down	3.32	0.88	6.12	0.14	0	0	3.44	0.0466666666667
BGIOSGA004895		-	0.087	-3.51951636945	2.7735990979E-7	3.7228990814E-6	yes	down	2.64	5.88	2.71	0.26	0	0.09	3.74333333333	0.116666666667
BGIOSGA013588		-	4.257	2.08980154966	2.80651368953E-7	3.76222017849E-6	yes	up	2.8	3.08	3.63	9.18	6.51	17.6	3.17	11.0966666667
BGIOSGA017775		-	0.321	-1.64015177705	2.81643447514E-7	3.77372826141E-6	yes	down	16.9	13.23	13.7	4.03	4.68	3.09	14.61	3.93333333333
MSTRG.24259		-	0.294	-1.76849043043	2.81887553443E-7	3.7752081304E-6	yes	down	3.33	3.97	4	0.99	1.09	0.69	3.76666666667	0.923333333333
BGIOSGA006614		-	0.225	-2.15050999579	2.82612791351E-7	3.78312715247E-6	yes	down	78.85	169.17	138.6	25.9	37.06	10.79	128.873333333	24.5833333333
BGIOSGA019352	RPL11	60S ribosomal protein L11 [Source:UniProtKB/Swiss-Prot;Acc:A2YDY2]	0.325	-1.62316182709	2.83378960173E-7	3.79158632406E-6	yes	down	240.71	386.28	367.98	106.44	119.63	53.36	331.656666667	93.1433333333
BGIOSGA020508		-	2.554	1.35266704321	2.84280559243E-7	3.80184867227E-6	yes	up	170.04	175.81	190	303.86	320.15	522.67	178.616666667	382.226666667
BGIOSGA036109		-	2.945	1.55819591459	2.84857579604E-7	3.80596136988E-6	yes	up	7.05	6.27	7.12	12.81	13.28	23.5	6.81333333333	16.53
BGIOSGA016254		-	2.203	1.13956680224	2.88368593983E-7	3.84923012148E-6	yes	up	3.9	5.11	4.41	7.32	8.23	9.05	4.47333333333	8.2
BGIOSGA031024		-	0.184	-2.44310336257	2.89246905322E-7	3.85730823457E-6	yes	down	8.19	18.98	13.3	1.63	3.86	0.96	13.49	2.15
MSTRG.11252		-	4.883	2.28789853796	2.90411006826E-7	3.87100466626E-6	yes	up	0.38	0.42	0.66	1.2	1.78	2.92	0.486666666667	1.96666666667
BGIOSGA026384		-	0.106	-3.23796470589	2.92923878687E-7	3.90081798846E-6	yes	down	10.57	7.6	5.3	0.26	1.66	0.57	7.82333333333	0.83
BGIOSGA032571		-	2.679	1.42152996633	2.93662802156E-7	3.90756554072E-6	yes	up	9.45	8.57	7.97	12.52	13.67	21.29	8.66333333333	15.8266666667
BGIOSGA030823		-	3.205	1.68036204449	2.93707262983E-7	3.90756554072E-6	yes	up	6.59	7.99	8.79	14.5	16.48	30.27	7.79	20.4166666667
BGIOSGA005191		-	2.664	1.41355972812	2.94346933418E-7	3.91063771074E-6	yes	up	9.56	7.11	5.95	16.21	15	18.9	7.54	16.7033333333
BGIOSGA009135		-	0.373	-1.4228655048	2.94353541265E-7	3.91063771074E-6	yes	down	10.79	15.31	13.45	4.48	5.23	2.62	13.1833333333	4.11
BGIOSGA013152		-	2.259	1.17578687318	2.95964509639E-7	3.92884969956E-6	yes	up	2.02	2.11	2.3	3.66	3.81	4.55	2.14333333333	4.00666666667
BGIOSGA003636		-	0.359	-1.47674464154	2.96002554812E-7	3.92884969956E-6	yes	down	2.98	2.85	3.35	0.85	0.93	0.96	3.06	0.913333333333
MSTRG.13808		-	2.235	1.16000384093	3.01007760845E-7	3.99153249065E-6	yes	up	29.09	25.86	26.83	48.73	54.78	51.32	27.26	51.61
BGIOSGA028215		-	2.298	1.20006803845	3.01579284691E-7	3.99723458287E-6	yes	up	9.99	6.98	7.71	12.45	12.5	17.01	8.22666666667	13.9866666667
BGIOSGA015095		-	0.413	-1.27449074943	3.02587423505E-7	4.0087156552E-6	yes	down	127.75	98.13	108.88	40.22	47.87	29.13	111.586666667	39.0733333333
BGIOSGA014120		-	2.063	1.04457450385	3.04388519254E-7	4.0293384867E-6	yes	up	12.95	14.96	13.67	19.97	23.74	27.47	13.86	23.7266666667
BGIOSGA020554		-	2.380	1.25080258889	3.04429397437E-7	4.0293384867E-6	yes	up	19.74	18.08	21.17	33.81	36.28	51.85	19.6633333333	40.6466666667
BGIOSGA036651		-	0.242	-2.04704178991	3.05031128961E-7	4.03541182085E-6	yes	down	4.13	6.91	4.84	0.92	1.52	0.79	5.29333333333	1.07666666667
BGIOSGA004643		Glycosyltransferase [Source:UniProtKB/TrEMBL;Acc:A2WW46]	0.251	-1.99494129206	3.06422491417E-7	4.05192100659E-6	yes	down	3.39	4.47	3.63	0.52	1.11	0.77	3.83	0.8
BGIOSGA029962		-	2.024	1.01711393654	3.09131464214E-7	4.08391871222E-6	yes	up	8.83	6.98	6.56	13.87	11.53	11.5	7.45666666667	12.3
BGIOSGA023246		Vesicle transport protein [Source:UniProtKB/TrEMBL;Acc:B8B4N8]	2.497	1.32017192451	3.10494084043E-7	4.09808993014E-6	yes	up	97.77	98.34	113.52	164.24	190.18	283.49	103.21	212.636666667
BGIOSGA014810		-	2.816	1.49371827909	3.15854136736E-7	4.16493935206E-6	yes	up	23.29	20.13	20.36	29.82	37.32	61.99	21.26	43.0433333333
MSTRG.17380		-	4.063	2.02249166728	3.16773678244E-7	4.17511551191E-6	yes	up	9.51	7.68	6.57	21.07	31.24	29.19	7.92	27.1666666667
BGIOSGA014354		-	3.496	1.80581990837	3.1695846953E-7	4.17560259882E-6	yes	up	2.16	2.16	4.04	6.89	7.66	9.79	2.78666666667	8.11333333333
BGIOSGA029401		-	2.896	1.53411080432	3.1764809403E-7	4.18273679062E-6	yes	up	9.46	9.06	11.37	20.01	21.54	36	9.96333333333	25.85
BGIOSGA031734		-	0.448	-1.1575107867	3.17941165751E-7	4.18464502639E-6	yes	down	191.35	289.89	253.1	89.41	105.44	71.04	244.78	88.63
BGIOSGA002748		-	2.978	1.57414282221	3.20930981449E-7	4.22006311501E-6	yes	up	25.69	30.36	36.59	61.5	59.26	101.24	30.88	74
MSTRG.26773		-	2.294	1.19797507173	3.23705046976E-7	4.25455981937E-6	yes	up	6.29	6.81	8.17	11.99	11.98	16.69	7.09	13.5533333333
BGIOSGA009395		-	0.374	-1.41909665158	3.29706807245E-7	4.32941365441E-6	yes	down	8.53	8.51	5.74	2.85	2.72	1.66	7.59333333333	2.41
BGIOSGA031980		-	0.252	-1.98749516472	3.31309547249E-7	4.34843780765E-6	yes	down	13.9	29.55	25.92	3.92	7.71	3.12	23.1233333333	4.91666666667
BGIOSGA006761		-	3.948	1.98095762564	3.33071577593E-7	4.3695340033E-6	yes	up	29.78	24.01	27.67	61.82	81.18	130.36	27.1533333333	91.12
BGIOSGA009185		-	3.891	1.9602602693	3.34199488725E-7	4.38229552416E-6	yes	up	0.43	0.9	0.8	1.83	2.07	2.89	0.71	2.26333333333
BGIOSGA034898		-	3.110	1.6369860356	3.35523683762E-7	4.39761784124E-6	yes	up	1.47	0.83	1.58	2.68	3.43	3.86	1.29333333333	3.32333333333
BGIOSGA022541		-	6.095	2.60762095447	3.35692375418E-7	4.39778810003E-6	yes	up	0.72	0.64	1.08	2.55	3.41	6.32	0.813333333333	4.09333333333
BGIOSGA004044		-	5.159	2.367070234	3.38721398708E-7	4.43541303036E-6	yes	up	1.33	2.68	1.4	5.04	6.12	11.91	1.80333333333	7.69
BGIOSGA025241		-	0.320	-1.64539428619	3.39633660403E-7	4.4452978397E-6	yes	down	160.94	82.21	93.93	30.48	38.09	22.51	112.36	30.36
MSTRG.20696		-	0.009	-6.8304175763	3.42486910923E-7	4.47849203658E-6	yes	down	1.78	1.59	1.37	0	0	0	1.58	0
BGIOSGA006837		40S ribosomal protein S24 [Source:UniProtKB/TrEMBL;Acc:A2X2N6]	0.343	-1.54434051055	3.43393908666E-7	4.48619840438E-6	yes	down	113.62	182.51	154.5	50.99	52.48	27.26	150.21	43.5766666667
BGIOSGA033971		-	3.255	1.702737637	3.43960560377E-7	4.48944825687E-6	yes	up	0.36	0.34	0.28	0.79	1.03	0.75	0.326666666667	0.856666666667
BGIOSGA031943		-	2.026	1.0186353596	3.47653600099E-7	4.5355547043E-6	yes	up	20.73	21.96	18.54	28.94	34.05	37.99	20.41	33.66
BGIOSGA028874		-	0.158	-2.65953783328	3.4815566052E-7	4.53722717597E-6	yes	down	11.52	5.34	11.44	0.59	2.16	0.23	9.43333333333	0.993333333333
BGIOSGA036184		-	0.197	-2.34244025747	3.49007355733E-7	4.54481916214E-6	yes	down	13.88	13.33	13.59	2.02	4.05	0.75	13.6	2.27333333333
MSTRG.8917		-	3.428	1.77743003708	3.49856865207E-7	4.55378210035E-6	yes	up	3.65	3.69	2.03	8.08	10.45	8.42	3.12333333333	8.98333333333
BGIOSGA001587		-	7.249	2.85785905904	3.50652469095E-7	4.56203546274E-6	yes	up	0.48	0.62	0.15	1.63	2.1	3.77	0.416666666667	2.5
BGIOSGA003505		40S ribosomal protein S4 [Source:UniProtKB/TrEMBL;Acc:A2WPV4]	0.307	-1.70248868286	3.51735354405E-7	4.57191214228E-6	yes	down	126.62	180.65	144.43	46.75	50.97	19.49	150.566666667	39.07
BGIOSGA034044		-	2.029	1.02083861462	3.60432958498E-7	4.67850593417E-6	yes	up	29.52	32.86	27.9	46.98	45.79	59.74	30.0933333333	50.8366666667
BGIOSGA015389		-	3.399	1.7649856456	3.60766520751E-7	4.68068460202E-6	yes	up	4.4	8.03	4.35	16.01	12.32	19.12	5.59333333333	15.8166666667
BGIOSGA025165	GLO5	Peroxisomal (S)-2-hydroxy-acid oxidase GLO5 [Source:UniProtKB/Swiss-Prot;Acc:B8B7C5]	2.893	1.53261437437	3.66094061513E-7	4.74544596945E-6	yes	up	346.33	377.81	463.39	767.73	822.6	1550.41	395.843333333	1046.91333333
BGIOSGA037665		-	2.010	1.00730449417	3.68274898288E-7	4.76933723162E-6	yes	up	33.69	30.82	24.94	63.18	58.18	43.57	29.8166666667	54.9766666667
BGIOSGA024993		-	2.116	1.08160643522	3.71473438085E-7	4.80855511398E-6	yes	up	23.28	22.43	23.05	32.63	38.42	48.26	22.92	39.77
BGIOSGA020776		-	0.425	-1.23585819137	3.74912609001E-7	4.85085049988E-6	yes	down	7.97	8.1	6.03	2.81	3.09	2.58	7.36666666667	2.82666666667
[truncated: 4,092 more rows]
