# Supplementary material for: Transcriptome Analysis of the Responses of Rice Leaves to Chilling and Subsequent Recovery
Source: Int J Mol Sci. 2022 Sep 15;23(18):10739. doi: 10.3390/ijms231810739 (PMC9502032; doi:10.3390/ijms231810739)
Supplement: Supplementary file 1 [file ijms-23-10739-s001.zip › The DGEs in TR_CT.csv]

Gene_id	Gene name	Gene description	FC(Dular_TR/Dular_CT)	Log2FC(Dular_TR/Dular_CT)	Pvalue	Padjust	Significant	Regulate	Dular_CT_1	Dular_CT_2	Dular_CT_3	Dular_TR_1	Dular_TR_2	Dular_TR_3	Dular_CT	Dular_TR
BGIOSGA000953	BBD1	Bifunctional nuclease 1 [Source:UniProtKB/Swiss-Prot;Acc:B8A8D2]	0.049	-4.34890673778	0	0	yes	down	714.77	682.59	779.87	24.41	26.63	27.45	725.743333333	26.1633333333
BGIOSGA010945		-	55.618	5.79749158725	0	0	yes	up	7.41	10.03	8.71	367.48	338.06	362.43	8.71666666667	355.99
BGIOSGA028019		-	56.275	5.81442988034	0	0	yes	up	1.54	1.29	1.61	56.89	55.08	61.34	1.48	57.77
BGIOSGA017403		-	25.684	4.68278431612	0	0	yes	up	23.53	24.01	21.01	403.1	428.14	443.12	22.85	424.786666667
BGIOSGA020330		-	0.010	-6.63307396791	0	0	yes	down	144.38	141.89	151.06	0.97	1.04	1.24	145.776666667	1.08333333333
BGIOSGA003766		-	0.022	-5.478794705	2.78765563625E-304	1.35145545245E-300	yes	down	1644.9	1454.92	1818.85	31.99	23.53	25.63	1639.55666667	27.05
BGIOSGA010774		Non-specific serine/threonine protein kinase [Source:UniProtKB/TrEMBL;Acc:B8APG6]	0.036	-4.80138193238	4.99605990212E-294	2.07607700618E-290	yes	down	406.61	364.26	361.1	12.67	11.17	10.29	377.323333333	11.3766666667
BGIOSGA032707		-	107.544	6.74878642161	3.49335635076E-293	1.27018436914E-289	yes	up	3.02	3.97	4.64	288.96	289.65	337.21	3.87666666667	305.273333333
BGIOSGA007489		-	25.938	4.69699717208	2.88593126643E-285	9.3273298531E-282	yes	up	1.9	2.18	2.14	80.58	72.2	82.17	2.07333333333	78.3166666667
BGIOSGA037422		-	0.059	-4.07516342792	1.86139355525E-280	5.4144215735E-277	yes	down	202.58	172.84	189.65	8.59	8.57	7.83	188.356666667	8.33
BGIOSGA022914		-	0.010	-6.65018155579	7.63829879087E-280	2.01984395663E-276	yes	down	278.48	258.64	345.39	2.02	3.36	3.29	294.17	2.89
BGIOSGA030173		-	54.899	5.77869917614	3.63251363091E-274	8.80521304134E-271	yes	up	2.54	1.67	1.45	171.92	160.44	132.74	1.88666666667	155.033333333
BGIOSGA017342		-	0.022	-5.48077493068	2.68780794828E-272	6.01407366151E-269	yes	down	283.76	278.15	348.24	5.2	4.53	5.28	303.383333333	5.00333333333
BGIOSGA036847		-	0.102	-3.30022178563	6.82463407331E-243	1.41796397089E-239	yes	down	102.66	102.85	99.81	7.07	8.07	7.69	101.773333333	7.61
BGIOSGA036501		-	8.204	3.03625784932	9.35010090911E-218	1.81317156829E-214	yes	up	68.26	59.95	66.04	390.37	383.02	396.52	64.75	389.97
BGIOSGA037742		-	0.027	-5.23435983533	5.55171727332E-215	1.00930220029E-211	yes	down	168.2	152.71	147.44	3.1	2.26	1.92	156.116666667	2.42666666667
BGIOSGA011995		-	0.067	-3.89341530763	9.05216255033E-215	1.54887826038E-211	yes	down	321.13	333.42	378.26	20.23	17.61	16.62	344.27	18.1533333333
BGIOSGA037886		-	0.112	-3.15875345365	5.14226225707E-208	8.30989580743E-205	yes	down	123.2	125.9	118.06	10.99	9.65	10.68	122.386666667	10.44
MSTRG.3628		-	0.040	-4.65587583036	3.54331001027E-205	5.42462113572E-202	yes	down	27.24	27.66	26.11	0.95	0.8	0.62	27.0033333333	0.79
MSTRG.30721		-	0.004	-7.98791009358	5.62233923175E-202	8.17713017865E-199	yes	down	1175.37	1130.5	1602.66	4.19	2.09	4.64	1302.84333333	3.64
BGIOSGA019378		-	44.660	5.48090633453	2.87817204884E-194	3.98667945508E-191	yes	up	16.08	24.5	15.55	689.37	527.19	613.78	18.71	610.113333333
BGIOSGA004823		-	0.097	-3.37198567025	2.03533742289E-190	2.6910861344E-187	yes	down	216.41	182.49	193.59	13.41	13.72	14.89	197.496666667	14.0066666667
BGIOSGA002562		-	0.080	-3.65120863755	7.30943071388E-188	9.24420524371E-185	yes	down	1092.88	988.64	1255.43	62.54	63.82	69.47	1112.31666667	65.2766666667
BGIOSGA016155		-	0.009	-6.8057523212	3.21999172238E-185	3.90262996753E-182	yes	down	98.76	90.31	110.89	0.59	0.44	1.19	99.9866666667	0.74
BGIOSGA002704		-	9.910	3.30889438469	5.48834977057E-176	6.38580472505E-173	yes	up	4.99	5.71	5.3	40.58	39.65	36.59	5.33333333333	38.94
BGIOSGA021249		-	0.008	-6.99404402973	1.60625654911E-174	1.79703040387E-171	yes	down	238.24	219.32	343.8	1.75	1.36	1.51	267.12	1.54
BGIOSGA031235		-	13.994	3.80674575785	1.68323871076E-173	1.81340917106E-170	yes	up	7.92	7.88	6.64	72.21	72.6	86	7.48	76.9366666667
BGIOSGA031353		-	8.639	3.11079054888	1.81213109635E-169	1.88254533324E-166	yes	up	16.26	16.45	17.99	135.86	138.67	150.24	16.9	141.59
BGIOSGA013327		-	0.167	-2.58619900515	1.2611519926E-167	1.26497893658E-164	yes	down	981.15	884.87	956.44	121.61	103.25	109.8	940.82	111.553333333
BGIOSGA002563		-	0.094	-3.40385732847	7.54621222592E-167	7.31680737426E-164	yes	down	13938.54	12700.78	15761.73	871	895.58	1031.76	14133.6833333	932.78
BGIOSGA004393		-	0.041	-4.60842782514	7.74209893541E-164	7.26458625268E-161	yes	down	345.98	270.76	376.09	9	9	10.91	330.943333333	9.63666666667
BGIOSGA025849		Thiamine thiazole synthase, chloroplastic [Source:UniProtKB/TrEMBL;Acc:A2YM28]	0.134	-2.90109515121	2.61596696476E-162	2.37791397096E-159	yes	down	8392.79	7723.97	9186.66	784.62	818.26	859.06	8434.47333333	820.646666667
BGIOSGA020470		RNA polymerase sigma factor [Source:UniProtKB/TrEMBL;Acc:B8AX92]	0.164	-2.60875323542	1.06972695813E-158	9.4291568964E-156	yes	down	341.78	321.12	346.32	39.34	43.78	38.59	336.406666667	40.57
BGIOSGA029381		-	0.186	-2.42508115186	2.81254432257E-158	2.40621438985E-155	yes	down	411.69	373.48	384	54.29	50.51	48.67	389.723333333	51.1566666667
BGIOSGA002481		-	189.916	7.56922034615	6.27876021712E-158	5.1387206475E-155	yes	up	3.89	2.48	1.97	519.98	302.32	327.47	2.78	383.256666667
BGIOSGA002246		-	0.194	-2.36264931289	6.35980278156E-158	5.1387206475E-155	yes	down	852.88	827.34	844.77	130.11	113.6	118.11	841.663333333	120.606666667
BGIOSGA018441		-	67.120	6.06868146328	8.04054609841E-158	6.32117310569E-155	yes	up	10.61	8.18	6.2	538.81	357.64	332.82	8.33	409.756666667
BGIOSGA005733		-	4.073	2.02621258358	9.81981416413E-158	7.51680932648E-155	yes	up	253.06	267.03	254.53	796.24	752.83	736.02	258.206666667	761.696666667
BGIOSGA008939		-	0.212	-2.23990523278	5.19950031551E-154	3.87802731225E-151	yes	down	93.45	92.16	91.46	14.38	14.56	14.26	92.3566666667	14.4
BGIOSGA020460		-	28.094	4.81218615285	1.30114308628E-148	9.46191252344E-146	yes	up	1.93	2.17	2.91	47.31	43.99	51.55	2.33666666667	47.6166666667
BGIOSGA026284		-	0.061	-4.04008692462	2.08321365014E-148	1.47796386964E-145	yes	down	97.25	95.74	88.62	4.91	4.59	3.13	93.87	4.21
BGIOSGA018439		-	70.719	6.14402970738	3.81740023237E-147	2.64382233236E-144	yes	up	32.34	19.84	17.88	1589.01	1083.94	951.72	23.3533333333	1208.22333333
BGIOSGA012750		-	16.764	4.06732010927	1.118254538E-146	7.56460186079E-144	yes	up	5.64	4.9	5.39	70.59	60.1	64.31	5.31	65
BGIOSGA034624		Non-specific serine/threonine protein kinase [Source:UniProtKB/TrEMBL;Acc:A2ZAR9]	18.594	4.21679376474	2.73041161754E-145	1.80505029843E-142	yes	up	5.04	3.79	4.63	67.03	59.85	56.3	4.48666666667	61.06
BGIOSGA004896		-	0.063	-3.99427310613	3.17200188282E-145	2.05038201705E-142	yes	down	121.39	115.55	118.87	5.64	5.06	7.59	118.603333333	6.09666666667
BGIOSGA015148		-	0.158	-2.66420351125	3.06309691839E-144	1.93694267743E-141	yes	down	177.62	174.98	158.05	19.74	18.99	19.23	170.216666667	19.32
BGIOSGA003059		-	28.041	4.80945365726	1.58394485822E-142	9.80293362464E-140	yes	up	1.49	1.18	1.6	27.97	28.27	32.25	1.42333333333	29.4966666667
BGIOSGA029365		-	1825.309	10.8339246096	1.25927545838E-141	7.63120927777E-139	yes	up	0.81	0.57	0.45	1145.61	674.64	616.53	0.61	812.26
BGIOSGA012243		-	42.064	5.39450621838	2.38662615698E-141	1.41677921743E-138	yes	up	27.84	13.75	16.29	641.01	542.92	563.14	19.2933333333	582.356666667
BGIOSGA009964		-	28.352	4.8253956662	6.7277498516E-141	3.91393575367E-138	yes	up	2.6	1.76	2.37	37.73	46.84	51.6	2.24333333333	45.39
BGIOSGA008660		-	10.762	3.42792401925	2.36229528945E-140	1.34734206627E-137	yes	up	41.93	50.92	45.11	407.77	360.86	302.78	45.9866666667	357.136666667
BGIOSGA017625		-	0.193	-2.37187760034	5.96863198373E-140	3.33876090659E-137	yes	down	168.59	160.32	151.79	22.5	21.97	22.91	160.233333333	22.46
BGIOSGA002229		Malic enzyme [Source:UniProtKB/TrEMBL;Acc:A2WLJ5]	4.407	2.13990120582	7.4405922649E-140	4.08362165663E-137	yes	up	33.2	34.81	31.06	95.64	92.94	86.99	33.0233333333	91.8566666667
BGIOSGA006504		Gamma-glutamylcyclotransferase [Source:UniProtKB/TrEMBL;Acc:B8AHI6]	5.880	2.55593471387	2.81748994228E-137	1.51768791558E-134	yes	up	75.12	89.95	86.37	366.49	344.64	308.01	83.8133333333	339.713333333
BGIOSGA011349		-	70.104	6.13142641496	8.1372852748E-137	4.30358825588E-134	yes	up	2.12	1.96	2.2	103.51	106.98	110.1	2.09333333333	106.863333333
BGIOSGA013027		-	0.125	-2.99428371149	3.73543174959E-135	1.94028997736E-132	yes	down	1553.07	1310.29	1692.36	131.27	128.44	121.76	1518.57333333	127.156666667
BGIOSGA011829		Beta-amylase [Source:UniProtKB/TrEMBL;Acc:A2XCC5]	8.929	3.15843986201	1.41946521131E-133	7.2437550994E-131	yes	up	15.09	14.53	16.57	92.54	96.74	110.24	15.3966666667	99.84
BGIOSGA011613		-	0.117	-3.09980221623	1.54344928057E-131	7.740664254E-129	yes	down	56.14	49.71	52.4	5.19	5.15	4.01	52.75	4.78333333333
BGIOSGA027113		-	0.177	-2.49541472068	3.60405407023E-131	1.77685974229E-128	yes	down	720.01	685.27	742.53	97.91	87.01	101.69	715.936666667	95.5366666667
BGIOSGA029326		Flavin-containing monooxygenase [Source:UniProtKB/TrEMBL;Acc:B8BE49]	0.154	-2.6972263285	4.85394535888E-129	2.35319270999E-126	yes	down	119.63	107.86	111.78	11.78	13.06	12.11	113.09	12.3166666667
BGIOSGA020060		-	0.131	-2.93466973182	6.12698085042E-129	2.92166588487E-126	yes	down	194.85	185.26	190.47	23.1	18.79	17.08	190.193333333	19.6566666667
BGIOSGA001812		-	0.187	-2.4160305188	1.49299530586E-125	7.00455604142E-123	yes	down	10731.65	9515.41	11065.39	1328.4	1357.32	1517.51	10437.4833333	1401.07666667
BGIOSGA013989		-	14.012	3.80863848286	2.31070575854E-125	1.0668858588E-122	yes	up	11.11	13.29	10.53	132.31	108.77	116.41	11.6433333333	119.163333333
BGIOSGA016066		-	0.012	-6.3529299945	3.17055041058E-124	1.44101516161E-121	yes	down	29.53	24.71	27.65	0.32	0.25	0.16	27.2966666667	0.243333333333
BGIOSGA020573		-	10.563	3.40095910193	7.06798070743E-123	3.16297573566E-120	yes	up	6.74	6.87	5.81	46.23	48.81	55.64	6.47333333333	50.2266666667
BGIOSGA037904		solute:sodium symporters;urea transmembrane transporters [Source:Projected from Arabidopsis thaliana (AT5G45380) TAIR;Acc:AT5G45380]	0.028	-5.15109893942	1.34343390971E-122	5.92087963116E-120	yes	down	29.09	29.33	29.94	0.79	0.53	0.52	29.4533333333	0.613333333333
BGIOSGA031820		-	0.143	-2.81012869916	1.59217676927E-119	6.91242356188E-117	yes	down	274.37	229.37	282.74	27.3	27.31	33.86	262.16	29.49
BGIOSGA014328		-	0.175	-2.5140296682	4.58394246348E-119	1.96084879967E-116	yes	down	318.43	281.21	277.41	41.84	35.19	36.46	292.35	37.83
BGIOSGA015048		-	0.051	-4.30458451391	1.00687049075E-117	4.24461577318E-115	yes	down	72.73	56.38	72.42	2.45	3.07	2.05	67.1766666667	2.52333333333
BGIOSGA026156		-	0.097	-3.36068311805	9.43509834929E-117	3.92068772549E-114	yes	down	38.77	31.98	34.73	2.35	2.85	2.37	35.16	2.52333333333
BGIOSGA019320		-	0.070	-3.83429346914	1.34342160453E-116	5.50386586373E-114	yes	down	55.71	42.62	57.76	2.58	2.39	3	52.03	2.65666666667
BGIOSGA003087		-	10.896	3.44574825828	2.97188487144E-115	1.20064148806E-112	yes	up	10.12	10.36	9.44	72.92	86.06	79.44	9.97333333333	79.4733333333
BGIOSGA036427		-	0.169	-2.56621826889	7.60074084965E-115	3.02355889994E-112	yes	down	543.39	470.36	572.19	63.98	68.07	68.41	528.646666667	66.82
BGIOSGA030112		-	0.056	-4.15285146164	7.69194714644E-115	3.02355889994E-112	yes	down	284.09	256.99	260.52	11.59	6.76	9.15	267.2	9.16666666667
BGIOSGA030104		-	0.127	-2.97186698002	1.37817886013E-113	5.34512889111E-111	yes	down	50.93	50.28	46.57	5.15	4.93	3.79	49.26	4.62333333333
BGIOSGA009298		-	0.110	-3.18240204902	1.5021796473E-112	5.74939494481E-110	yes	down	1875.17	1697.88	2145.34	141.21	144.77	111.32	1906.13	132.433333333
BGIOSGA017418		-	7.051	2.81780188454	1.83166528322E-111	6.91941295561E-109	yes	up	30.52	34.52	28.3	144.97	167.18	170.77	31.1133333333	160.973333333
BGIOSGA004352		-	10.670	3.41547294158	2.8623920609E-111	1.06745205471E-108	yes	up	9.28	8.65	8.55	71.34	64.09	71.31	8.82666666667	68.9133333333
BGIOSGA017588		-	0.189	-2.40306805645	6.38005082639E-111	2.3491508663E-108	yes	down	71.09	61.22	63.81	10.9	11.2	9.96	65.3733333333	10.6866666667
BGIOSGA013124		Calcium-transporting ATPase [Source:UniProtKB/TrEMBL;Acc:A2XJJ8]	0.166	-2.59158664296	2.04372337625E-109	7.43097819603E-107	yes	down	80.43	71.05	82.98	10.46	9.17	10.04	78.1533333333	9.89
BGIOSGA033831		-	0.175	-2.51409151414	2.18818961591E-108	7.85803204292E-106	yes	down	120.76	106.48	110.89	14.84	15.14	13.52	112.71	14.5
BGIOSGA036907		Non-specific serine/threonine protein kinase [Source:UniProtKB/TrEMBL;Acc:A2ZHK0]	9.395	3.23184609291	7.53349328614E-108	2.67236893545E-105	yes	up	10.07	6.75	7.75	59.62	54.17	50.88	8.19	54.89
BGIOSGA001629		-	0.051	-4.28141328255	9.64476174553E-108	3.38008228499E-105	yes	down	120.97	107.53	161.25	5.73	4.51	4.57	129.916666667	4.93666666667
BGIOSGA003046		-	0.174	-2.52337416614	4.25640927481E-107	1.47393372602E-104	yes	down	345.18	298.43	343.69	38.56	39.22	38.62	329.1	38.8
BGIOSGA033232		-	14.173	3.82504086066	5.51274187673E-107	1.88652512601E-104	yes	up	9.31	10.1	7.53	107.76	76.69	92.4	8.98	92.2833333333
BGIOSGA011631		-	9.154	3.19443002514	1.32532885512E-105	4.48269369044E-103	yes	up	51.16	48.04	47.2	277.44	323.6	372.48	48.8	324.506666667
BGIOSGA030844		-	0.116	-3.11351509606	1.05793518633E-103	3.53715157472E-101	yes	down	2077.07	1757.97	2195.42	186.55	146.14	146.25	2010.15333333	159.646666667
BGIOSGA006903		-	0.033	-4.92901230065	9.37296598264E-102	3.09819130117E-99	yes	down	51.29	39.7	48.26	1.39	0.94	1.05	46.4166666667	1.12666666667
BGIOSGA030166		-	16.794	4.0699161896	2.27489660347E-101	7.43507779794E-99	yes	up	5.23	5.64	5.97	81.09	58.83	67.35	5.61333333333	69.09
BGIOSGA024240		-	15.499	3.95410353958	4.64056240097E-100	1.49982976799E-97	yes	up	2.91	3.82	2.76	33.89	34.18	39.92	3.16333333333	35.9966666667
BGIOSGA025620		-	7.107	2.82922448495	9.55615262009E-98	3.05460843311E-95	yes	up	256.04	320.71	232.53	1478.89	1440.07	1194.29	269.76	1371.08333333
BGIOSGA031219		-	0.100	-3.32713392326	1.14725716386E-97	3.62732786764E-95	yes	down	35.07	33.84	32.62	2.44	1.59	1.95	33.8433333333	1.99333333333
BGIOSGA016816		-	0.092	-3.43842889401	2.73755640665E-97	8.56236997384E-95	yes	down	102.57	74.46	95.39	5.13	5.88	5.05	90.8066666667	5.35333333333
BGIOSGA036702		-	0.016	-6.00196548527	1.1722892772E-96	3.62761175481E-94	yes	down	101.23	84.71	85.57	1.16	0.55	1.41	90.5033333333	1.04
BGIOSGA017164		-	0.202	-2.30980210548	1.12995235616E-95	3.45979517221E-93	yes	down	83.81	80.05	79.2	12.16	12.19	10.27	81.02	11.54
BGIOSGA010399		Protein DETOXIFICATION [Source:UniProtKB/TrEMBL;Acc:B8AL74]	0.119	-3.06522610393	1.25194683856E-95	3.79339892083E-93	yes	down	71.66	62.05	76.09	6.44	5.85	6.16	69.9333333333	6.15
BGIOSGA008985		-	4.640	2.21424691683	2.99132866524E-95	8.97028538293E-93	yes	up	112.16	120.8	112.01	355.77	361.26	392.04	114.99	369.69
BGIOSGA020185		-	9.647	3.27012940413	3.67384818685E-95	1.09045812305E-92	yes	up	4.36	4.57	4.26	31.38	27.27	34.44	4.39666666667	31.03
BGIOSGA011458		-	9.447	3.23980286405	5.92136782401E-95	1.73980552793E-92	yes	up	376.61	538.92	435.74	3455.56	3231.29	2622.44	450.423333333	3103.09666667
BGIOSGA035794		-	8.833	3.14297158282	7.77689133003E-95	2.26214215008E-92	yes	up	11.8	15.38	11.65	77.63	83.45	90.33	12.9433333333	83.8033333333
BGIOSGA035759		Purple acid phosphatase [Source:UniProtKB/TrEMBL;Acc:A2ZN55]	33.724	5.0757014222	1.00126763681E-94	2.88365079402E-92	yes	up	2.04	1.83	2	64.79	40.69	40.26	1.95666666667	48.58
BGIOSGA003099		-	9.568	3.25826984521	8.96293636455E-94	2.55601855855E-91	yes	up	14.21	18.62	20.39	112.98	109.17	144.56	17.74	122.236666667
BGIOSGA020509		-	9.917	3.30996206058	3.5923629306E-93	1.01451119345E-90	yes	up	17.11	18.23	17.1	156.59	117.77	108.44	17.48	127.6
BGIOSGA008625		-	0.032	-4.95203816023	3.73590205027E-93	1.04490306575E-90	yes	down	25.55	22.42	36.07	0.78	0.61	0.62	28.0133333333	0.67
BGIOSGA016656		-	0.108	-3.20987408847	5.80292695769E-93	1.60757656519E-90	yes	down	65.74	58.37	66.29	4.94	4.12	3.97	63.4666666667	4.34333333333
BGIOSGA034508		Glycosyltransferase [Source:UniProtKB/TrEMBL;Acc:A2ZBD6]	0.055	-4.17516047098	9.91259992166E-93	2.72016704265E-90	yes	down	33.57	31.33	32.74	1.26	1.39	1.32	32.5466666667	1.32333333333
BGIOSGA001108		-	5.055	2.33775132453	4.12744125897E-92	1.12204683496E-89	yes	up	18.8	20.06	17.99	73.35	71.01	66.54	18.95	70.3
BGIOSGA005132		Photosystem II reaction center Psb28 protein [Source:UniProtKB/TrEMBL;Acc:A2WYW0]	5.845	2.54726543879	6.05998052399E-91	1.63215475446E-88	yes	up	67.24	67.01	56.68	250.95	271.97	284.92	63.6433333333	269.28
BGIOSGA021931		Dirigent protein [Source:UniProtKB/TrEMBL;Acc:A2Y992]	8.620	3.1076352872	2.64831808364E-90	7.06736480888E-88	yes	up	345.88	445.47	304.41	2453.47	2074.65	2275.53	365.253333333	2267.88333333
BGIOSGA016543		-	5.469	2.4512853002	6.68564652268E-90	1.76792805502E-87	yes	up	7.88	10.62	8.6	48.11	45.45	45.3	9.03333333333	46.2866666667
BGIOSGA026338		-	11.841	3.56573874621	7.0757294919E-90	1.85422359874E-87	yes	up	4.54	4.03	3.58	38.74	33.98	32.72	4.05	35.1466666667
BGIOSGA014122		-	0.261	-1.9351236163	1.05822890785E-89	2.74837164924E-87	yes	down	490.89	475.38	447.41	95.91	83.42	91.67	471.226666667	90.3333333333
BGIOSGA035581		-	0.063	-3.98941971039	2.7574508266E-89	7.09811766762E-87	yes	down	18.7	16.43	17.95	0.63	0.91	0.92	17.6933333333	0.82
BGIOSGA020852		-	0.240	-2.05851566598	2.8320720089E-89	7.22625531533E-87	yes	down	563.38	452.35	531.62	133.9	127.15	131.5	515.783333333	130.85
BGIOSGA025221		-	0.090	-3.47606487349	5.57818522339E-89	1.41094131981E-86	yes	down	114.12	98.32	120.94	6.6	6.76	8.43	111.126666667	7.26333333333
BGIOSGA003264		-	0.246	-2.02169579687	7.08244277139E-89	1.77598358047E-86	yes	down	207.17	181.38	194.44	34.12	33.7	33.5	194.33	33.7733333333
BGIOSGA028914		-	0.139	-2.85146842373	8.98368479389E-89	2.2334822503E-86	yes	down	128.56	118.76	137.08	14.66	11.39	12.92	128.133333333	12.99
BGIOSGA019000		Peptidyl-prolyl cis-trans isomerase [Source:UniProtKB/TrEMBL;Acc:A2XZE6]	4.133	2.04722234067	1.44865502978E-88	3.57105741578E-86	yes	up	266.26	283.81	276.49	755.21	867.41	879.52	275.52	834.046666667
BGIOSGA016988		-	6.571	2.71609083029	6.15954655402E-88	1.50562092574E-85	yes	up	7.89	9.43	7.26	38.38	40.17	40.11	8.19333333333	39.5533333333
BGIOSGA016027		Amine oxidase [Source:UniProtKB/TrEMBL;Acc:B8ARK2]	0.113	-3.14545289805	1.45212651605E-87	3.51995467491E-85	yes	down	324.65	271.09	325.9	34.17	23.01	26.67	307.213333333	27.95
BGIOSGA016975		-	47.269	5.5628174588	2.14495630477E-87	5.15640404903E-85	yes	up	1.72	2.38	0.76	47.87	60.87	58.83	1.62	55.8566666667
BGIOSGA038013		-	0.019	-5.68840896858	3.44284526003E-87	8.2086461413E-85	yes	down	21.46	23.61	22.4	0.46	0.34	0.11	22.49	0.303333333333
BGIOSGA019107		Phosphoinositide phospholipase C [Source:UniProtKB/TrEMBL;Acc:B8AXK3]	6.752	2.75526391795	1.69505222968E-86	4.0085918095E-84	yes	up	25.86	33.85	28.09	156.54	127.82	128.45	29.2666666667	137.603333333
BGIOSGA038232		-	25.749	4.68644876406	2.61932124997E-86	6.14442068703E-84	yes	up	2.4	4.89	3.95	84.94	60.93	66.3	3.74666666667	70.7233333333
BGIOSGA028702		-	0.199	-2.33108955524	3.30061240724E-86	7.62015082444E-84	yes	down	181.66	157.27	192.35	23.14	24.44	23.06	177.093333333	23.5466666667
BGIOSGA002607		-	81.401	6.34697595122	3.30080790663E-86	7.62015082444E-84	yes	up	0.88	0.58	0.57	38.63	40.14	46.9	0.676666666667	41.89
BGIOSGA008633		-	0.270	-1.88664289245	4.08265773093E-86	9.35089354939E-84	yes	down	149.82	138.63	147.3	31.47	30.13	28.72	145.25	30.1066666667
MSTRG.25942		-	0.117	-3.09035392281	6.37098589941E-86	1.44780654564E-83	yes	down	551.41	564.92	584.91	60.05	41.69	43.19	567.08	48.31
BGIOSGA023845		-	7.695	2.94397933199	2.23360847693E-85	5.03652739355E-83	yes	up	19.42	15.63	13.8	97.85	90.43	96.7	16.2833333333	94.9933333333
BGIOSGA026452		-	0.145	-2.78882274841	2.42451639124E-85	5.42494867603E-83	yes	down	94.96	84.21	88.9	10.32	7.96	9.14	89.3566666667	9.14
BGIOSGA002482		-	45.844	5.5186457461	2.76856079275E-85	6.14747300302E-83	yes	up	3.09	1.35	1.56	77.56	59.72	63.01	2	66.7633333333
BGIOSGA017269		-	0.112	-3.15786234638	4.00057155303E-85	8.81580494959E-83	yes	down	106.61	84.25	111.4	8.43	7.99	8.47	100.753333333	8.29666666667
BGIOSGA033421		-	0.050	-4.32586804302	5.74764844435E-85	1.25704960864E-82	yes	down	34.93	52.65	43.34	20.71	8.73	6.54	43.64	11.9933333333
BGIOSGA017392		Tubby-like F-box protein [Source:UniProtKB/TrEMBL;Acc:A2XZ76]	0.261	-1.93676028117	1.11012657328E-84	2.40980311668E-82	yes	down	115.55	107.48	115.31	22.66	21.58	20.79	112.78	21.6766666667
BGIOSGA006646		-	0.099	-3.34042211123	1.60709952283E-84	3.46276377186E-82	yes	down	44.89	37.2	42.8	3.03	3.45	2.59	41.63	3.02333333333
BGIOSGA017365		-	0.177	-2.50098605154	6.73399655797E-84	1.44028302852E-81	yes	down	76.64	85.39	77.22	10.4	11.67	8.98	79.75	10.35
BGIOSGA011050		-	0.273	-1.87405736754	1.09733836472E-83	2.32988163161E-81	yes	down	721.85	644.99	690.59	171.32	175.81	156.43	685.81	167.853333333
BGIOSGA034803		-	0.214	-2.22400594607	1.59650448017E-83	3.36515379125E-81	yes	down	95.85	81.33	90.68	12.72	11.53	11.37	89.2866666667	11.8733333333
BGIOSGA005235		-	0.023	-5.4562550532	1.85979657581E-83	3.8919253811E-81	yes	down	553.12	325.03	540.89	4.39	9.75	9.32	473.013333333	7.82
BGIOSGA005228		-	8.367	3.06469570822	2.27052991714E-83	4.71751244498E-81	yes	up	7.84	10.15	7.72	58.82	50.88	67.09	8.57	58.93
BGIOSGA023867		-	0.063	-3.98021021595	2.86523304846E-83	5.91091481657E-81	yes	down	25.27	24.26	25.19	1.52	1.1	0.87	24.9066666667	1.16333333333
BGIOSGA030841		-	7.706	2.94601489467	3.72467128159E-83	7.62980550977E-81	yes	up	36.02	41.3	38.14	268.66	194.93	190.73	38.4866666667	218.106666667
BGIOSGA001333		-	5.714	2.51450860988	5.29133079889E-83	1.07632328866E-80	yes	up	142.32	136.23	124.85	487.15	551.39	628.94	134.466666667	555.826666667
BGIOSGA006053		-	0.259	-1.94922394143	9.31624805488E-83	1.88188210709E-80	yes	down	124.53	113.81	118.95	24.34	23.51	21.38	119.096666667	23.0766666667
BGIOSGA026788	HOX20	Homeobox-leucine zipper protein HOX20 [Source:UniProtKB/Swiss-Prot;Acc:A2YWC0]	0.237	-2.07489593977	9.70885533553E-83	1.94766333793E-80	yes	down	100.42	110.33	92.43	21.44	22.43	24.05	101.06	22.64
BGIOSGA029219		-	5.648	2.49764083089	1.7501352008E-82	3.48684470691E-80	yes	up	31.91	37.68	33.57	131.07	148.49	163.78	34.3866666667	147.78
BGIOSGA022027		-	0.217	-2.20340724025	1.98665648032E-82	3.93114719045E-80	yes	down	74	66.54	68.09	11.81	13.94	10.3	69.5433333333	12.0166666667
BGIOSGA034421		Fructose-bisphosphate aldolase [Source:UniProtKB/TrEMBL;Acc:A2ZBX1]	3.859	1.94833898213	4.46106642967E-82	8.76780407474E-80	yes	up	1126.87	1112.04	1182.47	3096.14	3189	3556.84	1140.46	3280.66
BGIOSGA000687		-	0.147	-2.76328172891	9.12398400892E-82	1.78119762988E-79	yes	down	104.34	78.04	97.1	12.84	11.37	11.11	93.16	11.7733333333
BGIOSGA020574		Delta-aminolevulinic acid dehydratase [Source:UniProtKB/TrEMBL;Acc:A2YGS3]	6.485	2.69711731962	1.44440120477E-81	2.8009828163E-79	yes	up	44.71	53.52	46.08	189.87	244.58	242.02	48.1033333333	225.49
BGIOSGA027617		-	3.941	1.97856643824	3.83529618179E-81	7.388152009E-79	yes	up	31.94	34.78	37.49	107.35	95.16	103.01	34.7366666667	101.84
BGIOSGA016147		Probable aldo-keto reductase 3 [Source:UniProtKB/Swiss-Prot;Acc:A2XRZ6]	0.118	-3.08123634037	5.70555400922E-81	1.09186286198E-78	yes	down	123.1	98.82	99.77	10.69	8.96	8.22	107.23	9.29
BGIOSGA004888		-	0.220	-2.18446632242	8.63759194791E-81	1.64215865739E-78	yes	down	417.49	382.19	433.51	83.46	68.28	72.13	411.063333333	74.6233333333
BGIOSGA018579		-	13.471	3.75174939395	1.19753870137E-78	2.26194842503E-76	yes	up	391.06	589.19	339.33	4538.93	3699	4390.23	439.86	4209.38666667
BGIOSGA016636		Glyceraldehyde-3-phosphate dehydrogenase [Source:UniProtKB/TrEMBL;Acc:A2XUU7]	8.063	3.01133762426	2.06152080603E-78	3.86874304553E-76	yes	up	71.14	78.66	72.31	336.94	511.34	465.92	74.0366666667	438.066666667
BGIOSGA036618		-	11.815	3.56258305848	2.72008589925E-78	5.07191401522E-76	yes	up	2.36	2.97	2.09	17.63	19.77	18.18	2.47333333333	18.5266666667
BGIOSGA001422		-	4.109	2.038621744	6.21570009512E-78	1.1516069068E-75	yes	up	18.02	19.7	16.99	56.26	50.44	60.42	18.2366666667	55.7066666667
BGIOSGA000023		-	0.267	-1.90414987108	7.0877871054E-78	1.30487057799E-75	yes	down	416.19	397.21	423.29	80.34	76.77	84.55	412.23	80.5533333333
BGIOSGA020439		-	5.046	2.33510828447	1.1495614451E-77	2.10304674937E-75	yes	up	10.57	10.16	11.97	40.71	39.49	41.2	10.9	40.4666666667
BGIOSGA004812		-	19.942	4.31771851354	1.78288750546E-77	3.22990173344E-75	yes	up	6.21	3.78	3.75	71.25	66	61.73	4.58	66.3266666667
BGIOSGA030199		-	0.149	-2.7423762017	1.78772751335E-77	3.22990173344E-75	yes	down	110.14	90.58	112.21	12.01	12.4	10	104.31	11.47
BGIOSGA015955		-	0.229	-2.12688134072	2.1199440778E-77	3.80647736637E-75	yes	down	42.2	41.73	42.04	7.22	7.8	6.23	41.99	7.08333333333
BGIOSGA028246		Xyloglucan endotransglucosylase/hydrolase [Source:UniProtKB/TrEMBL;Acc:A2YSQ3]	9.055	3.17868883298	2.48040312927E-77	4.42637829596E-75	yes	up	287.29	349.79	243.37	2378.81	1767.07	1674.5	293.483333333	1940.12666667
BGIOSGA011947		-	0.216	-2.20828688691	4.71984746636E-77	8.37139775009E-75	yes	down	206.69	190.88	207.71	35.16	29.15	31.69	201.76	32
BGIOSGA027477		-	0.162	-2.62711887189	7.27059649377E-77	1.28174006552E-74	yes	down	43.38	45.25	54.53	6.5	5.75	5.13	47.72	5.79333333333
BGIOSGA014204		-	0.114	-3.12726225878	1.00278567792E-76	1.75717046985E-74	yes	down	77.07	54.11	62.14	5.33	5.32	5.62	64.44	5.42333333333
BGIOSGA000127		-	0.004	-7.83569728113	1.34297803724E-76	2.33919432019E-74	yes	down	41.92	34.76	46.54	0.09	0.13	0.17	41.0733333333	0.13
BGIOSGA013392		Lipoxygenase [Source:UniProtKB/TrEMBL;Acc:A2XL19]	10.455	3.38607096426	1.72354252252E-76	2.98419076756E-74	yes	up	6.09	6.71	5.19	58.48	38.29	41.8	5.99666666667	46.19
BGIOSGA013019		-	0.186	-2.42592587012	5.16007678701E-76	8.8814386734E-74	yes	down	276.86	255.52	302.8	45.91	38.44	35.73	278.393333333	40.0266666667
BGIOSGA029908		-	0.029	-5.10848879354	6.41996086653E-76	1.09849306874E-73	yes	down	55.61	51.42	65.09	2	0.77	0.9	57.3733333333	1.22333333333
BGIOSGA017356		-	20.512	4.3583828634	2.35212876062E-75	4.00109481807E-73	yes	up	91.19	136.98	65	1194.96	1462.58	1738.24	97.7233333333	1465.26
BGIOSGA030180		-	6.101	2.60895112345	4.58047999145E-75	7.74633732507E-73	yes	up	7.89	8.73	8.97	35.37	39.18	41.3	8.53	38.6166666667
BGIOSGA013190		-	12.224	3.61169650917	1.07800566458E-74	1.81254501568E-72	yes	up	2.88	3.13	2.8	33.88	24.43	26.55	2.93666666667	28.2866666667
BGIOSGA008481		-	0.070	-3.83408851493	1.57223755838E-74	2.6283474769E-72	yes	down	149.02	147	149.03	5.85	5.85	11.04	148.35	7.58
BGIOSGA012965		-	4.479	2.16312542392	1.67729652328E-74	2.78795435823E-72	yes	up	13.73	12.16	13.46	45.15	41.28	43.21	13.1166666667	43.2133333333
BGIOSGA003351		-	0.107	-3.22488950618	3.08032403071E-74	5.09093553439E-72	yes	down	110.28	89.12	119.56	8.72	8.51	11.36	106.32	9.53
BGIOSGA026734		-	0.126	-2.99367904449	3.45030783243E-74	5.67020080393E-72	yes	down	20.91	20.63	23.29	1.69	2.46	1.77	21.61	1.97333333333
MSTRG.3470		-	5.064	2.34034908753	5.6260242972E-74	9.19380869422E-72	yes	up	16.12	13.61	15.32	57.86	57.76	52	15.0166666667	55.8733333333
BGIOSGA033670		-	0.219	-2.19221595511	8.54054783467E-74	1.38786287941E-71	yes	down	140.83	121.76	141.46	21.79	23.11	22	134.683333333	22.3
BGIOSGA031100		Glycosyltransferase [Source:UniProtKB/TrEMBL;Acc:A2Z361]	0.135	-2.88615279043	9.37467013102E-74	1.51494669317E-71	yes	down	246.65	173.06	229.43	21.58	20.12	22.81	216.38	21.5033333333
BGIOSGA024058		-	0.174	-2.52693316171	1.0001698615E-73	1.60734480284E-71	yes	down	34.61	29.46	32.3	3.76	3.96	4.64	32.1233333333	4.12
BGIOSGA013775		-	0.075	-3.74041696575	1.20342265279E-73	1.9233603365E-71	yes	down	171.81	169.97	219.25	10.57	7.45	11.75	187.01	9.92333333333
BGIOSGA017955		-	0.225	-2.15026515184	1.79411212592E-73	2.85175592999E-71	yes	down	15.46	15.24	14.38	2.7	2.51	2.24	15.0266666667	2.48333333333
BGIOSGA026339		-	15.673	3.97022886099	2.15781346657E-73	3.41122163672E-71	yes	up	4.71	4.02	3.36	54.3	40.97	43.28	4.03	46.1833333333
BGIOSGA007432		-	7.450	2.89722075055	4.02083801429E-73	6.32206141404E-71	yes	up	41.96	44.54	43.25	196.97	250.46	279.34	43.25	242.256666667
BGIOSGA037545		Nucleoside diphosphate kinase [Source:UniProtKB/TrEMBL;Acc:A2ZLE4]	4.201	2.07059915089	4.92619075775E-73	7.70392670761E-71	yes	up	79.86	74.05	71.1	213.76	231.51	257.58	75.0033333333	234.283333333
BGIOSGA006589		-	0.246	-2.0203613651	5.9347278883E-73	9.23151683503E-71	yes	down	22.92	23.12	21.87	4.18	3.9	4.31	22.6366666667	4.13
BGIOSGA031135		-	0.115	-3.11562453009	1.1893268902E-72	1.84016705223E-70	yes	down	103.11	84.3	102.84	9.25	6.48	8.9	96.75	8.21
BGIOSGA035853		-	0.171	-2.54870146521	1.29925993596E-72	1.99962291097E-70	yes	down	67.23	57.84	69.31	6.7	8.33	8.03	64.7933333333	7.68666666667
MSTRG.22180		-	26.405	4.72274072814	1.73312836312E-72	2.65332830666E-70	yes	up	0.84	0.9	0.69	15.46	17.74	13.37	0.81	15.5233333333
BGIOSGA037177		-	8.468	3.08207452513	4.87511916247E-72	7.42447467005E-70	yes	up	7.07	6.34	5.55	39.46	37.81	43.11	6.32	40.1266666667
BGIOSGA004402		-	0.080	-3.64559874451	5.60270169016E-72	8.48809306059E-70	yes	down	76.73	71.62	70.48	3.3	5.03	4.41	72.9433333333	4.24666666667
BGIOSGA032914		-	0.263	-1.92629616402	8.13611493739E-72	1.22623477357E-69	yes	down	118.39	102.97	115.46	20.5	22.64	21.8	112.273333333	21.6466666667
BGIOSGA012333		-	11.366	3.50666494721	1.17719059199E-71	1.76505772885E-69	yes	up	10.59	8.06	5.78	59.21	68.27	70.6	8.14333333333	66.0266666667
BGIOSGA010961		-	0.218	-2.19874472763	1.41419269834E-71	2.10954036971E-69	yes	down	45.75	40.31	42.18	6.19	7.21	7.15	42.7466666667	6.85
BGIOSGA003850		-	0.217	-2.20319253979	2.24234843138E-71	3.32782812102E-69	yes	down	9.75	9.74	10.18	1.52	1.52	1.7	9.89	1.58
BGIOSGA022836		-	20.974	4.39056101841	2.99211535226E-71	4.41800260745E-69	yes	up	126.63	283.16	157.21	2986.29	3168.08	2415.12	189	2856.49666667
BGIOSGA010611		-	0.153	-2.70519551329	3.65712048368E-71	5.37264245602E-69	yes	down	351.21	282.79	389.43	37.87	35.76	41.51	341.143333333	38.38
BGIOSGA016667		-	0.277	-1.85407206982	9.85709519499E-71	1.44082002529E-68	yes	down	46.4	44.21	43.11	9.35	8.92	8.83	44.5733333333	9.03333333333
BGIOSGA005454		-	4.369	2.12715556773	1.15113723113E-70	1.67421398896E-68	yes	up	198.12	185.83	152.82	555.36	557.13	600.07	178.923333333	570.853333333
BGIOSGA013569		-	4.536	2.18127883286	1.28582514646E-70	1.86080009255E-68	yes	up	51	55.7	52.21	168.59	190.01	193.68	52.97	184.093333333
BGIOSGA001554		-	7.325	2.87273795346	1.81174643695E-70	2.60891486921E-68	yes	up	1369.72	1477.75	1767.01	7019.01	8314.02	8177.69	1538.16	7836.90666667
MSTRG.26362		-	3.415	1.77195459708	2.84398741963E-70	4.07516778631E-68	yes	up	589.05	619.36	661.16	1433.66	1604.83	1560.01	623.19	1532.83333333
BGIOSGA037878		-	5.718	2.51545449512	3.86183653873E-70	5.50652457053E-68	yes	up	15.14	15.21	12.73	57.14	59.42	63.71	14.36	60.09
BGIOSGA020741		-	4.090	2.03207723457	4.22182766175E-70	5.99046453781E-68	yes	up	19.69	17.32	16.65	54.36	53.37	53.51	17.8866666667	53.7466666667
BGIOSGA031378		-	5.461	2.44928205745	1.08741847357E-69	1.53547711452E-67	yes	up	48.53	38.18	36.33	158.94	156.92	177.42	41.0133333333	164.426666667
BGIOSGA037315		-	56.580	5.82222131701	1.12415572071E-69	1.57968316928E-67	yes	up	1.56	1.27	0.58	58.63	40.63	42.8	1.13666666667	47.3533333333
BGIOSGA013063		-	68.288	6.09355294849	1.15626008996E-69	1.61698526427E-67	yes	up	0.45	0.36	0.22	16.84	17.04	17.39	0.343333333333	17.09
BGIOSGA033611		-	0.115	-3.11516167371	1.25236965319E-69	1.74301093167E-67	yes	down	20.12	20.56	19.58	1.83	1.41	1.9	20.0866666667	1.71333333333
BGIOSGA038073		-	7.073	2.82240314185	1.73220205515E-69	2.39934730381E-67	yes	up	11.76	8.44	11.74	59.27	48.92	52.83	10.6466666667	53.6733333333
BGIOSGA029925		-	0.183	-2.44772318117	2.2439453108E-69	3.09345408533E-67	yes	down	34.31	33.84	34.83	5.35	4.55	3.9	34.3266666667	4.6
BGIOSGA000760		-	0.166	-2.58836467611	4.05686246357E-69	5.56632147832E-67	yes	down	58.2	48.94	59.22	6.44	4.87	5.63	55.4533333333	5.64666666667
BGIOSGA004691		-	0.275	-1.86137652906	4.96992613965E-69	6.7870991338E-67	yes	down	328.5	297.31	323.15	59.48	64.21	68.39	316.32	64.0266666667
BGIOSGA006916		-	5.766	2.5275307986	1.00806001616E-68	1.37020793224E-66	yes	up	13.63	13.91	15.18	68.35	52.45	59.45	14.24	60.0833333333
BGIOSGA023998		-	10.652	3.41303944547	1.4613508828E-68	1.97710578972E-66	yes	up	4.34	3.73	5.72	38.3	36.88	32.8	4.59666666667	35.9933333333
BGIOSGA029259		-	0.023	-5.43785183133	3.31835908621E-68	4.46872356942E-66	yes	down	47.62	35.16	38.77	0.96	0.55	0.51	40.5166666667	0.673333333333
BGIOSGA029682		-	0.101	-3.30729446455	3.84734061028E-68	5.1572093858E-66	yes	down	32.55	28.38	31.12	2.14	2.73	1.95	30.6833333333	2.27333333333
BGIOSGA036641		-	0.249	-2.00722715484	5.53040670405E-68	7.37928762419E-66	yes	down	268.64	237.24	238	45.99	42.91	46.12	247.96	45.0066666667
BGIOSGA014436		-	0.228	-2.13545294137	7.72787869352E-68	1.02643166866E-65	yes	down	146.19	142.88	160.02	22.92	27.71	24.42	149.696666667	25.0166666667
BGIOSGA019373		-	8.937	3.15981734362	7.99616290709E-68	1.0572381211E-65	yes	up	476.18	746.21	587.9	3830.91	2877.05	3043.32	603.43	3250.42666667
BGIOSGA000726		-	4.182	2.0642213403	1.36775491446E-67	1.80023778063E-65	yes	up	12.4	11.33	11.32	41.11	34.03	35.4	11.6833333333	36.8466666667
BGIOSGA010969		-	0.270	-1.88899250955	1.55147923064E-67	2.03285711085E-65	yes	down	188.61	170.1	190.68	38.82	34.94	35.19	183.13	36.3166666667
MSTRG.19597		-	27.411	4.77668509891	1.91448342825E-67	2.49724188165E-65	yes	up	0.4	0.57	0.28	9.47	8.66	7.48	0.416666666667	8.53666666667
BGIOSGA022177		-	0.138	-2.85982790916	3.64980288197E-67	4.73952974245E-65	yes	down	16.73	16.5	17.4	1.81	1.7	1.69	16.8766666667	1.73333333333
BGIOSGA013409		-	3.538	1.82289584963	4.0740419276E-67	5.266921404E-65	yes	up	272.12	295.16	276.83	678.51	701.49	779.39	281.37	719.796666667
BGIOSGA022726		-	6.462	2.69194116749	4.8118605169E-67	6.19324773078E-65	yes	up	34.11	51.57	58.79	217.23	174.25	213.16	48.1566666667	201.546666667
BGIOSGA027817		-	5.740	2.5210360593	5.06584523647E-67	6.4914231823E-65	yes	up	22.63	21.52	22.56	91.15	86.42	101.62	22.2366666667	93.0633333333
BGIOSGA005777		-	0.238	-2.07282233604	5.91729552438E-67	7.54922334268E-65	yes	down	205.67	186.5	204.33	38.16	30.65	35.48	198.833333333	34.7633333333
BGIOSGA027565		-	0.187	-2.41789752607	6.67416638547E-67	8.47764855111E-65	yes	down	17.08	15.72	16.71	2.36	2.16	2.2	16.5033333333	2.24
BGIOSGA003050		-	0.096	-3.37672492715	7.04929581429E-67	8.91521376723E-65	yes	down	30.35	27.22	27.46	1.65	2.5	1.86	28.3433333333	2.00333333333
BGIOSGA022079		-	0.315	-1.66830073984	1.20681166363E-66	1.51964232345E-64	yes	down	52.9	53.87	50.54	12.05	12.47	11.91	52.4366666667	12.1433333333
BGIOSGA032160		-	40.732	5.34808635639	1.35624853148E-66	1.70045505533E-64	yes	up	3.37	5.9	9.02	206.42	143.71	175.79	6.09666666667	175.306666667
BGIOSGA033513		-	5.617	2.48984288988	1.83148443804E-66	2.2864471817E-64	yes	up	820.59	920.63	1043.35	3390.56	3731.01	4398.09	928.19	3839.88666667
BGIOSGA013629		-	0.031	-5.02156684232	1.94115571891E-66	2.41300587827E-64	yes	down	1424.41	1348.44	1603.44	33.07	26.2	30.14	1458.76333333	29.8033333333
BGIOSGA026332		-	6.968	2.80077359874	2.39609524715E-66	2.96585610848E-64	yes	up	73.36	51.56	69.79	377.56	306.38	308.14	64.9033333333	330.693333333
BGIOSGA018309		-	0.105	-3.254729646	4.3640086387E-66	5.37882556282E-64	yes	down	114.38	99.35	109.88	11.27	7.1	6.8	107.87	8.39
BGIOSGA014662		-	0.031	-4.9962486007	5.73926070526E-66	7.04403440483E-64	yes	down	48.64	44.76	62.14	1.37	1.38	0.81	51.8466666667	1.18666666667
BGIOSGA001992		-	7.473	2.90172256012	1.11737791556E-65	1.36564238688E-63	yes	up	72.95	79.88	68.56	503.29	336.09	365.52	73.7966666667	401.633333333
BGIOSGA012215		-	7.320	2.87187695535	1.31580442382E-65	1.60142757658E-63	yes	up	1.75	1.8	1.67	10.48	8.82	9.25	1.74	9.51666666667
BGIOSGA009761		-	0.171	-2.54998339701	2.42879495202E-65	2.94369948185E-63	yes	down	317.97	287.74	357.43	35.14	40	44.67	321.046666667	39.9366666667
BGIOSGA021936		-	11.771	3.55720104189	4.15033540431E-65	5.00933428384E-63	yes	up	62.3	91	80.69	901.62	597.69	533.49	77.9966666667	677.6
MSTRG.10497		-	0.050	-4.32995503355	4.50520938313E-65	5.41518721225E-63	yes	down	8.11	6.9	8.11	0.23	0.2	0.41	7.70666666667	0.28
BGIOSGA001122		-	0.069	-3.84900772885	6.55807442124E-65	7.85025797387E-63	yes	down	91.12	77.72	109.08	6.39	3.57	4.29	92.64	4.75
BGIOSGA019501		-	0.167	-2.57795916112	8.05147255771E-65	9.59841121962E-63	yes	down	17.53	17.88	16.75	2.3	1.83	2.31	17.3866666667	2.14666666667
BGIOSGA013669		-	455.766	8.8321501415	8.59577479752E-65	1.02054651963E-62	yes	up	0.5	0.3	0.34	92.89	88.03	122.77	0.38	101.23
BGIOSGA013727		-	0.316	-1.66295585056	1.11825323383E-64	1.32226626284E-62	yes	down	194.65	185.31	182.35	42.18	39.04	43.49	187.436666667	41.57
BGIOSGA035099		Endonuclease III homolog [Source:UniProtKB/TrEMBL;Acc:B8BK00]	5.586	2.4817276285	3.29059877506E-64	3.87517964246E-62	yes	up	12	10.36	9	45.53	39.95	43.16	10.4533333333	42.88
BGIOSGA001910		-	0.251	-1.99566076822	3.89174269906E-64	4.56463756574E-62	yes	down	105.16	112.46	115.52	19.95	19.08	22.36	111.046666667	20.4633333333
BGIOSGA034644		Ferritin [Source:UniProtKB/TrEMBL;Acc:B8BIN0]	0.183	-2.44815956736	5.50497112307E-64	6.430867471E-62	yes	down	408.08	356.49	366.6	47.5	60.77	43.05	377.056666667	50.44
BGIOSGA022295		-	21.246	4.40912688849	8.54306566896E-64	9.94002776715E-62	yes	up	1	1.16	1.82	20.9	17.56	24.07	1.32666666667	20.8433333333
BGIOSGA006983		-	0.104	-3.26611101011	9.80733764834E-64	1.13655712157E-61	yes	down	31.05	28.1	33.73	4.24	1.86	4.25	30.96	3.45
BGIOSGA008268		-	0.068	-3.87587308328	1.18991909724E-63	1.3735066151E-61	yes	down	36.03	25.1	37.98	1.81	1.72	1.45	33.0366666667	1.66
BGIOSGA020299		-	0.324	-1.62635616069	1.31088475081E-63	1.50715476804E-61	yes	down	244.8	247.6	251.26	64.76	58.86	53.79	247.886666667	59.1366666667
BGIOSGA035736		-	3.985	1.99457904678	1.39543419913E-63	1.59804684977E-61	yes	up	280.35	328.53	304.08	862.31	1020.15	823.61	304.32	902.023333333
BGIOSGA035754		-	0.109	-3.19379397027	1.56373534707E-63	1.78376210885E-61	yes	down	42.03	31.5	43.31	3.17	3.23	3	38.9466666667	3.13333333333
BGIOSGA017949		-	0.171	-2.54901249971	1.57667881409E-63	1.79150130251E-61	yes	down	193.37	160.23	199.54	23.28	23.05	28.53	184.38	24.9533333333
BGIOSGA008605		-	6.530	2.70705071484	1.94906892378E-63	2.20601232898E-61	yes	up	16.74	14.86	11.48	64.27	70.72	82.64	14.36	72.5433333333
BGIOSGA009129		-	0.192	-2.37965517396	3.06162797968E-63	3.45180754546E-61	yes	down	329.14	300.95	361.18	40.8	47.17	50.56	330.423333333	46.1766666667
BGIOSGA002286		-	5.739	2.52087542123	4.82260868351E-63	5.41621781413E-61	yes	up	18.55	16.41	18.92	81.64	69.14	74.72	17.96	75.1666666667
BGIOSGA034577		-	0.092	-3.44868591426	5.60996479824E-63	6.27625600197E-61	yes	down	69.31	62.33	70.15	4.27	3.62	5.62	67.2633333333	4.50333333333
BGIOSGA001099		Isocitrate dehydrogenase [NADP] [Source:UniProtKB/TrEMBL;Acc:A2WTC5]	0.348	-1.52118635291	7.66352033516E-63	8.54086128388E-61	yes	down	709.66	717.32	785.65	186.27	191.66	188.05	737.543333333	188.66
BGIOSGA021934		Dirigent protein [Source:UniProtKB/TrEMBL;Acc:A2Y986]	11.434	3.51527822377	1.50673211174E-62	1.67281769719E-60	yes	up	173.97	240.66	229.98	2449.27	1492.69	1469.64	214.87	1803.86666667
BGIOSGA021833		-	0.358	-1.48145612995	1.57230319424E-62	1.7389792895E-60	yes	down	45.61	43.37	43.43	11.37	12.38	11.21	44.1366666667	11.6533333333
BGIOSGA000591		-	0.189	-2.40524595135	1.63309515473E-62	1.79937393412E-60	yes	down	59.27	61.23	54.7	9.74	6.85	7.78	58.4	8.12333333333
BGIOSGA031778		Midasin [Source:UniProtKB/TrEMBL;Acc:B8BH91]	0.285	-1.81264193576	2.1359884255E-62	2.34458986117E-60	yes	down	11.08	10.01	11.01	2.27	2.31	2.36	10.7	2.31333333333
BGIOSGA037922		-	0.120	-3.06243637155	2.58288870183E-62	2.82447618642E-60	yes	down	37.39	37.33	45.52	4	3.35	2.84	40.08	3.39666666667
BGIOSGA002651		-	0.031	-5.02374827082	5.93752192179E-62	6.46856320827E-60	yes	down	63.33	51.84	67.09	1.11	1.52	1.43	60.7533333333	1.35333333333
BGIOSGA033906		Acyl carrier protein [Source:UniProtKB/TrEMBL;Acc:A2ZES1]	4.756	2.24968998887	6.03000910224E-62	6.54480987932E-60	yes	up	174.86	163.8	149.33	485.48	639.41	596.89	162.663333333	573.926666667
BGIOSGA012177		Branched-chain-amino-acid aminotransferase [Source:UniProtKB/TrEMBL;Acc:A2XE78]	9.592	3.26180327287	7.6583346337E-62	8.28125047677E-60	yes	up	10.28	9.62	6.29	71.12	54.62	58.81	8.73	61.5166666667
BGIOSGA002145		-	7.121	2.83217720254	9.43484630616E-62	1.01644744205E-59	yes	up	40.22	38.34	25.97	181	170.35	189.45	34.8433333333	180.266666667
BGIOSGA030707		-	0.325	-1.62334474118	9.51428047093E-62	1.02122284258E-59	yes	down	189.02	173.05	188.39	43.27	43.12	39.51	183.486666667	41.9666666667
BGIOSGA027355		-	0.325	-1.62229331559	1.14784706051E-61	1.2275211506E-59	yes	down	183.86	169.44	182.04	47.36	40.89	40.88	178.446666667	43.0433333333
BGIOSGA001013		-	0.289	-1.79211298056	1.16606923323E-61	1.24244036104E-59	yes	down	89.59	67.91	64.22	26.48	15.94	13.18	73.9066666667	18.5333333333
BGIOSGA006077		-	0.265	-1.91719240114	1.3147521502E-61	1.39574856004E-59	yes	down	37.3	34.49	34.88	7.06	7.36	7.18	35.5566666667	7.2
BGIOSGA013958		-	5.385	2.4289845179	2.08558593036E-61	2.20601903791E-59	yes	up	93.19	85.23	89.87	299.86	339.13	418.57	89.43	352.52
BGIOSGA017727		-	16.287	4.02565779439	2.28094540165E-61	2.40391811026E-59	yes	up	2.54	5.31	3.29	37.14	47.58	44.85	3.71333333333	43.19
BGIOSGA011603		-	0.350	-1.51412753049	2.81313834054E-61	2.95409992959E-59	yes	down	281.62	266.55	290.75	73.01	73.95	68.09	279.64	71.6833333333
BGIOSGA016665		DNA-directed RNA polymerase subunit [Source:UniProtKB/TrEMBL;Acc:B8AVV8]	0.215	-2.21481571065	3.83528658841E-61	4.01297900301E-59	yes	down	11.84	11.51	11.94	1.65	1.9	2.09	11.7633333333	1.88
BGIOSGA037112		-	6.786	2.762646807	3.85996473804E-61	4.02432452689E-59	yes	up	323.15	512.04	449.28	2335.54	2152.46	1949.47	428.156666667	2145.82333333
BGIOSGA038112		-	0.094	-3.40371145166	6.05391117785E-61	6.28914886934E-59	yes	down	28.44	23.91	32.88	2.32	1.75	1.85	28.41	1.97333333333
BGIOSGA025533		-	0.047	-4.41117605634	8.24554728217E-61	8.53546189836E-59	yes	down	19.68	15.69	14.18	0.68	0.67	0.37	16.5166666667	0.573333333333
BGIOSGA011784		-	3.350	1.74430026798	1.01713968075E-60	1.04916876006E-58	yes	up	11.24	10.95	9.6	39.25	48.64	52.1	10.5966666667	46.6633333333
BGIOSGA000359		-	0.331	-1.59684173264	1.23949530738E-60	1.27400846294E-58	yes	down	59.89	55.61	58.24	13.51	14.06	14.76	57.9133333333	14.11
BGIOSGA007327		-	0.083	-3.59657663296	1.87351489213E-60	1.91890145008E-58	yes	down	41.73	37.52	40.92	3.39	2.11	1.81	40.0566666667	2.43666666667
BGIOSGA005046		-	0.207	-2.27350106889	2.68369342554E-60	2.73906225832E-58	yes	down	581.92	515.67	629.19	67.1	93.28	87.21	575.593333333	82.53
BGIOSGA025452		-	6.866	2.77951689347	3.25161672916E-60	3.30709886076E-58	yes	up	28.89	32.18	38.9	159.16	189.36	150.36	33.3233333333	166.293333333
BGIOSGA001019		-	0.173	-2.53505468022	3.45539610886E-60	3.50211017472E-58	yes	down	51.6	47.18	53.22	9.87	7.49	7.41	50.6666666667	8.25666666667
BGIOSGA035097		-	4.769	2.25364364087	3.55218470105E-60	3.58770654806E-58	yes	up	52.36	64.51	50.12	175.25	203.34	203.05	55.6633333333	193.88
BGIOSGA006537		-	0.072	-3.8037856631	5.04837327925E-60	5.0812139082E-58	yes	down	33.3	29.85	31.97	1.91	1.66	1.4	31.7066666667	1.65666666667
BGIOSGA006253		-	5.016	2.3264761517	6.92367420257E-60	6.94468397256E-58	yes	up	17.19	13.52	11.67	52.74	44.81	50.88	14.1266666667	49.4766666667
BGIOSGA029525		-	0.110	-3.18154793315	1.20157623898E-59	1.20108074362E-57	yes	down	55.48	43.05	60.04	4.24	4.89	3.72	52.8566666667	4.28333333333
BGIOSGA016964		-	0.235	-2.09162378746	1.87309528577E-59	1.86025529142E-57	yes	down	157.83	128.42	146.63	25.09	24.8	24.51	144.293333333	24.8
BGIOSGA013562		-	7.766	2.95715425054	1.87381325765E-59	1.86025529142E-57	yes	up	181.57	201.59	139.27	1256.97	912.47	814.39	174.143333333	994.61
BGIOSGA040473		-	8.516	3.09018983144	1.92080828057E-59	1.90042419269E-57	yes	up	19.48	14.35	15.29	92.82	89.48	123.66	16.3733333333	101.986666667
BGIOSGA017996		-	0.147	-2.76916488559	2.16878670767E-59	2.13849721196E-57	yes	down	45.58	44.7	52.51	6.05	4.23	5.14	47.5966666667	5.14
BGIOSGA031181		-	7.076	2.8229352907	2.52173361996E-59	2.47811444383E-57	yes	up	16.98	20.91	15.32	88.43	97.49	95.37	17.7366666667	93.7633333333
BGIOSGA022078		-	13.866	3.79345936571	2.98500937329E-59	2.92350008924E-57	yes	up	9.51	19.31	10.88	170.58	123.78	131.84	13.2333333333	142.066666667
BGIOSGA017254		-	0.228	-2.13266643767	3.367377768E-59	3.28692229918E-57	yes	down	129.09	136.15	135.05	22.05	22.27	27.48	133.43	23.9333333333
BGIOSGA002455		-	17.086	4.0947582956	6.39898200926E-59	6.22520363496E-57	yes	up	74.15	121.42	81.04	1411.43	928.72	949.9	92.2033333333	1096.68333333
BGIOSGA028518		-	0.082	-3.60690404976	8.96490392643E-59	8.67679301475E-57	yes	down	63.44	45.79	60.22	3.54	3.53	2.14	56.4833333333	3.07
BGIOSGA011578		-	0.313	-1.67702025577	8.97866713917E-59	8.67679301475E-57	yes	down	36.13	33.14	33.03	7.35	6.83	7.44	34.1	7.20666666667
BGIOSGA008773		-	5.917	2.56488428805	2.47840642661E-58	2.38714854759E-56	yes	up	183.24	249.4	187.02	911.22	1026.85	745.5	206.553333333	894.523333333
BGIOSGA025078		-	174.126	7.44399092169	5.27892484801E-58	5.06776785409E-56	yes	up	2.38	1.02	0.51	219.42	113.51	152.54	1.30333333333	161.823333333
BGIOSGA007315		-	6.091	2.60675703163	6.50002241167E-58	6.21949512864E-56	yes	up	7.06	6.6	5.63	34.19	26.21	27.07	6.43	29.1566666667
BGIOSGA008358		-	0.120	-3.05366512604	6.52921777183E-58	6.2269470999E-56	yes	down	70.65	54.66	74.66	5.73	5.47	3.63	66.6566666667	4.94333333333
BGIOSGA021937		Dirigent protein [Source:UniProtKB/TrEMBL;Acc:A2Y980]	11.581	3.5337264729	7.0923050148E-58	6.74186170819E-56	yes	up	69.44	117.27	69	851.91	689.49	598.85	85.2366666667	713.416666667
BGIOSGA021076		Peroxidase [Source:UniProtKB/TrEMBL;Acc:B8B3L5]	6.512	2.70300499038	7.67742166478E-58	7.27429450766E-56	yes	up	50.7	35.94	41.52	228.59	170.93	211.27	42.72	203.596666667
BGIOSGA011555		-	3.531	1.82025569313	8.62752640146E-58	8.14797038849E-56	yes	up	119.27	124.89	113.23	273.55	321.33	328.81	119.13	307.896666667
BGIOSGA016912		-	5.188	2.37509118079	9.77364056902E-58	9.20050669487E-56	yes	up	299.54	397.88	306.66	1356.95	1384.62	1071.12	334.693333333	1270.89666667
BGIOSGA026453		-	0.219	-2.19172833592	1.70805832611E-57	1.60270969644E-55	yes	down	186.3	160.04	185.43	29.73	26.6	28.5	177.256666667	28.2766666667
BGIOSGA026737		-	3.888	1.95908935894	2.26610690162E-57	2.11950217216E-55	yes	up	45.55	48.14	41.13	151.1	142.41	156.69	44.94	150.066666667
BGIOSGA019699		Ferrochelatase [Source:UniProtKB/TrEMBL;Acc:B8AXD8]	0.355	-1.49482226834	2.34901909374E-57	2.19000857047E-55	yes	down	249.6	235.51	267.51	69.88	67.27	65.64	250.873333333	67.5966666667
BGIOSGA004894		-	0.166	-2.58968929577	2.46489030831E-57	2.29069422646E-55	yes	down	69.96	69.58	62.57	9.68	6.68	8.27	67.37	8.21
BGIOSGA033869		-	0.267	-1.9070968562	2.68617473701E-57	2.48839015128E-55	yes	down	105.28	90.82	92.39	17.3	18.89	20.36	96.1633333333	18.85
BGIOSGA011941		-	0.069	-3.84914480294	5.0932040093E-57	4.7032101023E-55	yes	down	82.82	85.88	128.8	5.59	4.33	5.2	99.1666666667	5.04
BGIOSGA007923		-	0.045	-4.46639953146	7.53934469193E-57	6.94001450629E-55	yes	down	4.94	4.36	4.94	0.39	0.14	0.26	4.74666666667	0.263333333333
BGIOSGA009164		-	0.343	-1.54406763243	9.85308789757E-57	9.04121832064E-55	yes	down	36.57	37.15	37.25	8.88	8.82	7.84	36.99	8.51333333333
BGIOSGA009070		-	9.222	3.20515051762	1.24694146923E-56	1.14059853639E-54	yes	up	12.96	19.37	13.47	107.99	110.49	88.27	15.2666666667	102.25
BGIOSGA006207		-	3.316	1.72949592947	1.34734663107E-56	1.22857739199E-54	yes	up	26.64	24.36	24.73	67.08	60.27	59.75	25.2433333333	62.3666666667
BGIOSGA018662		-	9.256	3.2103381267	1.39288054891E-56	1.26612841896E-54	yes	up	47.24	82.76	61.35	504.49	375.82	411.85	63.7833333333	430.72
BGIOSGA005455		-	5.739	2.52080032898	1.46057899447E-56	1.32353027387E-54	yes	up	26.3	21.99	16.91	88.18	91.6	95	21.7333333333	91.5933333333
BGIOSGA000071		-	0.181	-2.46832234017	1.96391101999E-56	1.77410694874E-54	yes	down	76.39	68.03	63.38	12.15	8.48	7.49	69.2666666667	9.37333333333
BGIOSGA002238		-	0.328	-1.60942160416	2.69784373438E-56	2.42956280327E-54	yes	down	91.81	84.44	86.23	20.62	22.79	19.91	87.4933333333	21.1066666667
BGIOSGA000413		-	0.346	-1.53286123157	2.80128070755E-56	2.51492756855E-54	yes	down	69.33	64.34	66.25	15.93	17.26	17.08	66.64	16.7566666667
BGIOSGA013554		-	0.282	-1.82448061836	7.12656456845E-56	6.37838492822E-54	yes	down	148.63	131.8	151.18	26.63	29.15	31.05	143.87	28.9433333333
BGIOSGA031897		-	0.290	-1.7858096667	9.88823439029E-56	8.82297429279E-54	yes	down	26.24	24.68	23.47	4.8	4.82	5.3	24.7966666667	4.97333333333
BGIOSGA029906		3-ketoacyl-CoA synthase [Source:UniProtKB/TrEMBL;Acc:A2Z0C3]	48.875	5.61102879858	1.12177969012E-55	9.97869346369E-54	yes	up	0.15	0.54	0.58	14.67	14.21	17.07	0.423333333333	15.3166666667
BGIOSGA011075		-	0.179	-2.48279643874	1.17813926893E-55	1.04480838581E-53	yes	down	27.97	27.84	28.6	3.36	3.87	3.86	28.1366666667	3.69666666667
BGIOSGA035931		-	0.347	-1.52710411849	1.81236038891E-55	1.60236896634E-53	yes	down	78.45	74.93	70.37	22.33	20.05	21.16	74.5833333333	21.18
BGIOSGA020389		-	3.881	1.95639878742	2.09077597747E-55	1.84292398887E-53	yes	up	12.99	16.22	14.74	40.98	35.65	36.29	14.65	37.64
BGIOSGA023256		-	5.441	2.44385822947	2.10916474406E-55	1.8535161352E-53	yes	up	12.34	15.36	13.65	52.25	49.81	63.06	13.7833333333	55.04
BGIOSGA000932		Phospholipase A1-II 5 [Source:UniProtKB/Swiss-Prot;Acc:B8A8C9]	2.809	1.48996304544	2.62915002433E-55	2.30351553939E-53	yes	up	76.59	86.59	75.91	158.82	158.42	156.51	79.6966666667	157.916666667
BGIOSGA002477		-	9.622	3.26640318281	2.65501755065E-55	2.31919370911E-53	yes	up	45.23	36.68	35.82	358.25	237.5	223.27	39.2433333333	273.006666667
BGIOSGA003571		-	0.227	-2.13616275882	3.09635436634E-55	2.69660945533E-53	yes	down	150.73	126.68	135.27	26.43	21.3	21.41	137.56	23.0466666667
BGIOSGA004016		-	3.541	1.82433754532	3.27855482386E-55	2.84676426019E-53	yes	up	18.55	15.97	15.63	44.3	44.72	44.37	16.7166666667	44.4633333333
BGIOSGA018169		-	4.359	2.12390399397	8.99827000454E-55	7.78993088965E-53	yes	up	101.95	85.51	79.3	302.81	272.37	243.43	88.92	272.87
BGIOSGA037152		-	0.230	-2.12141189615	9.29567251032E-55	8.0235169727E-53	yes	down	133.08	130	120.52	26.27	19.21	19.62	127.866666667	21.7
BGIOSGA031501		-	0.267	-1.90659581948	1.04034513899E-54	8.95312408372E-53	yes	down	332.15	330.43	367.53	62.51	64.57	73.06	343.37	66.7133333333
BGIOSGA001667		-	0.150	-2.739886036	1.05877852302E-54	9.08488191079E-53	yes	down	7.39	7.19	7.94	0.92	0.86	0.7	7.50666666667	0.826666666667
BGIOSGA036792		Ferritin [Source:UniProtKB/TrEMBL;Acc:A2ZHA2]	0.203	-2.30199132168	1.09602934741E-54	9.37685342868E-53	yes	down	341	265.87	292.6	38.22	48.87	46.13	299.823333333	44.4066666667
BGIOSGA040597		-	0.118	-3.08107183865	1.16937237929E-54	9.97498644249E-53	yes	down	86.04	70.86	96.44	8.25	6.63	7.03	84.4466666667	7.30333333333
BGIOSGA008101		-	0.324	-1.62665463131	1.24658434166E-54	1.06025278744E-52	yes	down	118.31	123.13	105.5	28.05	25.72	26.23	115.646666667	26.6666666667
BGIOSGA004895		-	0.117	-3.09290369814	1.25207897461E-54	1.06182137648E-52	yes	down	59.45	45.87	95.83	2.64	5.88	2.71	67.05	3.74333333333
BGIOSGA022404		-	0.191	-2.38738000819	1.37545591294E-54	1.1630599301E-52	yes	down	90.89	85.13	97.14	12.27	12.87	12.35	91.0533333333	12.4966666667
BGIOSGA031521		-	0.127	-2.97724379663	1.4540462895E-54	1.22595068026E-52	yes	down	86.23	77.65	92.99	11.65	14.58	8.18	85.6233333333	11.47
BGIOSGA022973		-	0.373	-1.42107976909	2.07331431403E-54	1.74302216088E-52	yes	down	126.04	115.94	120.44	31.59	34.7	33.45	120.806666667	33.2466666667
BGIOSGA007830		-	0.310	-1.68876424955	2.28139348175E-54	1.91242575208E-52	yes	down	116.82	127.55	114.01	27.63	25.99	23.32	119.46	25.6466666667
BGIOSGA012617		-	2.705	1.43575685009	2.43402666647E-54	2.03451056535E-52	yes	up	136.16	121.46	131.2	253.79	265.74	243.21	129.606666667	254.246666667
BGIOSGA026730	HSP81-1	Heat shock protein 81-1 [Source:UniProtKB/Swiss-Prot;Acc:A2YWQ1]	6.762	2.75746647606	4.14426067003E-54	3.45410470974E-52	yes	up	12.15	7.57	9.98	45.32	51.1	51.34	9.9	49.2533333333
BGIOSGA026391		Peroxidase [Source:UniProtKB/TrEMBL;Acc:A2YPX5]	0.081	-3.62170414491	4.54582465624E-54	3.77796993145E-52	yes	down	44.55	25.29	33.85	2.04	1.57	2.56	34.5633333333	2.05666666667
BGIOSGA003774		Peptidylprolyl isomerase [Source:UniProtKB/TrEMBL;Acc:B8AAA2]	0.187	-2.41750342059	4.74886113539E-54	3.93546645886E-52	yes	down	69.55	68.07	58.54	10.14	7.38	9.34	65.3866666667	8.95333333333
BGIOSGA018580		-	6.055	2.59801508889	4.81464239882E-54	3.97864540048E-52	yes	up	147.18	221.7	197.41	979.19	759.17	785.5	188.763333333	841.286666667
MSTRG.14006		-	8.100	3.01795049799	6.20813318102E-54	5.1156424354E-52	yes	up	4.08	4.2	3.15	20.28	22.69	24.86	3.81	22.61
BGIOSGA008448		-	0.274	-1.87006526901	6.5749128952E-54	5.40257249423E-52	yes	down	122.4	99.7	100.27	20.1	20.28	20.97	107.456666667	20.45
BGIOSGA030724		-	0.312	-1.67922589869	7.8288013184E-54	6.41476542957E-52	yes	down	322.3	296.5	339.38	71.48	70.46	77.8	319.393333333	73.2466666667
BGIOSGA003313		-	0.274	-1.86995782248	9.41481360421E-54	7.69264320559E-52	yes	down	46.14	41.16	41	10.02	9.15	8.26	42.7666666667	9.14333333333
BGIOSGA029604		Peroxidase [Source:UniProtKB/TrEMBL;Acc:B8BCP0]	0.198	-2.33533129345	9.73813480066E-54	7.9345340359E-52	yes	down	55.95	49.27	61.46	9.01	7.28	7.74	55.56	8.01
BGIOSGA006111		-	3.595	1.84601976665	1.07847067063E-53	8.76272482328E-52	yes	up	124.89	120.39	126.81	280.16	320.56	341.66	124.03	314.126666667
BGIOSGA026706		-	6.604	2.72339509548	1.10573929765E-53	8.95926035935E-52	yes	up	19.85	21.25	18.13	121.39	78.49	87.52	19.7433333333	95.8
BGIOSGA026150		-	0.182	-2.45409683492	1.32137027101E-53	1.06766717897E-51	yes	down	23.77	24.39	24	2.89	2.5	2.48	24.0533333333	2.62333333333
BGIOSGA022748		-	0.401	-1.31693524902	2.25108440425E-53	1.81383776041E-51	yes	down	76.4	71.07	70.23	22.37	21.23	20.84	72.5666666667	21.48
BGIOSGA023830		-	32.444	5.01989392	2.74696202543E-53	2.20728263524E-51	yes	up	1.07	3.67	1.48	57.34	44.84	45.58	2.07333333333	49.2533333333
BGIOSGA014689		Glycosyltransferase [Source:UniProtKB/TrEMBL;Acc:B8AS41]	8.778	3.1338333725	2.78480641465E-53	2.23152752037E-51	yes	up	3.42	5.09	4	31.66	25.45	23.67	4.17	26.9266666667
BGIOSGA016144		-	0.220	-2.18320597057	3.09303132808E-53	2.47170591405E-51	yes	down	371.56	346.08	436.13	70.23	55.87	60.19	384.59	62.0966666667
BGIOSGA019362		-	4.533	2.18048560856	4.12542657844E-53	3.28768241956E-51	yes	up	18.13	24.58	19.31	73.21	65.85	66.82	20.6733333333	68.6266666667
BGIOSGA031177		-	0.224	-2.15553877453	5.04809748159E-53	4.01199616242E-51	yes	down	1859.39	1624.87	2038.55	339.77	264.22	308.68	1840.93666667	304.223333333
BGIOSGA035360		-	3.207	1.6811059632	6.63891222223E-53	5.26192585068E-51	yes	up	24.66	26.6	22.76	57.63	62.51	54.44	24.6733333333	58.1933333333
BGIOSGA023886		-	0.356	-1.49147409823	6.90806849919E-53	5.4603776224E-51	yes	down	86.63	85.66	82.87	34.24	29.26	36.45	85.0533333333	33.3166666667
BGIOSGA016502		Zeaxanthin epoxidase, chloroplastic [Source:UniProtKB/TrEMBL;Acc:A2XU09]	0.217	-2.20203975063	7.59805870906E-53	5.9894940848E-51	yes	down	162.85	136.77	177.64	23.69	24.35	28.62	159.086666667	25.5533333333
BGIOSGA012723		-	0.010	-6.60685851086	8.58710216476E-53	6.75085480455E-51	yes	down	28.72	20.18	30.74	0.12	0.14	0.35	26.5466666667	0.203333333333
BGIOSGA022061		-	0.198	-2.33806278783	8.64535406607E-53	6.77833043325E-51	yes	down	504.48	438.42	478.73	79.66	67.54	72.76	473.876666667	73.32
BGIOSGA004820		-	6.438	2.68672160177	8.80733527257E-53	6.88676796797E-51	yes	up	3.57	3.78	3.92	17.1	18.32	17.91	3.75666666667	17.7766666667
BGIOSGA025361		-	0.146	-2.77463205698	9.27015089634E-53	7.22922652206E-51	yes	down	101.02	109.72	145.03	12.67	9.25	11.05	118.59	10.99
BGIOSGA014408		-	0.313	-1.67559464835	1.02357145261E-52	7.96086802502E-51	yes	down	220.95	204.24	224.28	50.62	48.06	54.7	216.49	51.1266666667
BGIOSGA031757		-	2.866	1.51882912812	1.04277855418E-52	8.08862468905E-51	yes	up	122.75	133.38	116.02	237.9	262.92	245.04	124.05	248.62
BGIOSGA013095		-	2.927	1.54926208597	1.39542975805E-52	1.07952821282E-50	yes	up	212.4	233.86	209.41	502.34	455.74	440.03	218.556666667	466.036666667
MSTRG.19961		-	0.204	-2.29288489458	1.58393660259E-52	1.22211002377E-50	yes	down	30.87	29.06	27.83	4.58	4.17	5.05	29.2533333333	4.6
BGIOSGA031604		-	0.294	-1.76772490967	2.97346019695E-52	2.28814841822E-50	yes	down	327.29	273.22	318.9	58.57	60.83	69.25	306.47	62.8833333333
BGIOSGA027552		-	7.757	2.95542796835	3.07713895792E-52	2.36168385245E-50	yes	up	4.15	5.2	4.95	25.79	24.43	22.57	4.76666666667	24.2633333333
BGIOSGA005347		Serine/threonine-protein phosphatase [Source:UniProtKB/TrEMBL;Acc:B8AF75]	0.363	-1.46159645871	3.88626930445E-52	2.97483688231E-50	yes	down	119.95	119.11	128.39	31.38	31.29	29.15	122.483333333	30.6066666667
BGIOSGA025171		-	3.761	1.91122910241	5.02073635262E-52	3.83315430512E-50	yes	up	27.65	29.57	27.06	82.27	69.56	80.59	28.0933333333	77.4733333333
BGIOSGA026976		Trehalose-6-phosphate synthase 7 [Source:UniProtKB/TrEMBL;Acc:B8BAS6]	8.754	3.13001957636	6.53093329779E-52	4.97308344938E-50	yes	up	2.39	2.28	1.65	13.85	16.1	10.94	2.10666666667	13.63
BGIOSGA000281		-	0.073	-3.78565106055	8.57679776101E-52	6.5138875528E-50	yes	down	1088.58	775.43	1330.98	48.17	45.88	66.35	1064.99666667	53.4666666667
BGIOSGA004633		Cysteine proteinase inhibitor [Source:UniProtKB/TrEMBL;Acc:A2WW32]	0.247	-2.01519310821	1.01548195082E-51	7.69227577744E-50	yes	down	1702.51	1418.21	1732.67	261.57	232.56	239.81	1617.79666667	244.646666667
BGIOSGA019216		-	0.336	-1.57138441003	1.08840609172E-51	8.22326140152E-50	yes	down	53.85	51.85	51.48	14.02	13.3	11.65	52.3933333333	12.99
BGIOSGA033226		-	2.842	1.50704065832	1.1005831154E-51	8.29372063747E-50	yes	up	19.94	21.14	20.26	46.8	47.23	51.28	20.4466666667	48.4366666667
BGIOSGA018986		-	3.010	1.58978670391	1.66994626347E-51	1.25517821477E-49	yes	up	124.73	126.65	115.54	244.96	282.78	277.95	122.306666667	268.563333333
BGIOSGA015132		-	0.199	-2.32772307751	1.7332505146E-51	1.29940182909E-49	yes	down	14.64	14.1	15.1	1.9	2.53	1.99	14.6133333333	2.14
BGIOSGA005376		-	4.166	2.05882364967	2.26271170377E-51	1.69197321438E-49	yes	up	8.62	8.22	7.05	39.35	33.25	37.22	7.96333333333	36.6066666667
BGIOSGA023967		-	0.363	-1.4611606503	3.23478380045E-51	2.41265105609E-49	yes	down	61.06	59.15	56.23	16.09	15.58	14.69	58.8133333333	15.4533333333
BGIOSGA004380		-	2.498	1.32075399825	3.61970775637E-51	2.69284038919E-49	yes	up	26.62	28.16	26.62	50.81	49.66	48.88	27.1333333333	49.7833333333
BGIOSGA005099		Auxin response factor [Source:UniProtKB/TrEMBL;Acc:B8A8I4]	0.424	-1.23680535409	4.62790119271E-51	3.43409157891E-49	yes	down	97.27	98.93	100.18	30.28	31.77	30.6	98.7933333333	30.8833333333
BGIOSGA019592		-	0.297	-1.75088195171	5.38642104445E-51	3.98677392725E-49	yes	down	1252.26	1151.45	1300.38	356.89	250.47	286.32	1234.69666667	297.893333333
BGIOSGA035094		-	0.177	-2.50206300111	6.79787347057E-51	5.01869399776E-49	yes	down	11.84	10.92	11.85	1.41	1.62	1.62	11.5366666667	1.55
BGIOSGA010895		-	4.708	2.23526219816	7.98103425955E-51	5.87727403903E-49	yes	up	30.37	31.1	28.41	106.44	89.68	112.35	29.96	102.823333333
BGIOSGA002351		-	0.275	-1.86288971211	8.15724471919E-51	5.99186703009E-49	yes	down	27.23	27.86	28.77	5.48	6.18	5.31	27.9533333333	5.65666666667
BGIOSGA037684		-	0.288	-1.79782121703	1.23483420349E-50	9.04757111109E-49	yes	down	168.71	154.4	173.26	40.32	33.53	32.08	165.456666667	35.31
BGIOSGA016479		-	6.195	2.63115529788	1.37780033074E-50	1.0069712568E-48	yes	up	7.43	9.57	6	36.76	31.75	36.17	7.66666666667	34.8933333333
BGIOSGA012913		Diacylglycerol kinase [Source:UniProtKB/TrEMBL;Acc:B8AK66]	0.106	-3.24463960931	1.93134404072E-50	1.40799336983E-48	yes	down	39.15	39.79	38.28	4.13	2.07	2.9	39.0733333333	3.03333333333
BGIOSGA024630		Methyltransferase [Source:UniProtKB/TrEMBL;Acc:A2YJB1]	3.278	1.71290765209	2.12283941444E-50	1.54372882218E-48	yes	up	49.89	53.7	50.35	132.35	112.35	105.19	51.3133333333	116.63
BGIOSGA017457		-	0.298	-1.74756870698	2.35572863206E-50	1.70881382666E-48	yes	down	477.19	471.89	549.83	115.53	112.53	98.84	499.636666667	108.966666667
BGIOSGA011531		MLO-like protein [Source:UniProtKB/TrEMBL;Acc:Q93XC8]	0.190	-2.39558655871	2.37586144298E-50	1.7191307874E-48	yes	down	67.67	66.74	71.61	11.92	8.67	8.17	68.6733333333	9.58666666667
BGIOSGA004711		-	566.281	9.14537468582	2.5544613807E-50	1.84377599607E-48	yes	up	0.46	0.45	0.44	157.99	184.66	210.08	0.45	184.243333333
BGIOSGA029907	PRMT1	Probable protein arginine N-methyltransferase 1 [Source:UniProtKB/Swiss-Prot;Acc:A2Z0C0]	0.228	-2.13568966734	2.71057960524E-50	1.95161731577E-48	yes	down	55.17	51.36	60.14	8.95	9.02	9.06	55.5566666667	9.01
BGIOSGA005338		-	3.017	1.59293271177	2.76044942187E-50	1.98261611811E-48	yes	up	159.03	167.1	160.92	320.91	378.73	376.92	162.35	358.853333333
BGIOSGA018755		-	0.369	-1.43782727881	3.40111426353E-50	2.43673920437E-48	yes	down	40.82	36.76	36.41	10.25	10.26	10.51	37.9966666667	10.34
BGIOSGA013859		-	3.663	1.87295965918	4.61653384818E-50	3.29940384707E-48	yes	up	226.49	280.51	232.73	595.03	692.62	672.17	246.576666667	653.273333333
BGIOSGA011536		-	0.274	-1.8665655971	4.93432814943E-50	3.51788571595E-48	yes	down	88.92	87.48	85.68	21.03	16.14	15.88	87.36	17.6833333333
BGIOSGA014290		-	0.264	-1.92225902359	5.1886031798E-50	3.69012443262E-48	yes	down	16.68	17	15.15	3.91	4.71	6.31	16.2766666667	4.97666666667
BGIOSGA009311		-	0.243	-2.04134357093	5.39210753108E-50	3.82550302107E-48	yes	down	129.02	122.74	141.27	27.26	22.08	20.89	131.01	23.41
BGIOSGA000474		-	0.177	-2.49798871187	6.96859699248E-50	4.9319355065E-48	yes	down	290.12	262.84	373.91	38.49	41.58	39.26	308.956666667	39.7766666667
BGIOSGA009694	GSTU1	Probable glutathione S-transferase GSTU1 [Source:UniProtKB/Swiss-Prot;Acc:A2XMN2]	0.231	-2.11126903836	8.23511581995E-50	5.81415167405E-48	yes	down	268.5	218	256.67	45.84	38.02	43.3	247.723333333	42.3866666667
BGIOSGA005364		-	2.897	1.53469816395	8.34146860845E-50	5.8749791497E-48	yes	up	17.25	17.72	17.77	38.77	35.83	37.86	17.58	37.4866666667
BGIOSGA002954	MT3A	Metallothionein-like protein 3A [Source:UniProtKB/Swiss-Prot;Acc:A2WLS0]	0.084	-3.57340888631	9.24129555965E-50	6.4930146193E-48	yes	down	4612.45	4808.47	6640.54	308.08	180.15	195.43	5353.82	227.886666667
BGIOSGA020921		Phospholipase D [Source:UniProtKB/TrEMBL;Acc:Q9LKM3]	7.965	2.99372319782	9.9851802385E-50	6.99876922355E-48	yes	up	7.05	4.86	5.3	42.27	30.54	28.2	5.73666666667	33.67
BGIOSGA005774	IPP	Soluble inorganic pyrophosphatase [Source:UniProtKB/Swiss-Prot;Acc:A2X8Q3]	0.396	-1.33670875383	1.12675769501E-49	7.87863649822E-48	yes	down	245.81	236.98	235.04	74.04	72.27	69.19	239.276666667	71.8333333333
BGIOSGA024167		-	20.532	4.35983451984	1.56822222984E-49	1.09391962162E-47	yes	up	1.93	3.44	1.04	36.26	28.46	26.67	2.13666666667	30.4633333333
BGIOSGA027059		-	9.055	3.17870164886	2.1865602892E-49	1.52159487302E-47	yes	up	8.84	15.46	9.69	64.03	89.48	72.98	11.33	75.4966666667
BGIOSGA003913		Glycosyltransferase [Source:UniProtKB/TrEMBL;Acc:A2WS65]	0.076	-3.72169934599	2.73035245658E-49	1.89547714217E-47	yes	down	38.07	28.55	42.53	1.79	1.01	1.87	36.3833333333	1.55666666667
BGIOSGA021717		-	0.302	-1.72623832174	2.74958238305E-49	1.904282199E-47	yes	down	57.71	57.71	54.32	13.71	12	11.99	56.58	12.5666666667
BGIOSGA037535		-	22.870	4.51541511431	2.94382248153E-49	2.03396456871E-47	yes	up	2.53	5.22	1.65	62.78	62.14	52.99	3.13333333333	59.3033333333
BGIOSGA024061		-	9.884	3.30507078707	3.24360877963E-49	2.23578417493E-47	yes	up	4.83	2.93	4.04	28.61	31.36	25.54	3.93333333333	28.5033333333
MSTRG.6505		-	829.083	9.69537280095	3.31798875948E-49	2.28164673843E-47	yes	up	0.07	0.2	0.07	67.07	68.85	66.5	0.113333333333	67.4733333333
BGIOSGA003024		-	0.248	-2.01373786537	3.46480697119E-49	2.37698832967E-47	yes	down	83.57	74.78	78.96	13.51	14.3	12.82	79.1033333333	13.5433333333
BGIOSGA026138		-	0.312	-1.68096678817	3.48345393185E-49	2.38415783458E-47	yes	down	80.36	86.35	88.03	20.76	20.18	17.49	84.9133333333	19.4766666667
BGIOSGA017276		-	4.205	2.07194643211	3.62101431398E-49	2.47248977383E-47	yes	up	12.96	10.92	12.34	37.12	35.02	39.31	12.0733333333	37.15
BGIOSGA014293		-	0.186	-2.42947684645	3.86269207583E-49	2.63133459255E-47	yes	down	11.01	10.95	10.07	2.26	1.83	1.52	10.6766666667	1.87
BGIOSGA009408		-	0.306	-1.7060998515	4.14260237125E-49	2.81542097605E-47	yes	down	662.45	559.15	669.37	125.89	128.05	139.14	630.323333333	131.026666667
BGIOSGA010448		-	4.014	2.00510449922	5.08418809314E-49	3.44729284972E-47	yes	up	327.33	369.1	334.01	855.07	1068.46	1114.74	343.48	1012.75666667
BGIOSGA004140		-	0.080	-3.63643554401	5.6783046417E-49	3.84117500971E-47	yes	down	11.2	10.44	11.46	0.49	0.77	0.74	11.0333333333	0.666666666667
BGIOSGA025137		-	0.355	-1.49228967607	9.87684649285E-49	6.6658401574E-47	yes	down	53.85	51.21	48.06	13.22	13.66	12.95	51.04	13.2766666667
BGIOSGA033356	MADS56	MADS-box transcription factor 56 [Source:UniProtKB/Swiss-Prot;Acc:A2Z9Q7]	0.158	-2.66279680926	1.08813855682E-48	7.32679961592E-47	yes	down	58.18	52.93	55.14	5.35	8.16	6.95	55.4166666667	6.82
BGIOSGA007209		-	3.299	1.72186868351	1.15444765971E-48	7.75532875882E-47	yes	up	56.37	69.48	55.61	152.63	137.63	149.22	60.4866666667	146.493333333
BGIOSGA020159		-	0.193	-2.37662693939	1.24781472004E-48	8.36323377339E-47	yes	down	20.03	18.41	18.95	2.33	2.79	3.01	19.13	2.71
BGIOSGA035492		-	0.124	-3.0129443475	1.25205985612E-48	8.37239473446E-47	yes	down	12.06	11.05	10	0.91	0.95	1.17	11.0366666667	1.01
BGIOSGA028809		-	0.112	-3.15691853738	1.60610995955E-48	1.07152583724E-46	yes	down	19.55	20.32	20.57	2.01	1.67	1.3	20.1466666667	1.66
BGIOSGA008480		-	3.502	1.80825567367	1.67685015092E-48	1.11616057643E-46	yes	up	29.91	25.68	22.98	67.01	65.88	69.43	26.19	67.44
BGIOSGA034398		Dirigent protein [Source:UniProtKB/TrEMBL;Acc:A2ZC27]	7.258	2.8594928798	1.7975339028E-48	1.19375950147E-46	yes	up	24.41	35.07	20.97	145.33	139.48	137.6	26.8166666667	140.803333333
BGIOSGA010648		-	19.480	4.28394227617	1.85648188621E-48	1.23009897736E-46	yes	up	0.64	0.67	0.67	8.22	9.58	10.54	0.66	9.44666666667
BGIOSGA008381		-	0.351	-1.51018103393	1.94112608736E-48	1.28326080976E-46	yes	down	190.02	170.92	178.98	39.88	45.29	46.13	179.973333333	43.7666666667
BGIOSGA034550		-	0.097	-3.37015798187	1.9799291136E-48	1.30594508065E-46	yes	down	14.02	13.55	13.7	1.36	0.91	0.7	13.7566666667	0.99
BGIOSGA014279		-	0.035	-4.83416277118	2.02869638453E-48	1.33508417269E-46	yes	down	9.99	6.71	9.4	0.21	0.28	0.21	8.7	0.233333333333
BGIOSGA029798		-	0.209	-2.25782629138	2.30695625117E-48	1.51477976149E-46	yes	down	63.02	60.04	70.12	11.3	8.66	9.67	64.3933333333	9.87666666667
BGIOSGA032055		-	6.224	2.6379556327	2.58868682127E-48	1.69593969047E-46	yes	up	8.4	9.77	6.2	40.7	34.25	37.18	8.12333333333	37.3766666667
BGIOSGA006124		-	61.529	5.94319474969	2.88225485853E-48	1.8840231309E-46	yes	up	0.13	0.42	0.26	16.49	8.61	11.81	0.27	12.3033333333
BGIOSGA029962		-	0.173	-2.52700501265	2.99031510051E-48	1.95027546286E-46	yes	down	55.2	44.83	49.23	8.83	6.98	6.56	49.7533333333	7.45666666667
BGIOSGA033011		Starch synthase, chloroplastic/amyloplastic [Source:UniProtKB/TrEMBL;Acc:B8BH25]	3.677	1.87847305718	4.52516803347E-48	2.94469994983E-46	yes	up	4.75	5.28	5.1	12.69	14.83	13.59	5.04333333333	13.7033333333
BGIOSGA007626		-	0.303	-1.72241645107	4.56179662924E-48	2.96190938284E-46	yes	down	191.11	165.69	184.2	36.51	40.67	43.33	180.333333333	40.17
BGIOSGA033284		-	0.205	-2.28497708908	4.89929323404E-48	3.17395638289E-46	yes	down	28.07	24.51	28.89	3.88	3.61	3.22	27.1566666667	3.57
BGIOSGA027687		-	0.249	-2.00557392305	5.06276931888E-48	3.27257408772E-46	yes	down	970.13	878.15	977.23	131.28	173.07	204.58	941.836666667	169.643333333
BGIOSGA014578		-	4.378	2.13020308994	5.79757026285E-48	3.7392399957E-46	yes	up	13.05	13.45	16.5	49.5	44.39	51.63	14.3333333333	48.5066666667
BGIOSGA025876		-	0.139	-2.84818487274	6.96717411009E-48	4.48365399368E-46	yes	down	20.96	18.61	24.66	2.39	1.99	2.19	21.41	2.19
BGIOSGA009285		-	39.181	5.29206802597	9.04520106314E-48	5.80809731843E-46	yes	up	2.02	0.45	0.63	28.18	32.28	28.09	1.03333333333	29.5166666667
BGIOSGA002051		-	0.241	-2.05368429123	1.08001526998E-47	6.91324398373E-46	yes	down	132.09	127.81	136.88	19.56	25.59	24.72	132.26	23.29
BGIOSGA027380		Sodium/hydrogen exchanger [Source:UniProtKB/TrEMBL;Acc:B8B8S3]	0.244	-2.03683011784	1.0813827051E-47	6.91324398373E-46	yes	down	116.53	103.94	113.84	23.21	17.15	17.92	111.436666667	19.4266666667
MSTRG.758		-	0.268	-1.89999058293	1.20583512565E-47	7.69195880155E-46	yes	down	219.66	194.6	227.56	42.95	39.02	43.4	213.94	41.79
BGIOSGA027401		-	3.164	1.6617129551	2.52216822305E-47	1.60535731449E-45	yes	up	58.69	47.88	50.04	122.62	121.47	122.62	52.2033333333	122.236666667
BGIOSGA037795		-	0.172	-2.53873459104	2.54483434664E-47	1.61624763046E-45	yes	down	15.23	13.17	14.07	2	1.59	1.43	14.1566666667	1.67333333333
BGIOSGA004907		-	6.103	2.60955824171	2.73298845945E-47	1.73196445116E-45	yes	up	2.25	2.36	2.45	11.42	11.33	9.05	2.35333333333	10.6
BGIOSGA002892		-	4.208	2.07318208603	2.97713203206E-47	1.88258296845E-45	yes	up	8.79	8.64	9.04	23.11	29.59	29.29	8.82333333333	27.33
BGIOSGA006450		Peptidylprolyl isomerase [Source:UniProtKB/TrEMBL;Acc:B8AI01]	4.267	2.09316517776	3.28551686086E-47	2.07308274292E-45	yes	up	7.3	8.55	8.94	27.84	25	25.01	8.26333333333	25.95
BGIOSGA023850		Dirigent protein [Source:UniProtKB/TrEMBL;Acc:A2YP27]	42.110	5.39609942154	4.85155437909E-47	3.05458904284E-45	yes	up	0.88	4.12	1.55	80.82	65.28	55.44	2.18333333333	67.18
BGIOSGA009976		-	10.742	3.42523851163	5.95656016566E-47	3.74221214036E-45	yes	up	13.37	16.25	8.34	82.39	95.56	118.78	12.6533333333	98.91
BGIOSGA036099		-	0.193	-2.37037087481	7.91023054728E-47	4.95889625343E-45	yes	down	220.65	191.09	197.73	33.38	22.26	30.93	203.156666667	28.8566666667
BGIOSGA019234		-	7.688	2.94251781323	8.22380691337E-47	5.14438915046E-45	yes	up	16.86	15.25	9.86	58.52	59.93	145.41	13.99	87.9533333333
BGIOSGA026439		-	2.924	1.54782033758	1.52336875459E-46	9.50895929901E-45	yes	up	64.11	66.1	72.67	130.67	135.07	148.72	67.6266666667	138.153333333
BGIOSGA009493		-	0.294	-1.76620659196	1.67315168345E-46	1.04215495007E-44	yes	down	288.83	258.35	303.15	59.05	74.26	64.83	283.443333333	66.0466666667
BGIOSGA033319		-	0.098	-3.34843160342	2.74630080204E-46	1.70693157542E-44	yes	down	90.68	71.42	102.18	5.46	5.56	7.96	88.0933333333	6.32666666667
BGIOSGA024194		-	33.176	5.05205583511	2.86424779241E-46	1.77644434511E-44	yes	up	1.23	0.91	0.78	27.81	14.68	28.45	0.973333333333	23.6466666667
BGIOSGA027757		-	5.794	2.53451512676	3.15883986258E-46	1.95498582814E-44	yes	up	52.49	50.69	42.55	267.39	162.34	182.3	48.5766666667	204.01
BGIOSGA012582		Potassium transporter [Source:UniProtKB/TrEMBL;Acc:A2XGG4]	4.721	2.23908494087	3.277192228E-46	2.02392712374E-44	yes	up	10.23	15.35	11.04	46.09	45.13	43.49	12.2066666667	44.9033333333
BGIOSGA028739		-	6.471	2.69402508442	4.0531669569E-46	2.49785000937E-44	yes	up	13.51	21.52	14.51	89.18	64.48	73.79	16.5133333333	75.8166666667
BGIOSGA008067		-	0.359	-1.47742845813	4.5855701365E-46	2.81998021417E-44	yes	down	50.69	48.81	49.9	11.87	11.79	13.01	49.8	12.2233333333
BGIOSGA037328		-	0.286	-1.80622557184	4.84970028844E-46	2.97611987321E-44	yes	down	160.98	139.38	158.77	32.67	30.22	28.86	153.043333333	30.5833333333
BGIOSGA000406		-	0.295	-1.76104292954	4.89397949497E-46	2.99697001157E-44	yes	down	52.77	47.05	42.99	11.1	9.71	9.55	47.6033333333	10.12
BGIOSGA017004		-	0.148	-2.75934103282	5.65139129401E-46	3.45352247816E-44	yes	down	37.91	38.21	50.04	4.62	4.69	4.37	42.0533333333	4.56
BGIOSGA030712		-	0.004	-7.92048808242	5.67045455798E-46	3.45790738328E-44	yes	down	112.38	73.18	76.6	0.3	0.19	0.31	87.3866666667	0.266666666667
BGIOSGA024312		Carboxypeptidase [Source:UniProtKB/TrEMBL;Acc:A2YL94]	0.337	-1.57071482567	5.93107427952E-46	3.60926963688E-44	yes	down	383.32	372.05	279.26	82.06	78.62	96.3	344.876666667	85.66
BGIOSGA000824		-	4.487	2.16574633096	7.51161200747E-46	4.56154008504E-44	yes	up	13.32	11.34	11.71	43.54	35.8	40	12.1233333333	39.78
BGIOSGA011355		-	0.045	-4.4732505128	7.7616664091E-46	4.70356984391E-44	yes	down	10.02	7.31	8.48	0.26	0.26	0.35	8.60333333333	0.29
BGIOSGA019434		-	0.255	-1.97320605384	9.22849067037E-46	5.58083859916E-44	yes	down	2123.59	2064.15	2154	467.59	329.58	381.75	2113.91333333	392.973333333
BGIOSGA020511		-	9.246	3.20880799776	9.54048690654E-46	5.75754529331E-44	yes	up	14.92	8.71	11.34	83.79	73.44	75.95	11.6566666667	77.7266666667
BGIOSGA029201		Superoxide dismutase [Cu-Zn] [Source:UniProtKB/TrEMBL;Acc:A2YY59]	2.622	1.39041526108	9.74388652597E-46	5.86811948794E-44	yes	up	402.7	398.31	388.03	699.46	752.92	807.39	396.346666667	753.256666667
BGIOSGA018546		-	7.706	2.94604544064	1.18572211777E-45	7.12609193425E-44	yes	up	267.93	511.26	369.13	2456.45	2021.37	2019.48	382.773333333	2165.76666667
BGIOSGA026414		-	10.507	3.39327844941	1.61224471982E-45	9.66543402863E-44	yes	up	2.09	2.34	1.42	16.41	14.25	14.41	1.95	15.0233333333
BGIOSGA029236		-	0.199	-2.32728632133	1.61751234376E-45	9.66543402863E-44	yes	down	16.16	14.58	16.91	2.6	2.31	2.49	15.8833333333	2.46666666667
BGIOSGA004403		-	4.669	2.22321263161	1.61821588694E-45	9.66543402863E-44	yes	up	63.29	95.46	70.95	248.07	263.28	264.14	76.5666666667	258.496666667
MSTRG.30108		-	4.590	2.19851257895	1.7616227033E-45	1.05004264741E-43	yes	up	396.94	369.16	372.41	1565.41	1285.78	992.43	379.503333333	1281.20666667
BGIOSGA024878		-	0.028	-5.18000779329	2.78006124844E-45	1.65371005306E-43	yes	down	13.2	12.32	13.24	0.1	0.28	0.4	12.92	0.26
BGIOSGA010720		-	2.700	1.43321163698	2.84308372052E-45	1.68774733189E-43	yes	up	220.29	227.29	208.21	393.48	450.31	446.22	218.596666667	430.003333333
BGIOSGA020378		-	0.053	-4.23635887582	4.29957727372E-45	2.54717115556E-43	yes	down	91.51	61.2	71.98	1.67	1.62	6.36	74.8966666667	3.21666666667
BGIOSGA022671		-	0.401	-1.31786831487	5.46269564845E-45	3.22965225655E-43	yes	down	487.67	439.26	465.18	145.14	130.77	134.64	464.036666667	136.85
BGIOSGA012881		-	7.224	2.85281447308	6.5776689777E-45	3.88095811812E-43	yes	up	1.51	2.32	1.59	9.19	12.26	9.84	1.80666666667	10.43
BGIOSGA004591		Pectinesterase [Source:UniProtKB/TrEMBL;Acc:A2WVV7]	7.550	2.91647763365	6.97626936012E-45	4.10780816087E-43	yes	up	2.79	3.14	2.24	14.42	13.99	16.85	2.72333333333	15.0866666667
BGIOSGA001929		-	6.276	2.64985476008	7.04933767359E-45	4.14244715655E-43	yes	up	6.74	5.7	4.37	28.56	27.7	21.62	5.60333333333	25.96
BGIOSGA004865		Fructose-1,6-bisphosphatase, cytosolic [Source:UniProtKB/Swiss-Prot;Acc:A2WXB2]	3.172	1.66523707076	7.25416151765E-45	4.25421472228E-43	yes	up	97.27	85.27	95.39	193.35	214.61	232.95	92.6433333333	213.636666667
BGIOSGA025645		-	4.319	2.11075605022	8.05379118973E-45	4.71365549551E-43	yes	up	12.21	10.32	12.2	35.34	36.33	35.91	11.5766666667	35.86
BGIOSGA012769		-	5.716	2.51489814568	8.13568112015E-45	4.7520219362E-43	yes	up	53.87	61.65	52.06	180.69	242.41	270.63	55.86	231.243333333
BGIOSGA024885		-	0.055	-4.18369989065	1.31294957131E-44	7.65352247101E-43	yes	down	10.97	10.01	9.43	0.57	0.33	0.33	10.1366666667	0.41
BGIOSGA011529		Glycosyltransferase [Source:UniProtKB/TrEMBL;Acc:B8AMD7]	0.091	-3.45204929774	1.34682392728E-44	7.83528287932E-43	yes	down	33.06	35.5	41.96	1.78	1.79	1.27	36.84	1.61333333333
BGIOSGA024779		-	24.456	4.61212352187	1.44925650587E-44	8.41436591669E-43	yes	up	1.95	2.33	1.8	27.52	30.59	50.35	2.02666666667	36.1533333333
BGIOSGA021923		-	0.248	-2.01266947702	1.63701930962E-44	9.47860289163E-43	yes	down	205.68	190.63	233.6	37.69	37.69	37.8	209.97	37.7266666667
BGIOSGA004390		-	0.347	-1.52635772205	1.63907358859E-44	9.47860289163E-43	yes	down	105.26	93.16	100.72	25.83	24.67	25.8	99.7133333333	25.4333333333
BGIOSGA003879		-	0.157	-2.67419246039	1.70832072227E-44	9.8594510257E-43	yes	down	24.46	26.76	26.2	3.91	2.19	2.69	25.8066666667	2.93
BGIOSGA027769		-	0.137	-2.87020943111	1.95533401474E-44	1.12627239249E-42	yes	down	15.65	13.92	18.26	1.92	1.62	1.42	15.9433333333	1.65333333333
BGIOSGA030523		-	0.279	-1.84074061243	2.00348821797E-44	1.15010006112E-42	yes	down	141.67	126.63	137.02	27.14	31.76	24.17	135.106666667	27.69
BGIOSGA018038		-	3.036	1.60203415196	2.00460922369E-44	1.15010006112E-42	yes	up	45.97	55.51	46.16	117.43	108.61	103.11	49.2133333333	109.716666667
BGIOSGA034730		-	0.145	-2.78858597785	2.2753821321E-44	1.30288022556E-42	yes	down	13.47	11.14	14.73	1.5	1.39	1.54	13.1133333333	1.47666666667
BGIOSGA023678		Lon protease homolog, mitochondrial [Source:UniProtKB/Swiss-Prot;Acc:A2YQ56]	0.277	-1.85409618538	2.37104355617E-44	1.35498850613E-42	yes	down	34.42	31.9	29.04	5.87	6.86	6.75	31.7866666667	6.49333333333
BGIOSGA029075		-	0.157	-2.67469790311	4.11777830305E-44	2.34858696626E-42	yes	down	319.28	191.44	260.52	32.69	24.78	28.8	257.08	28.7566666667
BGIOSGA011068		-	0.203	-2.30144910792	4.36640496568E-44	2.48551834915E-42	yes	down	44.41	39.26	48.02	6.32	6.67	6.62	43.8966666667	6.53666666667
BGIOSGA000854		-	0.327	-1.61402167265	4.51322391325E-44	2.56407533571E-42	yes	down	42.84	43.03	43	11.87	9.89	10.24	42.9566666667	10.6666666667
BGIOSGA026707		-	4.041	2.01485555981	5.66750466984E-44	3.21357457771E-42	yes	up	41.55	40.44	42.8	147.95	105.84	116.98	41.5966666667	123.59
BGIOSGA005842		-	3.609	1.85161631839	8.85072018201E-44	5.00874997382E-42	yes	up	12.09	12.6	11.06	27.76	27.32	28.83	11.9166666667	27.97
BGIOSGA010878		-	3.172	1.66517426429	9.89170704665E-44	5.58698979753E-42	yes	up	26.55	21.27	22.63	52.46	50.91	52.65	23.4833333333	52.0066666667
BGIOSGA021649		-	5.460	2.44902746422	1.01544237744E-43	5.7242612161E-42	yes	up	18.73	27.78	21.3	100.81	81.61	88.35	22.6033333333	90.2566666667
BGIOSGA031606		-	2.895	1.53366858747	1.04314458987E-43	5.86905025731E-42	yes	up	105.46	105.81	90.9	199.49	213.02	229.62	100.723333333	214.043333333
BGIOSGA036922		-	3.650	1.86786473058	1.22349263844E-43	6.87045441449E-42	yes	up	40.04	33	32.75	78.3	91.96	86.25	35.2633333333	85.5033333333
BGIOSGA012836		-	4.485	2.16513865425	1.68379922437E-43	9.43706201126E-42	yes	up	8.74	7.95	6.69	28.5	22.94	24.92	7.79333333333	25.4533333333
BGIOSGA012218		-	2.460	1.29853237271	1.88755120557E-43	1.05586710515E-41	yes	up	40.29	42	39.96	76.9	74.19	78.25	40.75	76.4466666667
BGIOSGA012614		-	0.329	-1.60595645732	1.96164919143E-43	1.09521020499E-41	yes	down	108.71	95.38	111.08	24.39	24.34	26.83	105.056666667	25.1866666667
BGIOSGA028889		-	6.294	2.65408847177	2.10139810461E-43	1.17098597829E-41	yes	up	6.69	6.47	7.21	35.44	26.79	31.77	6.79	31.3333333333
BGIOSGA027915		-	0.213	-2.2284594962	2.38484782219E-43	1.32639490348E-41	yes	down	128.54	106.55	104.15	21.45	16.71	15.02	113.08	17.7266666667
BGIOSGA004029		-	0.211	-2.24769089524	2.58395511567E-43	1.43439096192E-41	yes	down	59.31	53.74	57.33	10.47	6.87	7.33	56.7933333333	8.22333333333
BGIOSGA018896		-	0.405	-1.30297457238	2.62519796541E-43	1.45450968415E-41	yes	down	77.41	73.19	80.95	24.52	22.86	21.87	77.1833333333	23.0833333333
BGIOSGA008712		-	0.393	-1.34736062935	3.00971419506E-43	1.66438339365E-41	yes	down	143.22	132.71	148.07	55.65	52.42	52.75	141.333333333	53.6066666667
BGIOSGA004323		-	5.986	2.58158615629	3.09123964778E-43	1.70622350806E-41	yes	up	14.76	12.42	9.01	56.57	53.25	48.71	12.0633333333	52.8433333333
BGIOSGA003233		Peroxidase [Source:UniProtKB/TrEMBL;Acc:A2WNB5]	14.136	3.82125207748	3.49434080341E-43	1.92506411533E-41	yes	up	3.06	1.91	1.73	25.47	25.23	18.7	2.23333333333	23.1333333333
BGIOSGA002480		-	721.649	9.49515423281	3.8309879081E-43	2.10653641344E-41	yes	up	0.24	1.04	0.23	384.71	185.8	224.1	0.503333333333	264.87
ENSRNA049495573	LSU_rRNA_eukarya	Eukaryotic large subunit ribosomal RNA	6.400	2.67802329501	4.93922114642E-43	2.71079367372E-41	yes	up	2938.21	2431.91	2835.94	13256.37	14360.49	8301.21	2735.35333333	11972.69
BGIOSGA021331		-	0.023	-5.45169532744	5.86328488412E-43	3.21188758398E-41	yes	down	12.62	12.77	13.25	0.38	0.1	0.18	12.88	0.22
BGIOSGA031408		-	23.922	4.58029237633	6.49998077923E-43	3.55397445312E-41	yes	up	2.58	3.3	2.46	32.08	37.33	69.84	2.78	46.4166666667
BGIOSGA004186		-	0.370	-1.4350141481	7.31332127406E-43	3.99117991032E-41	yes	down	148.91	135.92	133.63	35.34	39.55	40.2	139.486666667	38.3633333333
BGIOSGA003753		-	0.214	-2.2218403202	7.55292192412E-43	4.11422084136E-41	yes	down	63.52	47.26	51.41	9.44	8.41	9.34	54.0633333333	9.06333333333
MSTRG.25485		-	4.487	2.16569329696	8.20311453658E-43	4.46004104E-41	yes	up	11.08	14.67	12.48	37.38	46.68	41.94	12.7433333333	42
BGIOSGA010815		-	16.824	4.0724235669	8.53871193455E-43	4.63384426777E-41	yes	up	7.97	7.49	4.95	46.03	118.04	80.32	6.80333333333	81.4633333333
BGIOSGA016438		-	0.391	-1.35403791692	9.8557763673E-43	5.33863729929E-41	yes	down	55.75	51.16	53.25	15.46	15.33	14.38	53.3866666667	15.0566666667
MSTRG.20179		-	3.740	1.903068417	1.11276261917E-42	6.01636413872E-41	yes	up	59.89	60.23	57.7	152.93	156.91	167.88	59.2733333333	159.24
BGIOSGA010348		-	0.145	-2.79036874493	1.14424381024E-42	6.1750953529E-41	yes	down	18.71	16.03	16.42	1.9	2.13	1.43	17.0533333333	1.82
BGIOSGA002067		Salt stress root protein RS1 [Source:UniProtKB/Swiss-Prot;Acc:A2WMG6]	0.303	-1.7234618079	1.1516019299E-42	6.20329572905E-41	yes	down	994.26	1047.68	1039.63	269.72	210.51	235.77	1027.19	238.666666667
BGIOSGA029995		-	0.174	-2.52383340413	1.26630741198E-42	6.80856746757E-41	yes	down	68.66	61.05	65.24	8.5	7.7	5.28	64.9833333333	7.16
BGIOSGA004471		-	0.299	-1.74326313548	1.36648383138E-42	7.33363130759E-41	yes	down	52.54	44.63	50.4	10.17	10.64	11.62	49.19	10.81
BGIOSGA035267		-	4.182	2.06407734982	1.50320659085E-42	8.05253652203E-41	yes	up	7.3	8.26	7.51	24.75	21.35	24.8	7.69	23.6333333333
BGIOSGA021349		-	5.629	2.49286227879	1.54613547152E-42	8.26727731538E-41	yes	up	67.23	108.49	78.78	392.78	299.23	394.85	84.8333333333	362.286666667
BGIOSGA031759		-	2.742	1.4553683861	1.650806967E-42	8.81076569834E-41	yes	up	43.18	45.84	47.34	94.09	86.79	93.59	45.4533333333	91.49
BGIOSGA025356		-	0.190	-2.39436375107	1.8056964311E-42	9.61979812964E-41	yes	down	16.28	13.74	14.77	1.84	2.46	2.52	14.93	2.27333333333
BGIOSGA037398		-	0.124	-3.01138657287	1.81781373459E-42	9.66664824712E-41	yes	down	16	14.36	14.1	1.16	1.29	1.6	14.82	1.35
BGIOSGA015028		-	0.354	-1.49856237292	2.28070175362E-42	1.2106031498E-40	yes	down	102.12	100.69	105.43	29.23	27.24	23.82	102.746666667	26.7633333333
BGIOSGA000394		-	12.385	3.63055340594	2.34099001896E-42	1.24034094119E-40	yes	up	1.76	3.2	2.37	17.43	27.58	21.69	2.44333333333	22.2333333333
BGIOSGA003054		-	7.566	2.91946816397	2.91268723451E-42	1.54044084141E-40	yes	up	4.08	3.3	2.67	18.58	15.88	21.59	3.35	18.6833333333
BGIOSGA033214		-	0.390	-1.3589635019	3.05768853919E-42	1.61419318018E-40	yes	down	39.71	40.69	39.74	12	12	10.52	40.0466666667	11.5066666667
BGIOSGA005591		-	16.168	4.01506453204	3.33481111837E-42	1.75730046759E-40	yes	up	2.69	2.27	2.32	39.62	25.26	21.57	2.42666666667	28.8166666667
BGIOSGA012776		-	2.707	1.4367537696	5.2035150337E-42	2.73706772695E-40	yes	up	22.55	20.2	22.9	44.02	43.29	43.32	21.8833333333	43.5433333333
BGIOSGA004881		-	3.167	1.66302635494	5.40103204407E-42	2.83583429779E-40	yes	up	410.18	347.23	398.93	835.69	842.12	992.62	385.446666667	890.143333333
BGIOSGA003260		-	4.428	2.14680349254	9.43523603451E-42	4.9450837076E-40	yes	up	164.72	143.24	105.32	429.22	461.21	486.05	137.76	458.826666667
BGIOSGA036265		Chloride channel protein [Source:UniProtKB/TrEMBL;Acc:B8BPF4]	10.613	3.40772648929	1.10016247866E-41	5.75567017612E-40	yes	up	1.16	1.44	2.25	12.02	14.1	11.32	1.61666666667	12.48
BGIOSGA017412		-	3.253	1.7015542433	1.10767157051E-41	5.7845512824E-40	yes	up	615.57	723.41	645.83	1338.2	1620.23	1682.41	661.603333333	1546.94666667
BGIOSGA029534		-	0.210	-2.25374458963	1.18444740054E-41	6.1744096751E-40	yes	down	59.92	53.58	61.72	8.34	8.19	10.41	58.4066666667	8.98
BGIOSGA015083		-	0.298	-1.74513085558	1.24997368526E-41	6.50433534111E-40	yes	down	81.45	69.9	80.37	19.07	15.4	17.67	77.24	17.38
BGIOSGA023558		-	0.425	-1.23327042518	1.28945248352E-41	6.69778461438E-40	yes	down	70.1	76.11	74.26	23.87	22.39	22.38	73.49	22.88
BGIOSGA025682		-	0.263	-1.92656839067	1.31017295073E-41	6.79328178087E-40	yes	down	1879.62	1636.86	2061.45	322	343.23	408.96	1859.31	358.063333333
BGIOSGA001740		Carboxypeptidase [Source:UniProtKB/TrEMBL;Acc:B8A7F9]	0.208	-2.26237608983	1.31733769514E-41	6.81827738014E-40	yes	down	188.2	139.47	161.79	20.44	26.76	28.08	163.153333333	25.0933333333
BGIOSGA009042		-	3.618	1.85516636805	1.44770160016E-41	7.4797058873E-40	yes	up	401.02	321.56	298.76	850.58	942.73	1007.09	340.446666667	933.466666667
BGIOSGA012108		-	0.442	-1.17934334472	1.61098758653E-41	8.30858278671E-40	yes	down	40.03	39.52	38.66	12.59	13.18	12.69	39.4033333333	12.82
BGIOSGA036750		-	4.960	2.31020685551	1.79431320732E-41	9.23769603088E-40	yes	up	3.93	4.11	4.66	15.03	22.06	19.78	4.23333333333	18.9566666667
BGIOSGA015056		-	0.126	-2.98932763196	1.80285775516E-41	9.26528734664E-40	yes	down	10.13	9.86	10.2	0.92	0.99	0.88	10.0633333333	0.93
BGIOSGA019187		Chromatin-remodeling complex ATPase [Source:UniProtKB/TrEMBL;Acc:A2Y0G1]	0.424	-1.23731926927	1.83270678322E-41	9.40207670375E-40	yes	down	37.61	36.77	35.15	11.14	11.81	11.22	36.51	11.39
BGIOSGA013639		-	0.226	-2.14308675513	1.87619863929E-41	9.6082510598E-40	yes	down	29.6	26.78	30.45	5.58	4.76	4.13	28.9433333333	4.82333333333
BGIOSGA016340		Arogenate dehydratase [Source:UniProtKB/TrEMBL;Acc:A2XT43]	3.749	1.90631778137	1.9482898958E-41	9.95990447963E-40	yes	up	27.57	22.67	29.18	73.56	68.28	76.82	26.4733333333	72.8866666667
BGIOSGA029367		-	0.256	-1.96812202033	2.20471358967E-41	1.12510015608E-39	yes	down	115.57	109.44	108.42	27.4	19.57	19.01	111.143333333	21.9933333333
BGIOSGA022996		-	0.189	-2.40104904927	2.45456723422E-41	1.25041071294E-39	yes	down	92.42	75.42	87.02	14.44	12	10.06	84.9533333333	12.1666666667
BGIOSGA012139		-	0.258	-1.951911241	2.51763269105E-41	1.2802954496E-39	yes	down	77.76	72.49	71.01	16.79	13.87	11.48	73.7533333333	14.0466666667
BGIOSGA018673		-	3.391	1.76161823457	2.90924192223E-41	1.47685914544E-39	yes	up	218.37	211.57	223.1	449.04	558.23	569.7	217.68	525.656666667
MSTRG.7029		-	0.127	-2.97706180533	3.04761886903E-41	1.5444100638E-39	yes	down	17.88	16.37	13.49	1.58	1.62	1.26	15.9133333333	1.48666666667
BGIOSGA010365		Secretory carrier-associated membrane protein [Source:UniProtKB/TrEMBL;Acc:B8AL64]	0.160	-2.6445301846	3.58082358404E-41	1.81146080717E-39	yes	down	56.29	53.7	58.24	8.36	6.24	5.12	56.0766666667	6.57333333333
BGIOSGA029265		-	8.251	3.04456931604	3.92589234077E-41	1.98257563209E-39	yes	up	4.14	5.26	3.87	32.59	22.17	25.5	4.42333333333	26.7533333333
BGIOSGA004006		-	5.238	2.38909512027	6.18028675353E-41	3.11563572074E-39	yes	up	9.3	13.21	8.75	39.82	45.82	37.63	10.42	41.09
BGIOSGA022821		-	0.104	-3.26755987088	6.19725527738E-41	3.11878480118E-39	yes	down	35.07	40.68	35.24	4.27	2.68	1.84	36.9966666667	2.93
BGIOSGA024241		-	5.472	2.45205332607	6.25217048151E-41	3.14098678698E-39	yes	up	18.16	17.47	13.44	55.03	67.67	73.39	16.3566666667	65.3633333333
BGIOSGA000931		-	14.551	3.86305281315	6.66090097188E-41	3.34055668052E-39	yes	up	1.21	1.35	0.77	10.19	12.39	12.93	1.11	11.8366666667
BGIOSGA038091		-	0.284	-1.81787161202	7.10402685842E-41	3.55665978069E-39	yes	down	26.55	24.41	26	5.45	5.06	5.96	25.6533333333	5.49
BGIOSGA023261		DNA-directed RNA polymerase subunit [Source:UniProtKB/TrEMBL;Acc:B8B4L0]	0.176	-2.5043381772	7.87065453088E-41	3.93370445007E-39	yes	down	11.04	8.88	9.55	1.19	1.44	1.1	9.82333333333	1.24333333333
BGIOSGA029371		-	2.427	1.27933912791	8.78580400199E-41	4.38355860737E-39	yes	up	336.37	325.18	312	504.86	517.81	560.02	324.516666667	527.563333333
BGIOSGA023662		-	2.411	1.26947197755	8.8267633699E-41	4.39645364561E-39	yes	up	226.13	247.7	251.53	416.96	470.1	457.59	241.786666667	448.216666667
BGIOSGA028950		-	0.255	-1.97254158514	8.89106414873E-41	4.42091066595E-39	yes	down	58.15	65.01	66	13.87	11.48	10.11	63.0533333333	11.82
BGIOSGA025868		-	0.069	-3.85837871129	9.10957314789E-41	4.52183043901E-39	yes	down	13.59	14.28	17.19	1.06	0.75	0.52	15.02	0.776666666667
BGIOSGA035032		-	0.351	-1.50915209632	9.15428682722E-41	4.53628441619E-39	yes	down	38.71	38.6	37.68	11.1	9.44	9.06	38.33	9.86666666667
BGIOSGA005922		-	3.291	1.71855660689	1.18050727166E-40	5.83989719697E-39	yes	up	66.84	76.3	67.3	147.42	175.23	185.19	70.1466666667	169.28
BGIOSGA024702		-	5.311	2.40899793162	1.27203865037E-40	6.28201362683E-39	yes	up	100.81	92.85	64.6	350.7	406.75	803.2	86.0866666667	520.216666667
BGIOSGA009805		-	4.167	2.05913145841	1.38884856833E-40	6.84725883993E-39	yes	up	9.33	9.01	9.26	27.34	25.36	31.75	9.2	28.15
BGIOSGA023292		-	0.313	-1.67767794912	1.40747353927E-40	6.92734184606E-39	yes	down	60.99	49.47	54.09	13.15	12.72	12.25	54.85	12.7066666667
BGIOSGA013917		-	5.342	2.41742364064	1.63593012092E-40	8.03816475633E-39	yes	up	5.24	6.52	6.02	29.58	22.82	20.44	5.92666666667	24.28
BGIOSGA004102		-	0.079	-3.65589512085	1.81308768965E-40	8.89360787801E-39	yes	down	12.05	10.54	10.63	0.44	0.66	0.87	11.0733333333	0.656666666667
BGIOSGA028928		-	0.377	-1.40894789034	2.20411396857E-40	1.07934793128E-38	yes	down	128.91	120.89	136.16	41.12	36.58	38.24	128.653333333	38.6466666667
BGIOSGA001172		-	0.222	-2.17084500772	2.33690306824E-40	1.14245103275E-38	yes	down	201.46	156.05	182.92	35.53	24.87	27.87	180.143333333	29.4233333333
BGIOSGA032014		-	0.159	-2.64885774795	2.43633913126E-40	1.18906430621E-38	yes	down	99.11	83.9	103.24	12.21	8.2	12.12	95.4166666667	10.8433333333
BGIOSGA025135		-	0.274	-1.86826803454	2.47945690646E-40	1.20808111382E-38	yes	down	636.69	526.53	704.11	123.05	112.13	132.01	622.443333333	122.396666667
BGIOSGA005943		-	4.763	2.25185695864	2.55832044268E-40	1.24442182336E-38	yes	up	15.2	18.77	18.62	78.12	59.07	54.47	17.53	63.8866666667
BGIOSGA004372		Malic enzyme [Source:UniProtKB/TrEMBL;Acc:B8A8R6]	0.359	-1.47882742318	2.61273406088E-40	1.26876808619E-38	yes	down	487.74	479.33	487.69	138.19	117.02	108.12	484.92	121.11
BGIOSGA005359		-	0.359	-1.47844907732	2.80031570549E-40	1.35759305402E-38	yes	down	416.53	363.8	438.81	111.73	103.81	105.95	406.38	107.163333333
BGIOSGA029158		-	6.959	2.79877783071	2.97960546782E-40	1.44210921544E-38	yes	up	3.82	2.96	2.86	10.5	9.75	10.68	3.21333333333	10.31
BGIOSGA015106		-	0.278	-1.84432329908	3.06334470185E-40	1.48017559282E-38	yes	down	200.3	178.06	207.88	40.07	34.28	43.61	195.413333333	39.32
BGIOSGA017796		-	4.220	2.07712415594	3.63323531599E-40	1.75262933452E-38	yes	up	23.06	28.99	23.36	72.42	76.93	82.61	25.1366666667	77.32
BGIOSGA012670		-	0.223	-2.16737718801	3.86794598984E-40	1.86276180385E-38	yes	down	17.7	17.02	20.54	3.41	2.97	2.84	18.42	3.07333333333
BGIOSGA019360		-	5.227	2.38585875496	4.33306119031E-40	2.08330717196E-38	yes	up	57.87	82.05	50.54	274.54	235.71	218.83	63.4866666667	243.026666667
BGIOSGA010964		-	0.456	-1.13161493899	5.02922476601E-40	2.41402788768E-38	yes	down	227.39	213.21	218.15	77.37	72.74	68.29	219.583333333	72.8
BGIOSGA023705		-	0.352	-1.50480130291	5.08237695386E-40	2.43552192477E-38	yes	down	25.91	24.95	25.02	7.41	6.54	6.31	25.2933333333	6.75333333333
BGIOSGA007690		-	57.506	5.84564956216	5.38733612013E-40	2.57741501747E-38	yes	up	0.23	0.19	0.3	9.49	6.89	11.37	0.24	9.25
BGIOSGA014316		-	2.566	1.3597765302	5.64138092873E-40	2.69452361995E-38	yes	up	12.92	11.81	12.57	22.62	24.23	23.7	12.4333333333	23.5166666667
BGIOSGA011865		-	0.191	-2.39030045175	6.40739697425E-40	3.05538300307E-38	yes	down	34.49	36.96	38.13	5.15	5.57	3.68	36.5266666667	4.8
BGIOSGA006257		-	3.397	1.76415620588	6.52091814055E-40	3.10442662639E-38	yes	up	135.8	128.88	129.87	331.83	337.31	441.78	131.516666667	370.306666667
BGIOSGA032010		-	0.240	-2.05915146251	6.68455319076E-40	3.17712881067E-38	yes	down	44.65	37.58	40.74	8.01	7.44	6.23	40.99	7.22666666667
BGIOSGA012921		-	0.355	-1.4941084654	8.72004129313E-40	4.13782318327E-38	yes	down	284.68	264.9	300.45	68.82	70.58	83.58	283.343333333	74.3266666667
BGIOSGA007487		-	0.405	-1.30324411429	9.01182331138E-40	4.26931460067E-38	yes	down	33.53	33.72	31.83	9.7	9.48	10.4	33.0266666667	9.86
BGIOSGA008708		-	0.281	-1.83328836923	1.07169114762E-39	5.06883774016E-38	yes	down	23.8	22.49	22.97	4.71	3.87	4.74	23.0866666667	4.44
BGIOSGA011688		-	6.780	2.76125455193	1.14088546853E-39	5.38735008257E-38	yes	up	2.69	2.84	2.07	11.67	11.57	14.56	2.53333333333	12.6
BGIOSGA004458		-	2.802	1.48669051208	1.15193116727E-39	5.4306926732E-38	yes	up	188.84	193.09	190.54	335.82	414.85	449.29	190.823333333	399.986666667
BGIOSGA034868		-	0.103	-3.2728101835	1.31862883962E-39	6.20651710146E-38	yes	down	19.21	15.53	16.4	1.53	1.06	1.31	17.0466666667	1.3
BGIOSGA008536		Elongation factor Tu [Source:UniProtKB/TrEMBL;Acc:B8AEQ9]	3.359	1.74814692719	1.58537541435E-39	7.44998385342E-38	yes	up	333.22	364.22	345.51	714.52	899.22	959.99	347.65	857.91
BGIOSGA014266		-	0.489	-1.03274305047	1.6791431296E-39	7.87788957321E-38	yes	down	467.33	440.49	458.85	167.59	172.44	167.67	455.556666667	169.233333333
BGIOSGA010638		-	0.262	-1.93310387183	2.23680131126E-39	1.04773070116E-37	yes	down	32.86	31.4	31	7.17	5.23	7.3	31.7533333333	6.56666666667
BGIOSGA034482		Purple acid phosphatase [Source:UniProtKB/TrEMBL;Acc:B8BJ49]	3.738	1.90233790063	2.388430957E-39	1.1169562649E-37	yes	up	11.81	11.87	9.5	30.67	30.27	34.12	11.06	31.6866666667
BGIOSGA015055		-	0.408	-1.29363532818	2.45064566056E-39	1.14421157262E-37	yes	down	75.81	67.32	70.57	21.88	21.66	20.65	71.2333333333	21.3966666667
BGIOSGA023947		-	0.139	-2.85022161312	2.60761794511E-39	1.21555113441E-37	yes	down	52.88	56.91	72.78	4.77	6.63	7.18	60.8566666667	6.19333333333
BGIOSGA000418		-	0.114	-3.12878279724	2.78606660105E-39	1.29665768466E-37	yes	down	8.93	7.94	8.32	0.89	0.53	0.7	8.39666666667	0.706666666667
BGIOSGA006245		-	0.051	-4.30592514273	3.17083023508E-39	1.47337236227E-37	yes	down	9.18	8.37	9.51	0.4	0.28	0.33	9.02	0.336666666667
BGIOSGA024717		-	0.170	-2.55599288765	3.24429096313E-39	1.50510264012E-37	yes	down	22.42	19.15	19.09	3.2	2.26	2.18	20.22	2.54666666667
BGIOSGA012309		-	11.416	3.51300982316	3.35818326093E-39	1.55545915118E-37	yes	up	268.31	472.44	200.45	2785.93	2191.2	2484.14	313.733333333	2487.09
BGIOSGA015734		-	0.229	-2.12701690178	3.87539869401E-39	1.79217165678E-37	yes	down	50.24	50.35	45.51	9.6	6.72	8.26	48.7	8.19333333333
MSTRG.21195		-	0.193	-2.37139052247	4.44532316904E-39	2.05246921176E-37	yes	down	47.24	39.92	52.01	7.55	5.43	6.79	46.39	6.59
BGIOSGA010963		-	2.924	1.54806685276	5.32223187867E-39	2.45345611548E-37	yes	up	226.91	225.67	240.43	432.04	508.71	535.22	231.003333333	491.99
MSTRG.11574		-	5.282	2.40106619141	6.73482513162E-39	3.09972457957E-37	yes	up	12.92	10.74	14.58	51.1	52.81	43.76	12.7466666667	49.2233333333
BGIOSGA009543		-	7.978	2.9959718754	6.92816478256E-39	3.18367230956E-37	yes	up	29.66	20.15	21.46	152.91	129.72	120.12	23.7566666667	134.25
BGIOSGA013620		-	5.995	2.58364969539	7.08136291247E-39	3.24893823972E-37	yes	up	15	9.85	9.66	52.67	45.58	53.16	11.5033333333	50.47
BGIOSGA025340		Glycosyltransferase [Source:UniProtKB/TrEMBL;Acc:A2YJ67]	5.522	2.4653020318	7.76617783598E-39	3.55752095895E-37	yes	up	9.25	10.01	12.1	50.23	35.96	33.74	10.4533333333	39.9766666667
BGIOSGA008549		-	0.289	-1.79321034058	7.94563719546E-39	3.6340046343E-37	yes	down	57.38	49.87	57.37	14.11	11.54	11.76	54.8733333333	12.47
BGIOSGA011343		-	2.777	1.47370429978	8.31529436154E-39	3.79710019448E-37	yes	up	16.01	15.05	14.35	28.99	30.81	33.03	15.1366666667	30.9433333333
BGIOSGA022666		-	0.304	-1.71709080911	8.33886778644E-39	3.80189633498E-37	yes	down	35.08	31.45	34.41	12.04	10.48	8.06	33.6466666667	10.1933333333
BGIOSGA004505		-	0.294	-1.76472881169	8.45419465445E-39	3.84844466524E-37	yes	down	28.01	26.68	26.77	5.7	6.08	5.85	27.1533333333	5.87666666667
BGIOSGA027864		-	0.470	-1.08948502227	9.867034303E-39	4.48456709071E-37	yes	down	82.06	84.41	83.92	33.08	34.5	33.55	83.4633333333	33.71
BGIOSGA017956		-	0.259	-1.94869445526	1.18078369672E-38	5.35828957413E-37	yes	down	28.21	28.03	30.9	4.98	4.57	9.09	29.0466666667	6.21333333333
BGIOSGA026786		Blue copper protein [Source:UniProtKB/TrEMBL;Acc:A2YWC7]	68.752	6.10333798072	1.19016870172E-38	5.39246529529E-37	yes	up	1.57	0.87	1.09	79.23	56.36	39.28	1.17666666667	58.29
BGIOSGA031619		DNA-directed RNA polymerase subunit beta [Source:UniProtKB/TrEMBL;Acc:B8BHP0]	0.170	-2.5558835702	1.22639217038E-38	5.54794641557E-37	yes	down	16.51	13.31	15.57	1.42	2.16	2.1	15.13	1.89333333333
MSTRG.11252		-	0.094	-3.41360074881	1.29424006731E-38	5.84578494998E-37	yes	down	6.7	6.69	7.78	0.38	0.42	0.66	7.05666666667	0.486666666667
BGIOSGA025248		-	90.597	6.50139487577	1.34832862099E-38	6.08064851586E-37	yes	up	5.5	6.19	7.74	251.31	346.29	785.05	6.47666666667	460.883333333
BGIOSGA003542		-	0.201	-2.31541020437	1.48348656822E-38	6.67982311089E-37	yes	down	23.15	23.66	27.05	3.41	4.15	3.26	24.62	3.60666666667
BGIOSGA029398		-	3.352	1.74482429559	1.54345845184E-38	6.93912201655E-37	yes	up	32.32	34.58	32.81	83.71	80	79.44	33.2366666667	81.05
BGIOSGA014832		-	0.155	-2.69388663627	1.56017192184E-38	7.00343840471E-37	yes	down	6.17	5.29	6.21	0.81	0.61	0.61	5.89	0.676666666667
BGIOSGA006276		-	0.233	-2.09963685145	1.59913632427E-38	7.16728465339E-37	yes	down	87.2	71.6	90.29	16.27	13.01	13.38	83.03	14.22
BGIOSGA028850		-	2.819	1.49496047757	1.71575497126E-38	7.67813547755E-37	yes	up	31.11	28.37	29.94	66.64	65.48	58.53	29.8066666667	63.55
BGIOSGA002265		-	0.291	-1.78267346759	2.11135932088E-38	9.43398155542E-37	yes	down	127.26	102.81	130.4	26.4	25.92	24.62	120.156666667	25.6466666667
BGIOSGA005797		-	4.464	2.15841201232	2.12318382436E-38	9.47226550353E-37	yes	up	9.44	10.02	7.57	30.28	31.43	30	9.01	30.57
BGIOSGA010166		-	0.085	-3.56424156618	2.15230623661E-38	9.58748603532E-37	yes	down	10.99	11.03	9.33	0.57	0.63	0.74	10.45	0.646666666667
BGIOSGA029476		Purple acid phosphatase [Source:UniProtKB/TrEMBL;Acc:B8BDB2]	4.390	2.13409524196	2.21452221627E-38	9.84954468301E-37	yes	up	9.01	7.7	9.14	31.78	28.2	23.53	8.61666666667	27.8366666667
BGIOSGA034717		-	3.780	1.91822538097	2.24596277751E-38	9.97413210261E-37	yes	up	40.05	36.63	30.65	94.87	94.7	105.89	35.7766666667	98.4866666667
BGIOSGA020659		-	3.219	1.68649168503	2.46633262858E-38	1.09360798019E-36	yes	up	269.82	281.03	288.19	547.92	700.91	711.78	279.68	653.536666667
BGIOSGA037054		-	0.204	-2.29248312317	2.65785842803E-38	1.17673951225E-36	yes	down	13.79	12.29	12.77	1.55	2.17	2.12	12.95	1.94666666667
BGIOSGA033719		Mannose-6-phosphate isomerase [Source:UniProtKB/TrEMBL;Acc:A2ZFV6]	7.079	2.82354531488	3.00484031127E-38	1.32834034915E-36	yes	up	3.02	2.39	3.16	13.51	14.71	16.34	2.85666666667	14.8533333333
BGIOSGA004100		-	2.673	1.41836498431	3.03814374425E-38	1.3410246621E-36	yes	up	70.38	63.91	67.91	117.86	139.79	131.95	67.4	129.866666667
BGIOSGA014353		-	8.177	3.0316192619	3.07713222001E-38	1.35617609115E-36	yes	up	343.56	266.56	200.36	1273.96	1366.84	2188.86	270.16	1609.88666667
BGIOSGA014959		-	3.771	1.91509536263	3.53963424535E-38	1.5576532667E-36	yes	up	9.4	8.82	9.97	29.74	24.78	23.77	9.39666666667	26.0966666667
BGIOSGA001873		-	7.978	2.99611336652	3.59585391137E-38	1.58000299961E-36	yes	up	1.05	0.98	1.03	6.04	5.74	6.15	1.02	5.97666666667
BGIOSGA023848		Dirigent protein [Source:UniProtKB/TrEMBL;Acc:A2YP29]	38.695	5.27406004152	3.7539374097E-38	1.64697634047E-36	yes	up	1.66	2.93	0.65	66.57	42.6	37.65	1.74666666667	48.94
BGIOSGA025506		-	0.210	-2.25126674823	4.26985493457E-38	1.87050512556E-36	yes	down	8.37	8.86	8.48	1.56	1.41	1	8.57	1.32333333333
BGIOSGA033962		-	0.113	-3.1498482435	4.38632503431E-38	1.9186379338E-36	yes	down	6.9	6.84	6.4	0.45	0.71	0.51	6.71333333333	0.556666666667
BGIOSGA029739		-	2.734	1.45082344738	5.1722059065E-38	2.258995877E-36	yes	up	25.34	26.7	22.79	49.42	50.58	49.21	24.9433333333	49.7366666667
BGIOSGA013344	MRS2-A	Magnesium transporter MRS2-A, chloroplastic [Source:UniProtKB/Swiss-Prot;Acc:B8APK3]	4.898	2.29226664417	5.6726680597E-38	2.47386159701E-36	yes	up	7.75	6.66	9.14	25.39	30.84	28.59	7.85	28.2733333333
BGIOSGA017951		-	0.230	-2.11795568653	6.13619362728E-38	2.67200000345E-36	yes	down	16.37	15.58	16.37	2.98	2.83	2.38	16.1066666667	2.73
BGIOSGA006004		-	2.839	1.5052311265	6.68865510662E-38	2.90821524277E-36	yes	up	162.78	194	148.69	363.59	351.23	329.66	168.49	348.16
BGIOSGA036243		-	7.708	2.94636062907	7.02769350909E-38	3.05106789243E-36	yes	up	14.46	20.16	10.28	91.26	76.28	84.02	14.9666666667	83.8533333333
BGIOSGA007199		-	0.417	-1.26193700659	8.48514976834E-38	3.67833139287E-36	yes	down	135.35	128.29	130.13	39.78	42.98	37.32	131.256666667	40.0266666667
BGIOSGA000633		-	3.411	1.77007981552	9.15702497714E-38	3.96368366868E-36	yes	up	165.63	170.55	169.11	349.06	426.07	470.48	168.43	415.203333333
BGIOSGA023780		-	5.792	2.53414857903	1.0490346928E-37	4.53407446421E-36	yes	up	6.02	6.32	5	21.72	29.34	23.51	5.78	24.8566666667
BGIOSGA016505		-	2.838	1.50473005761	1.35498245158E-37	5.84773435483E-36	yes	up	96.15	114.06	100.81	198.99	239.18	209.61	103.673333333	215.926666667
BGIOSGA031160		-	0.228	-2.13403016396	1.39820367636E-37	6.02532570933E-36	yes	down	79.77	84.68	79.73	17.55	11.31	15.81	81.3933333333	14.89
BGIOSGA016877		-	0.300	-1.73788551283	1.47242240897E-37	6.3357726379E-36	yes	down	10.6	9.56	9.73	2.06	2.1	2.45	9.96333333333	2.20333333333
BGIOSGA007253		-	38.259	5.25772742385	1.8850030629E-37	8.09910917186E-36	yes	up	0.6	0.6	0.18	10.52	11.95	15.97	0.46	12.8133333333
BGIOSGA016092		-	0.227	-2.13956796837	1.9324753014E-37	8.29083208955E-36	yes	down	81.31	73.6	93.22	16.77	13.59	11.45	82.71	13.9366666667
BGIOSGA017399		-	7.572	2.92075451413	2.24584902205E-37	9.62109813748E-36	yes	up	2.29	2.56	2.34	11.14	14.19	14.63	2.39666666667	13.32
BGIOSGA005750		-	0.399	-1.32695437971	2.26469999663E-37	9.68758727968E-36	yes	down	44.68	42.72	45.8	13	14.08	12.07	44.4	13.05
BGIOSGA007838		-	15.259	3.93160336412	2.3086638438E-37	9.86114741388E-36	yes	up	1.79	1.94	2.27	29.41	18.21	19.4	2	22.34
BGIOSGA001887		-	22.826	4.51260451536	2.34050971433E-37	9.9825141599E-36	yes	up	0.41	0.75	0.63	9.56	8.36	12.17	0.596666666667	10.03
BGIOSGA032499		-	0.339	-1.56154332504	2.42222023547E-37	1.03158919779E-35	yes	down	86.29	77.12	75.48	19.79	18.61	14.31	79.63	17.57
BGIOSGA026621		-	7.558	2.91805028366	2.47444351185E-37	1.05228966188E-35	yes	up	2.4	4.22	2.75	15.67	17.43	18.75	3.12333333333	17.2833333333
BGIOSGA008267		-	5.406	2.43451392434	2.68974771426E-37	1.14218075201E-35	yes	up	14.46	14.28	11.41	65.17	40.46	54.24	13.3833333333	53.29
MSTRG.4935		-	0.167	-2.58249123941	3.35816529609E-37	1.4239404101E-35	yes	down	21.84	16.41	20.93	2.82	2.09	2.37	19.7266666667	2.42666666667
BGIOSGA037067		RNA cytidine acetyltransferase [Source:UniProtKB/TrEMBL;Acc:B8BNE1]	0.225	-2.15318467356	3.47649498323E-37	1.47196922958E-35	yes	down	14.75	13.33	14.49	1.96	2.82	2.26	14.19	2.34666666667
BGIOSGA029629		-	6.100	2.60882072369	3.70846300002E-37	1.56790365908E-35	yes	up	4.39	6.95	5.87	25.73	25.32	25.93	5.73666666667	25.66
BGIOSGA015545		Flavin-containing monooxygenase [Source:UniProtKB/TrEMBL;Acc:B8AVP3]	0.268	-1.89867438122	3.72622932795E-37	1.57312857317E-35	yes	down	50.21	44.06	45.54	9.96	10.55	9.34	46.6033333333	9.95
BGIOSGA022884		-	0.175	-2.51244160365	3.76469964405E-37	1.58706642386E-35	yes	down	80.89	99.14	136.7	13.03	12.98	12.31	105.576666667	12.7733333333
BGIOSGA024776		-	4.518	2.17562013433	3.93653070863E-37	1.65710282565E-35	yes	up	28.21	33.76	28.03	78.74	97.14	124.83	30	100.236666667
BGIOSGA009078		-	8.606	3.10536799858	4.13422734139E-37	1.73780931946E-35	yes	up	1.22	1.22	1.07	6.67	7.66	7.86	1.17	7.39666666667
BGIOSGA021271		-	0.219	-2.19018075643	4.20500359892E-37	1.76500930282E-35	yes	down	78.62	77.92	90.35	14.38	12.94	12.12	82.2966666667	13.1466666667
MSTRG.14664		-	3.954	1.98318148727	4.23558585023E-37	1.77528416731E-35	yes	up	7.94	10.31	8.63	29.47	26.12	28.22	8.96	27.9366666667
BGIOSGA020211		-	0.135	-2.89135899888	4.39932287831E-37	1.84125904869E-35	yes	down	46.86	46.71	58.98	3.77	4.6	4.8	50.85	4.39
BGIOSGA022469		-	2.843	1.50734365683	4.49475319313E-37	1.87849685175E-35	yes	up	304.94	282.85	310.22	544.23	661.12	666.95	299.336666667	624.1
BGIOSGA011214		-	0.258	-1.9553302781	5.70442522191E-37	2.38063588027E-35	yes	down	98.4	80.2	86.51	16.14	12	13.78	88.37	13.9733333333
BGIOSGA025997		-	2.786	1.47813231287	6.10595532589E-37	2.54455628251E-35	yes	up	24.36	28.37	26.03	50.26	56.38	54.63	26.2533333333	53.7566666667
BGIOSGA003055		-	64.617	6.01384397814	6.6356232828E-37	2.76133061588E-35	yes	up	0.46	0.7	0.66	26.56	27.67	30.49	0.606666666667	28.24
BGIOSGA000283		-	0.282	-1.82522070202	6.72732166613E-37	2.79549046606E-35	yes	down	186.3	147.91	167.03	39.28	33.73	29.72	167.08	34.2433333333
BGIOSGA022066		-	3.061	1.61418228615	6.81297157886E-37	2.82704304259E-35	yes	up	378.04	366.18	364.06	696.52	885.59	911.77	369.426666667	831.293333333
BGIOSGA027587		-	0.228	-2.13231780977	6.90347419981E-37	2.86051648895E-35	yes	down	5.48	5.04	5.07	0.76	0.91	0.95	5.19666666667	0.873333333333
BGIOSGA023093		-	6.246	2.64293266327	7.02116016054E-37	2.90514234353E-35	yes	up	56.95	104.42	72.13	425.63	317.5	331.28	77.8333333333	358.136666667
BGIOSGA009153		-	0.260	-1.94305835239	7.10067504386E-37	2.93386982494E-35	yes	down	18.14	16.13	19.48	2.98	3.6	3.14	17.9166666667	3.24
BGIOSGA000082		-	0.254	-1.9781784351	7.11795247181E-37	2.93683690071E-35	yes	down	59.35	49.2	50.27	11.5	8.84	9.94	52.94	10.0933333333
BGIOSGA020487		-	0.320	-1.6434586489	8.28024745601E-37	3.41155577904E-35	yes	down	76.18	72.36	78.32	18.41	15.01	15.41	75.62	16.2766666667
BGIOSGA006992		-	3.796	1.92439806143	8.81573258094E-37	3.62704426187E-35	yes	up	201.53	212.92	172.46	437.03	565.33	597.6	195.636666667	533.32
BGIOSGA017468		-	5.312	2.40921863429	9.84634706921E-37	4.0453466603E-35	yes	up	7.54	11.23	6.54	28.1	35.82	34.73	8.43666666667	32.8833333333
BGIOSGA019082		-	5.047	2.33537803423	1.09469151078E-36	4.49116878217E-35	yes	up	2	2.04	1.76	6.59	7.09	6.57	1.93333333333	6.75
BGIOSGA020637		DNA repair protein REV1 [Source:UniProtKB/TrEMBL;Acc:B8B1U1]	0.343	-1.5441218306	1.13404775927E-36	4.64608186222E-35	yes	down	14.65	14.35	14.34	3.62	3.86	3.45	14.4466666667	3.64333333333
BGIOSGA005083		-	2.504	1.324438701	1.18323942008E-36	4.84079722239E-35	yes	up	329.44	332.27	354.2	562.17	636.8	649.26	338.636666667	616.076666667
BGIOSGA026823	CYP707A6	Abscisic acid 8'-hydroxylase 2 [Source:UniProtKB/Swiss-Prot;Acc:Q09J78]	7.121	2.83208475065	1.26877049996E-36	5.18342644703E-35	yes	up	1.89	1.49	2.35	11	9.95	11.17	1.91	10.7066666667
BGIOSGA011553		-	9.346	3.22439743384	1.28754803414E-36	5.25276258305E-35	yes	up	5.47	3.19	3.37	30.81	22.58	28.83	4.01	27.4066666667
BGIOSGA004816		-	0.222	-2.16981209328	1.32792035143E-36	5.40988055776E-35	yes	down	31.46	30.32	41.64	5.15	6.07	5.74	34.4733333333	5.65333333333
BGIOSGA033465		-	6.975	2.80214814838	1.40887136536E-36	5.73164339517E-35	yes	up	29.1	36.51	31.71	132.48	150.07	204.45	32.44	162.333333333
BGIOSGA021239		RING-type E3 ubiquitin transferase [Source:UniProtKB/TrEMBL;Acc:A2YCZ3]	0.198	-2.3398962114	1.71311602453E-36	6.95965348066E-35	yes	down	19.99	16.44	19.74	3.25	3.12	2.38	18.7233333333	2.91666666667
BGIOSGA012788		-	2.423	1.27652946219	2.20242359313E-36	8.9350205686E-35	yes	up	51.22	54.51	54.43	94.06	95.5	94.73	53.3866666667	94.7633333333
BGIOSGA028743		-	4.036	2.01308065803	2.23035380421E-36	9.03572861516E-35	yes	up	85.06	118.99	99.54	270.8	280.11	347.8	101.196666667	299.57
BGIOSGA005933		-	5.902	2.56124148269	3.15605746109E-36	1.27682057619E-34	yes	up	5.22	5.43	3.54	17.17	19.87	21.86	4.73	19.6333333333
BGIOSGA019674		-	0.297	-1.75110063617	3.61294995317E-36	1.45963178108E-34	yes	down	8.74	8.22	8.05	1.65	1.93	1.89	8.33666666667	1.82333333333
BGIOSGA017214		-	0.120	-3.05697112062	3.70437909239E-36	1.49449346795E-34	yes	down	101	101.72	162.62	10.88	7.97	9.93	121.78	9.59333333333
BGIOSGA031556		-	5.480	2.45425369872	3.71785874479E-36	1.49785422671E-34	yes	up	8.61	13.88	10.65	39.07	40.06	41.76	11.0466666667	40.2966666667
BGIOSGA020359		-	4.094	2.03366983491	5.0051802342E-36	2.013702388E-34	yes	up	93.91	130.14	92.11	357.51	281.78	315.72	105.386666667	318.336666667
BGIOSGA001078		-	2.475	1.30724781607	5.47653621098E-36	2.20029675836E-34	yes	up	46.95	49.78	42.49	82.01	88.93	82.18	46.4066666667	84.3733333333
BGIOSGA002700		-	0.342	-1.54942697019	5.63559164219E-36	2.26107709914E-34	yes	down	54.1	48.67	50.79	14.21	13.23	11.21	51.1866666667	12.8833333333
BGIOSGA009431		-	5.101	2.35081919377	6.18918608853E-36	2.47976645927E-34	yes	up	13.53	15.63	15.95	52.04	64.42	51.22	15.0366666667	55.8933333333
BGIOSGA009272		-	0.439	-1.18899488898	7.09685741242E-36	2.83952391214E-34	yes	down	96.08	90.98	96.63	31.53	31.26	28.77	94.5633333333	30.52
BGIOSGA014311		-	0.259	-1.94753057395	7.21638397306E-36	2.88338155231E-34	yes	down	6.45	5.58	5.74	0.99	1.26	1.15	5.92333333333	1.13333333333
BGIOSGA026918		-	3.332	1.7364465083	7.61340681364E-36	3.03784331132E-34	yes	up	23.07	20.1	22.21	62.93	67.33	63.93	21.7933333333	64.73
BGIOSGA012679		-	0.098	-3.35227401363	8.30408533563E-36	3.30889361976E-34	yes	down	51.87	44.99	69.6	2.84	4	4.88	55.4866666667	3.90666666667
BGIOSGA019590		-	0.047	-4.40589438326	8.80004600623E-36	3.50172008522E-34	yes	down	8.89	9.9	10.02	0.6	0.2	0.21	9.60333333333	0.336666666667
BGIOSGA017936		-	0.263	-1.9264094237	8.84527441931E-36	3.51490904794E-34	yes	down	158.14	159.08	159.62	33.03	35.83	21.92	158.946666667	30.26
BGIOSGA031509		-	3.039	1.60355167836	9.26344290514E-36	3.67605767019E-34	yes	up	72.96	66.32	77.11	152.08	152.68	177.87	72.13	160.876666667
MSTRG.27293		-	0.044	-4.4958553813	9.43592464424E-36	3.73940294348E-34	yes	down	35.89	31.53	66.53	1.73	1.31	1.86	44.65	1.63333333333
BGIOSGA014893	BGLU12	Beta-glucosidase 12 [Source:UniProtKB/Swiss-Prot;Acc:B8AVF0]	3.068	1.61733505134	1.02982990889E-35	4.07560440677E-34	yes	up	78.18	90.08	74.08	208.7	165.47	172.04	80.78	182.07
BGIOSGA019749		-	0.220	-2.18165499716	1.16190499489E-35	4.59205061022E-34	yes	down	19.72	18.78	19.91	4.45	3.04	3.6	19.47	3.69666666667
BGIOSGA037104		Histone deacetylase [Source:UniProtKB/TrEMBL;Acc:B8BNH5]	0.289	-1.79027323566	1.23930662444E-35	4.89130951039E-34	yes	down	50.45	42.59	46.04	8.3	9.67	10.21	46.36	9.39333333333
BGIOSGA017208		-	0.242	-2.04489785832	1.37438191069E-35	5.4170760187E-34	yes	down	24.78	22.74	27.31	4.61	3.9	3.87	24.9433333333	4.12666666667
BGIOSGA025303		-	2.938	1.55469574395	1.61576688816E-35	6.35986836843E-34	yes	up	23.56	24.01	22.73	68.56	75.43	64.2	23.4333333333	69.3966666667
BGIOSGA023606		-	0.243	-2.04209927222	1.74439462648E-35	6.8568852561E-34	yes	down	51.96	48.04	51.12	11.8	7.62	8.55	50.3733333333	9.32333333333
BGIOSGA011562		-	0.140	-2.83365742983	1.91692171491E-35	7.52488783312E-34	yes	down	32.19	30.76	41.6	3.06	2.9	3.79	34.85	3.25
BGIOSGA024152		-	0.058	-4.12002718655	2.59851267535E-35	1.01867300136E-33	yes	down	12.3	9.37	14.3	0.75	0.36	0.41	11.99	0.506666666667
BGIOSGA032167		WAT1-related protein [Source:UniProtKB/TrEMBL;Acc:B8BG55]	0.082	-3.6114866634	2.85829792218E-35	1.11900632517E-33	yes	down	49.18	53.77	76.84	5.61	3.4	2.24	59.93	3.75
BGIOSGA007815		-	0.245	-2.02850209987	2.89268157927E-35	1.13094518519E-33	yes	down	99.27	100.08	111.49	21.93	14.96	19.03	103.613333333	18.64
BGIOSGA040501		-	0.264	-1.92057649294	3.07868316217E-35	1.20205014525E-33	yes	down	84.1	102.61	112.44	20.56	19.84	21.26	99.7166666667	20.5533333333
BGIOSGA011985		3-ketoacyl-CoA synthase [Source:UniProtKB/TrEMBL;Acc:A2XD82]	2.025	1.01817769749	3.12090428186E-35	1.21690165886E-33	yes	up	196.63	217.4	207.21	309.95	311.56	303.97	207.08	308.493333333
BGIOSGA002431		-	0.476	-1.0718589592	3.37740215641E-35	1.31515226139E-33	yes	down	102.6	104.86	103.83	37.39	35.5	36.05	103.763333333	36.3133333333
BGIOSGA036676		-	7.386	2.88487453716	3.44882530405E-35	1.3411688562E-33	yes	up	2.05	1.97	1.51	9.42	8.11	9.3	1.84333333333	8.94333333333
BGIOSGA004338		-	0.266	-1.91137948263	3.75477292224E-35	1.45819539068E-33	yes	down	197.21	187.31	206.9	47.85	33.92	33.45	197.14	38.4066666667
BGIOSGA027798		-	2.648	1.40512460296	4.01708427773E-35	1.55798596627E-33	yes	up	1091.53	1200.18	1207.29	1985.24	2251.63	2427.85	1166.33333333	2221.57333333
BGIOSGA017472		-	7.590	2.92414868447	4.11363625017E-35	1.59330827224E-33	yes	up	3.05	3.03	2.02	13.01	13.85	18.24	2.7	15.0333333333
BGIOSGA035923		-	0.346	-1.5294333205	4.63299279223E-35	1.79208104176E-33	yes	down	415.96	387.59	451.12	134.01	116.57	92.21	418.223333333	114.263333333
BGIOSGA033971		-	0.110	-3.18674657259	5.77708571973E-35	2.23165829237E-33	yes	down	4.02	3.56	4.84	0.36	0.34	0.28	4.14	0.326666666667
BGIOSGA026475		-	0.424	-1.23679267847	6.00148448618E-35	2.31526764899E-33	yes	down	287.02	288.55	313.21	86.37	98.78	95.09	296.26	93.4133333333
BGIOSGA020823		-	0.173	-2.52992505111	6.07560336339E-35	2.33995849692E-33	yes	down	23.35	19.52	24.71	2.8	2.8	3	22.5266666667	2.86666666667
BGIOSGA001049		-	0.133	-2.91148853446	6.08157530141E-35	2.33995849692E-33	yes	down	10.04	8.58	10.51	0.89	0.81	1.16	9.71	0.953333333333
BGIOSGA016548		-	2.838	1.50506436443	6.75525150951E-35	2.59572993274E-33	yes	up	221.86	243	240.98	423.79	504.42	524.58	235.28	484.263333333
BGIOSGA026933		-	0.400	-1.32315797021	7.43083129924E-35	2.85155700306E-33	yes	down	107.62	103.99	100.43	32.89	29	31.84	104.013333333	31.2433333333
BGIOSGA032036		NAD(P)H-hydrate epimerase [Source:UniProtKB/TrEMBL;Acc:A2Z6N7]	0.388	-1.36757027026	7.51203506325E-35	2.87892063135E-33	yes	down	108.34	95.46	108.11	29.61	27.3	27.16	103.97	28.0233333333
BGIOSGA005931		-	11.379	3.50826526527	8.62910836956E-35	3.30267768755E-33	yes	up	8.88	3.95	3.29	57.59	36.4	45.04	5.37333333333	46.3433333333
BGIOSGA013821		-	4.966	2.3120522956	9.04375108451E-35	3.45682827262E-33	yes	up	9.5	7.58	6.82	31.36	25.13	30.5	7.96666666667	28.9966666667
BGIOSGA030037		-	7.036	2.81482587691	1.00430771222E-34	3.83376676288E-33	yes	up	2.23	3.28	2.27	11.74	15.22	13.27	2.59333333333	13.41
BGIOSGA008759		-	0.237	-2.07424000889	1.06261580821E-34	4.05103127512E-33	yes	down	85.5	82.62	95.8	10.27	10	7.72	87.9733333333	9.33
BGIOSGA009608		-	0.445	-1.1665543852	1.06909490806E-34	4.0703969484E-33	yes	down	135.28	130.78	138.89	42.27	46.05	45.87	134.983333333	44.73
BGIOSGA035951		-	0.344	-1.53746061447	1.1267123317E-34	4.28415794831E-33	yes	down	42.22	40.79	41.42	12.77	11.52	9.59	41.4766666667	11.2933333333
BGIOSGA021698		-	0.453	-1.14334596651	1.17159574509E-34	4.44900483462E-33	yes	down	55.68	53.27	54.83	17.25	18.66	18.72	54.5933333333	18.21
BGIOSGA021980		-	0.354	-1.49651829299	1.17651211838E-34	4.46184934805E-33	yes	down	220.28	175.39	208.87	53.12	51.56	52.7	201.513333333	52.46
MSTRG.3155		-	7.268	2.86157503235	1.22323332372E-34	4.63299621359E-33	yes	up	27.49	19.98	30.66	183.03	144.44	92.9	26.0433333333	140.123333333
BGIOSGA017005		-	0.264	-1.92028439781	1.294361758E-34	4.89602013222E-33	yes	down	82.47	84.53	85.79	19.82	13.81	15.39	84.2633333333	16.34
BGIOSGA008447		-	2.370	1.24489058522	1.43211310929E-34	5.41003975624E-33	yes	up	444.59	390.54	337.1	498.07	713.19	519.8	390.743333333	577.02
BGIOSGA004796		-	2.459	1.29798582689	1.44110283071E-34	5.43693892863E-33	yes	up	44.82	42.27	40.47	76.3	78.49	75.01	42.52	76.6
BGIOSGA034472		-	0.227	-2.14041226361	1.68528020064E-34	6.34992622751E-33	yes	down	42.53	31.6	36.89	10.91	7.58	9.5	37.0066666667	9.33
BGIOSGA023633		-	7.174	2.84278386689	1.84549639718E-34	6.94460533003E-33	yes	up	7.69	6.96	5.78	28.4	45.6	33.28	6.81	35.76
BGIOSGA003286		Peptidyl-prolyl cis-trans isomerase [Source:UniProtKB/TrEMBL;Acc:B8ACM2]	3.648	1.86722668467	1.84865349781E-34	6.94749779641E-33	yes	up	29.13	30.73	30.19	65.11	80.3	88.7	30.0166666667	78.0366666667
BGIOSGA004794		-	10.696	3.41894669294	1.86208765309E-34	6.98895556814E-33	yes	up	1.22	0.57	0.69	5.74	5.9	5.61	0.826666666667	5.75
BGIOSGA029646		-	0.233	-2.10072335799	2.23325101008E-34	8.37123780685E-33	yes	down	12.3	9.66	11.52	2.21	1.82	1.73	11.16	1.92
BGIOSGA018270		-	4.276	2.09642441347	2.27435544953E-34	8.5143437987E-33	yes	up	53.13	56.85	59.42	151.91	163.69	207.2	56.4666666667	174.266666667
BGIOSGA019256		-	4.209	2.07364843973	2.30635219784E-34	8.62302991399E-33	yes	up	5.74	7.76	6.72	19.29	18.85	20.38	6.74	19.5066666667
BGIOSGA034459		-	0.285	-1.80935222666	2.5267052373E-34	9.4347627654E-33	yes	down	178.2	147.66	146.91	29.6	28.39	37.18	157.59	31.7233333333
BGIOSGA028120		-	0.368	-1.4429252194	2.72572012674E-34	1.0164839365E-32	yes	down	70.17	67.15	70.15	19.22	19.39	15.45	69.1566666667	18.02
BGIOSGA002138		-	7.152	2.83842962346	2.73414342334E-34	1.01831964018E-32	yes	up	3.94	5.67	2.92	20.11	23.59	21.93	4.17666666667	21.8766666667
BGIOSGA013348		-	9.480	3.24489738165	2.89040420377E-34	1.07514165575E-32	yes	up	1.92	4.41	3.03	22.52	20.48	22.08	3.12	21.6933333333
BGIOSGA036888		-	3.858	1.94776492944	3.00596372075E-34	1.1166982466E-32	yes	up	29.67	41.01	35.68	92.1	104.55	102.25	35.4533333333	99.6333333333
BGIOSGA040145		-	0.099	-3.33142767281	3.25812527081E-34	1.20883096782E-32	yes	down	16.53	17.16	17.12	1.85	0.86	1.24	16.9366666667	1.31666666667
BGIOSGA016194		-	7.049	2.81748987985	3.43916499083E-34	1.27437492042E-32	yes	up	1.64	1.34	2	8.8	8.35	8.67	1.66	8.60666666667
BGIOSGA005730		Clustered mitochondria protein homolog [Source:UniProtKB/TrEMBL;Acc:B8AHM3]	0.473	-1.08123079851	3.49975053355E-34	1.29517485394E-32	yes	down	53.88	52.05	51.92	17.68	19.14	18.15	52.6166666667	18.3233333333
MSTRG.3392		-	4.518	2.17577592692	3.51574286048E-34	1.2986551968E-32	yes	up	14.27	19.76	16.56	66.27	53.42	48.13	16.8633333333	55.94
BGIOSGA001424		-	0.159	-2.65383424248	3.51808407274E-34	1.2986551968E-32	yes	down	78.5	79.18	96.78	8.75	7.99	12.8	84.82	9.84666666667
ENSRNA049495457	SSU_rRNA_eukarya	Eukaryotic small subunit ribosomal RNA	5.093	2.3483812235	3.52373335994E-34	1.29909196418E-32	yes	up	806.23	680.34	832.38	3665.35	3021.26	2026.07	772.983333333	2904.22666667
BGIOSGA026090		Probable 6-phosphogluconolactonase 2 [Source:UniProtKB/Swiss-Prot;Acc:A2YNH4]	0.233	-2.10284266724	3.75485073954E-34	1.38254554825E-32	yes	down	135.72	127.24	153.81	21.09	32.66	21.77	138.923333333	25.1733333333
BGIOSGA017515		Malate dehydrogenase [Source:UniProtKB/TrEMBL;Acc:A2Y7R4]	2.177	1.12215745513	4.38094215154E-34	1.61103470675E-32	yes	up	98.19	104.12	96.94	157.26	156.03	163.86	99.75	159.05
BGIOSGA013692		-	2.211	1.14488027431	4.48147750972E-34	1.64592446721E-32	yes	up	63.08	61.72	65.91	101.15	105.28	104.64	63.57	103.69
BGIOSGA032012		-	0.132	-2.92299612528	4.63468089198E-34	1.7000453693E-32	yes	down	58.92	56.38	86.77	5.74	7.02	7.98	67.3566666667	6.91333333333
BGIOSGA023593		-	2.941	1.55625535576	4.68162598043E-34	1.71510247505E-32	yes	up	20.45	22.95	19.76	48.91	39.57	43.08	21.0533333333	43.8533333333
BGIOSGA003133		-	14.180	3.82574395624	5.65428033349E-34	2.06882649485E-32	yes	up	5.82	7.3	10.05	56.74	72.31	147.88	7.72333333333	92.31
BGIOSGA011693		-	0.380	-1.3977071155	5.90326148802E-34	2.15721193673E-32	yes	down	131.31	113.49	107.81	24.65	21.83	25.4	117.536666667	23.96
BGIOSGA033901	ARF23	Auxin response factor 23 [Source:UniProtKB/Swiss-Prot;Acc:A2ZET6]	0.423	-1.24046980595	5.96884725133E-34	2.17844201815E-32	yes	down	77.94	77.56	78.63	21.19	24.54	19.59	78.0433333333	21.7733333333
BGIOSGA006724		-	0.132	-2.92326723604	6.06438498842E-34	2.2105367236E-32	yes	down	5.32	4.22	5.43	1.06	0.86	0.35	4.99	0.756666666667
BGIOSGA009614		-	0.172	-2.53941906275	6.18566291454E-34	2.25192193815E-32	yes	down	7.32	6.7	6.2	1.12	0.8	0.64	6.74	0.853333333333
BGIOSGA020593		-	5.566	2.47662720388	6.29926948394E-34	2.29041438436E-32	yes	up	40.76	57.08	43.26	169.47	197.55	188.9	47.0333333333	185.306666667
BGIOSGA029543		-	135.840	7.08576502108	6.31438277327E-34	2.29304327227E-32	yes	up	1.85	3.4	0.82	269.29	140.36	192.74	2.02333333333	200.796666667
BGIOSGA001939		-	2.510	1.32786923992	6.46325319704E-34	2.3441784164E-32	yes	up	53.7	61.3	54.49	101.44	98.07	103.89	56.4966666667	101.133333333
BGIOSGA011916		-	9.926	3.31116720765	7.27597984524E-34	2.63566253722E-32	yes	up	1.22	0.75	0.95	7.08	6.84	7.46	0.973333333333	7.12666666667
BGIOSGA005339		-	0.306	-1.70851413474	8.80915046169E-34	3.18707174913E-32	yes	down	108.87	98.76	91.47	32.71	20.65	23.81	99.7	25.7233333333
BGIOSGA022897		Mitogen-activated protein kinase [Source:UniProtKB/TrEMBL;Acc:B8B204]	0.398	-1.32862085875	9.05287202847E-34	3.27117939831E-32	yes	down	68.58	63.51	62.99	19.97	18.25	20.04	65.0266666667	19.42
BGIOSGA003498		-	0.274	-1.86986678832	9.70248541977E-34	3.50156198375E-32	yes	down	83.08	94.2	84.19	13.93	19.5	18.98	87.1566666667	17.47
BGIOSGA026715		-	4.225	2.07887453459	9.81968096447E-34	3.53946567404E-32	yes	up	62.37	69	57.39	172.91	210.71	182.56	62.92	188.726666667
MSTRG.13499		-	2.906	1.53891517565	1.0351231899E-33	3.72644348362E-32	yes	up	10.9	10.86	10.02	22.36	22.38	23.12	10.5933333333	22.62
BGIOSGA028968		-	0.255	-1.97235298086	1.20966623661E-33	4.34941551182E-32	yes	down	27.13	27.17	26.1	4.4	4.92	5.19	26.8	4.83666666667
BGIOSGA011181		-	36.345	5.1836831185	1.23429803486E-33	4.4325013874E-32	yes	up	0.88	0.13	0.56	11.13	13.21	16.34	0.523333333333	13.56
BGIOSGA014360		-	0.365	-1.45239647951	1.30787545098E-33	4.69093478646E-32	yes	down	72.83	63.19	67.33	18.77	18.05	19.69	67.7833333333	18.8366666667
BGIOSGA007546		-	2.552	1.35153820889	1.54720193463E-33	5.5424889008E-32	yes	up	39.46	35.3	38.02	72.68	64.34	71.77	37.5933333333	69.5966666667
BGIOSGA000662		-	0.335	-1.57857175933	1.56289239867E-33	5.59180985146E-32	yes	down	79.95	67.19	67.45	18.76	15.05	13.89	71.53	15.9
BGIOSGA020358		-	29.335	4.87456635052	1.65338993642E-33	5.90833003325E-32	yes	up	0.58	1.38	0.8	23.24	15.75	20	0.92	19.6633333333
BGIOSGA019942		-	0.183	-2.44768209062	1.65604391299E-33	5.91055280259E-32	yes	down	14.82	13.57	16.35	3.27	2.5	1.91	14.9133333333	2.56
BGIOSGA002611		-	0.389	-1.36080458425	1.71512421422E-33	6.11391337538E-32	yes	down	125.34	115.35	128.63	34.73	31.44	34.31	123.106666667	33.4933333333
BGIOSGA000238		Auxin efflux carrier component [Source:UniProtKB/TrEMBL;Acc:B8A8E6]	0.042	-4.55773275986	1.78327022816E-33	6.34905316973E-32	yes	down	17.81	10.66	18.92	0.58	0.4	0.42	15.7966666667	0.466666666667
BGIOSGA035365		-	3.216	1.68533125463	1.83058968757E-33	6.5095590259E-32	yes	up	103.45	83.1	85.36	187.77	207.2	219.81	90.6366666667	204.926666667
BGIOSGA015733		-	0.323	-1.63134159878	1.88145224731E-33	6.68225677287E-32	yes	down	50.31	42.72	44.25	10.56	11.58	9.68	45.76	10.6066666667
BGIOSGA022416		-	0.201	-2.31474376367	1.89435113506E-33	6.71986412399E-32	yes	down	52.93	46.05	66.23	7.84	8.32	8.08	55.07	8.08
BGIOSGA022423		-	0.205	-2.28935383004	1.990439497E-33	7.05211986465E-32	yes	down	21.36	21.94	17.12	2.94	3.31	2.83	20.14	3.02666666667
BGIOSGA017255		D-3-phosphoglycerate dehydrogenase [Source:UniProtKB/TrEMBL;Acc:A2XYC2]	0.348	-1.52134701869	2.95200452037E-33	1.0446217456E-31	yes	down	125.89	102.51	124.36	25.73	29.59	29.43	117.586666667	28.25
BGIOSGA017715		-	0.265	-1.91425368173	3.02477539995E-33	1.06907250102E-31	yes	down	15.55	14.42	16.34	2.83	2.81	3.41	15.4366666667	3.01666666667
BGIOSGA011696		-	0.210	-2.25338477655	3.08085038132E-33	1.08757009578E-31	yes	down	7.83	6.85	7.59	0.93	1.28	1.21	7.42333333333	1.14
BGIOSGA011207		-	0.209	-2.26084992524	3.16459852921E-33	1.11577990325E-31	yes	down	121.25	117.5	132.93	15.99	19.54	20.43	123.893333333	18.6533333333
BGIOSGA004472		-	3.162	1.66063433007	3.34915183958E-33	1.17942044443E-31	yes	up	14.61	16.77	14.58	36.14	35.02	33.56	15.32	34.9066666667
BGIOSGA034952		Aldehyde dehydrogenase [Source:UniProtKB/TrEMBL;Acc:B8BJI2]	0.408	-1.29407431893	3.40833388376E-33	1.1988103508E-31	yes	down	314.84	305.68	337.88	105.95	90.75	90.62	319.466666667	95.7733333333
BGIOSGA034605		-	4.158	2.05585314241	3.48165677964E-33	1.22312116433E-31	yes	up	4.23	6.76	5.6	15.25	17.63	17.64	5.53	16.84
BGIOSGA031496		-	0.289	-1.79266075116	3.64293264094E-33	1.27823431435E-31	yes	down	33.2	33.79	35.83	8.76	6.62	6.49	34.2733333333	7.29
BGIOSGA028267		RNA polymerase sigma factor [Source:UniProtKB/TrEMBL;Acc:B8BC85]	0.364	-1.45966537145	3.65015711761E-33	1.27922614743E-31	yes	down	119.73	96.4	113.41	29.29	29.16	30.35	109.846666667	29.6
BGIOSGA025949		Elongator complex protein 1 [Source:UniProtKB/TrEMBL;Acc:A2YMN8]	0.182	-2.4608350284	3.92098414389E-33	1.37248600214E-31	yes	down	9.1	7.56	7.51	0.85	1.32	1.07	8.05666666667	1.08
BGIOSGA012029	UBP26	Ubiquitin carboxyl-terminal hydrolase 26 [Source:UniProtKB/Swiss-Prot;Acc:A2XDG4]	0.395	-1.33998536641	3.94251442205E-33	1.37836369602E-31	yes	down	28.06	25.33	24.34	7.94	7.44	7.25	25.91	7.54333333333
BGIOSGA001006		-	16.280	4.02500228442	4.5395478698E-33	1.58519049744E-31	yes	up	1.33	0.79	1.48	13.49	13.26	16.13	1.2	14.2933333333
BGIOSGA010770		Sucrose synthase [Source:UniProtKB/TrEMBL;Acc:B8APD5]	0.425	-1.23535617277	5.14632746393E-33	1.79492054281E-31	yes	down	134.81	133.92	133.94	45.46	40.52	36.93	134.223333333	40.97
BGIOSGA010463		-	2.712	1.43941053857	5.18333578745E-33	1.80566313036E-31	yes	up	67.55	46.75	47.07	104.27	106.99	112.41	53.79	107.89
BGIOSGA015992		-	0.288	-1.79466355516	5.2992802875E-33	1.84384527515E-31	yes	down	49.73	47.79	52.07	9.78	12.18	9.69	49.8633333333	10.55
BGIOSGA018956		-	2.929	1.55060459869	5.32939038035E-33	1.85210642035E-31	yes	up	15.36	15.95	17.91	40.49	35.27	34.05	16.4066666667	36.6033333333
BGIOSGA011161		Peroxidase [Source:UniProtKB/TrEMBL;Acc:A2XEA4]	4.181	2.06373668881	5.88821456744E-33	2.04387094675E-31	yes	up	45.19	60.28	61.73	204.49	152.15	156.03	55.7333333333	170.89
BGIOSGA026738		-	2.948	1.55992119099	6.64839383255E-33	2.3049878403E-31	yes	up	226.36	270.61	215.19	575.38	488.95	468.13	237.386666667	510.82
BGIOSGA024054		-	10.123	3.33962463773	6.66870962062E-33	2.30927887434E-31	yes	up	5.81	13.33	8.83	62.91	63.03	79.73	9.32333333333	68.5566666667
BGIOSGA000383		-	0.404	-1.30610884294	6.84355708716E-33	2.36700818729E-31	yes	down	64.82	65.28	56.57	20.22	19.43	20.66	62.2233333333	20.1033333333
BGIOSGA013400		-	0.426	-1.23099476423	8.55914700671E-33	2.95687016783E-31	yes	down	53	53.39	50.03	16.62	17.21	14.35	52.14	16.06
BGIOSGA025779		-	2.590	1.37318277196	9.2935938333E-33	3.2067859718E-31	yes	up	19.49	18.8	17.93	34.79	35.28	36.92	18.74	35.6633333333
BGIOSGA002819		-	0.298	-1.74889407879	9.36287420354E-33	3.22686356437E-31	yes	down	11	11.01	11.47	2.49	2.35	2.53	11.16	2.45666666667
BGIOSGA027522		-	0.397	-1.33128890038	9.7448824158E-33	3.35454603208E-31	yes	down	206.87	200.31	233.49	56.55	64.91	60.79	213.556666667	60.75
BGIOSGA004487		-	0.332	-1.5913559979	9.83912292992E-33	3.38298354356E-31	yes	down	19.48	20.57	20.74	5.31	5.02	4.47	20.2633333333	4.93333333333
MSTRG.14688		-	4.736	2.24360640878	1.0023559648E-32	3.44232943378E-31	yes	up	3.24	3.48	3.59	13.3	10.9	11.84	3.43666666667	12.0133333333
BGIOSGA016790		-	0.433	-1.20787370669	1.01499029791E-32	3.48160822945E-31	yes	down	103.65	98.53	92.14	33.22	30.14	30.31	98.1066666667	31.2233333333
BGIOSGA016357		Ferredoxin [Source:UniProtKB/TrEMBL;Acc:A2XT72]	4.428	2.14672089985	1.02078370022E-32	3.49735645137E-31	yes	up	33.94	54.77	37.42	114.39	151.98	137.04	42.0433333333	134.47
BGIOSGA005313		-	0.439	-1.18665653461	1.02955697253E-32	3.52326508434E-31	yes	down	103.13	95.21	102.84	30.66	33.94	32.83	100.393333333	32.4766666667
MSTRG.2373		-	46.689	5.54500883289	1.05612130621E-32	3.60992438956E-31	yes	up	1.88	0.72	0.66	39.6	36.72	35.71	1.08666666667	37.3433333333
BGIOSGA008858		Xyloglucan endotransglucosylase/hydrolase [Source:UniProtKB/TrEMBL;Acc:A2X8K2]	15.202	3.92619689278	1.10037245115E-32	3.75676453746E-31	yes	up	2.89	5.98	2.2	34.43	53.21	38.16	3.69	41.9333333333
BGIOSGA023694		-	2.042	1.02988353776	1.12772494821E-32	3.84563461824E-31	yes	up	69.04	71.31	65.42	102.46	99.67	112.56	68.59	104.896666667
MSTRG.19264		-	13.018	3.70240617479	1.34505819158E-32	4.58138790126E-31	yes	up	4.61	7.28	3.47	54.59	43.05	45.85	5.12	47.83
BGIOSGA012283		-	3.032	1.60031092489	1.50520393779E-32	5.12086223887E-31	yes	up	173.93	193.14	171.45	332.67	424.61	437.52	179.506666667	398.266666667
BGIOSGA014927		-	0.205	-2.2848794513	1.50993287264E-32	5.13094946253E-31	yes	down	9.46	7.45	9.24	1.29	1.25	1.42	8.71666666667	1.32
BGIOSGA007391		-	0.277	-1.8504999534	1.7664476719E-32	5.9956160887E-31	yes	down	45.57	37.76	42.97	7.99	8.64	9.08	42.1	8.57
BGIOSGA003257		-	2.682	1.42331241623	1.77677459415E-32	6.02363862407E-31	yes	up	371.5	397.67	372.89	638.74	752.88	806.81	380.686666667	732.81
BGIOSGA036496		Peroxidase [Source:UniProtKB/TrEMBL;Acc:A2ZIT1]	10.133	3.34103570898	1.86509802387E-32	6.30836875794E-31	yes	up	4.24	6.37	2.55	33.18	28.67	35.58	4.38666666667	32.4766666667
BGIOSGA013376		-	0.379	-1.39939405006	1.99175155133E-32	6.72892788908E-31	yes	down	113.25	102.78	116.72	27.06	29.81	31.8	110.916666667	29.5566666667
BGIOSGA040533		-	53.561	5.74310318495	2.03179070037E-32	6.8535449218E-31	yes	up	0.55	0.83	0.09	24.23	13.42	19.94	0.49	19.1966666667
BGIOSGA000456		-	0.360	-1.47195295771	2.03335027073E-32	6.8535449218E-31	yes	down	17.49	17.52	18.41	4.98	4.28	4.68	17.8066666667	4.64666666667
BGIOSGA037474		-	3.311	1.72730792716	2.09170421426E-32	7.04207085468E-31	yes	up	40.93	39.88	40.52	82.62	102.42	108.75	40.4433333333	97.93
BGIOSGA031729		-	2.907	1.53928408728	2.30785876308E-32	7.76080875149E-31	yes	up	416.64	416.96	429.6	729.75	985.14	919.01	421.066666667	877.966666667
BGIOSGA011647		-	0.257	-1.96268094546	2.37790217121E-32	7.98711528362E-31	yes	down	14.6	14.24	14.98	2.27	2.85	3.01	14.6066666667	2.71
BGIOSGA030289		-	0.427	-1.22651290045	2.55414135128E-32	8.56918842285E-31	yes	down	28.91	27.67	27.36	9.06	8.83	8.34	27.98	8.74333333333
BGIOSGA006958		Lipoxygenase [Source:UniProtKB/TrEMBL;Acc:B8AJB1]	0.282	-1.82764972142	2.76584009239E-32	9.26875076122E-31	yes	down	27.11	25.28	33.82	5.71	6.02	6.16	28.7366666667	5.96333333333
BGIOSGA004915		-	0.226	-2.14405069887	2.77983883023E-32	9.30494268052E-31	yes	down	39.99	35.23	34.61	7.92	5.16	5.27	36.61	6.11666666667
BGIOSGA020501		-	61.196	5.93535654632	3.56489478776E-32	1.19190413318E-30	yes	up	0.32	0.05	0.21	9.61	8.4	7.92	0.193333333333	8.64333333333
BGIOSGA014820		-	3.113	1.6385026327	3.74785366862E-32	1.25163682563E-30	yes	up	18.61	18.06	18.38	47.67	37.33	36.7	18.35	40.5666666667
BGIOSGA000097	IRO2	Protein IRON-RELATED TRANSCRIPTION FACTOR 2 [Source:UniProtKB/Swiss-Prot;Acc:A2WZ60]	17.548	4.13321758996	4.28416099066E-32	1.42910177633E-30	yes	up	7.17	2.17	3.47	62.16	47.19	45.74	4.27	51.6966666667
BGIOSGA002675		-	807.048	9.65651099566	4.41753896407E-32	1.47190576617E-30	yes	up	1.32	0	0.51	521.18	253.89	308.14	0.61	361.07
BGIOSGA040521		-	4.981	2.31629455396	4.58689866486E-32	1.52658705221E-30	yes	up	4.1	5.14	3.93	16.55	14.13	17.47	4.39	16.05
BGIOSGA014409		-	0.488	-1.03583424535	5.00464979304E-32	1.6637171792E-30	yes	down	61.83	58.69	58.56	21.89	21.74	20.1	59.6933333333	21.2433333333
MSTRG.20947		-	0.279	-1.84303338139	5.16903195889E-32	1.71640184498E-30	yes	down	62.06	66.65	60.73	15.16	14.2	9.77	63.1466666667	13.0433333333
BGIOSGA014643		Elongation factor G, chloroplastic [Source:UniProtKB/TrEMBL;Acc:A2XVY3]	2.359	1.23820776841	5.70918892111E-32	1.89360190806E-30	yes	up	109.06	119.71	117.91	182.17	199.2	213.62	115.56	198.33
BGIOSGA003682		-	0.384	-1.38157775497	6.03444567729E-32	1.99920223076E-30	yes	down	201.04	164.17	182.83	71.49	71.71	73.69	182.68	72.2966666667
BGIOSGA004303		-	0.492	-1.02330678215	6.36679694155E-32	2.10691000496E-30	yes	down	191.85	183.19	186.55	66.56	64.56	62.91	187.196666667	64.6766666667
BGIOSGA007345		-	9.912	3.30911414733	7.48595708021E-32	2.47444908579E-30	yes	up	3.82	7.13	3.68	42.23	24.44	39.68	4.87666666667	35.45
BGIOSGA001860		-	0.408	-1.29284994935	8.3315953416E-32	2.75084500904E-30	yes	down	396.37	368.21	394.58	106.74	82.88	78.38	386.386666667	89.3333333333
BGIOSGA019897		-	0.199	-2.3276859222	8.35254277681E-32	2.75463451578E-30	yes	down	58.84	47.15	61.92	8.71	5.65	7.09	55.97	7.15
BGIOSGA034263		RGA4 [Source:UniProtKB/TrEMBL;Acc:A2ZCS6]	0.280	-1.83701390102	8.38937352658E-32	2.76364775924E-30	yes	down	16.02	17.34	15.61	3.77	2.86	3.46	16.3233333333	3.36333333333
BGIOSGA029512		-	0.362	-1.46438758784	9.37166501618E-32	3.08374425329E-30	yes	down	8.1	7.28	7.34	2.08	2.11	2	7.57333333333	2.06333333333
BGIOSGA000142		Phosphotransferase [Source:UniProtKB/TrEMBL;Acc:A2WYX3]	3.845	1.94306717091	9.97144714684E-32	3.27739496731E-30	yes	up	7.12	7.99	7.89	20.08	24.81	20.11	7.66666666667	21.6666666667
BGIOSGA026213		-	2.667	1.41502248507	1.02261337354E-31	3.3573112652E-30	yes	up	30.57	26.27	30.84	60.33	55.02	57.1	29.2266666667	57.4833333333
BGIOSGA005990		-	0.306	-1.70963968985	1.0381945631E-31	3.40462271154E-30	yes	down	64.13	51.06	62.66	14.51	12.02	10.91	59.2833333333	12.48
BGIOSGA025369		-	16.379	4.03375359595	1.12808148772E-31	3.69522908951E-30	yes	up	1.13	2.94	1.05	18.4	23.99	18.59	1.70666666667	20.3266666667
BGIOSGA009783		-	0.246	-2.02118506673	1.1551725628E-31	3.77971423021E-30	yes	down	13.82	12.51	12.73	2.64	2.13	2.32	13.02	2.36333333333
BGIOSGA012775		-	2.732	1.44971058831	1.15843944518E-31	3.7861445597E-30	yes	up	29.61	36.43	31.65	69.39	63.53	62.93	32.5633333333	65.2833333333
BGIOSGA010583		-	0.424	-1.2364320217	1.27099542565E-31	4.14935072294E-30	yes	down	75.81	76.32	76.48	26.41	22.86	22.18	76.2033333333	23.8166666667
BGIOSGA015553		-	0.407	-1.29599864278	1.32144672603E-31	4.30921999627E-30	yes	down	25.41	25.29	25.76	7.46	8.08	7.39	25.4866666667	7.64333333333
BGIOSGA009080		-	38.739	5.27571284825	1.49245767506E-31	4.86143436195E-30	yes	up	0.09	1.43	0.5	16.5	20.45	20.28	0.673333333333	19.0766666667
BGIOSGA019014		-	9.599	3.26283488621	1.52804378068E-31	4.97178271728E-30	yes	up	17.89	16.02	20.75	135.36	110.9	106.39	18.22	117.55
BGIOSGA029180		-	0.370	-1.43592125225	1.53118240255E-31	4.97642834921E-30	yes	down	5123.89	4938.26	5588.23	1434.39	1286.53	1197.43	5216.79333333	1306.11666667
BGIOSGA002924		-	2.433	1.28256870031	1.53987331927E-31	4.99908874006E-30	yes	up	32.15	29.28	26.72	51.66	51.66	49.33	29.3833333333	50.8833333333
BGIOSGA028768		-	0.439	-1.18647181379	1.63622076437E-31	5.30595201718E-30	yes	down	47.38	46.25	47.38	17.51	17.26	14.65	47.0033333333	16.4733333333
BGIOSGA005687		-	2.948	1.55995741055	1.7273389776E-31	5.59519333858E-30	yes	up	17.97	20.36	14.44	42.32	45.78	54.47	17.59	47.5233333333
MSTRG.22823		-	5.448	2.44574835101	1.78179015489E-31	5.76515150451E-30	yes	up	2.34	2.53	2.48	10.21	10.61	12.9	2.45	11.24
MSTRG.24411		-	0.349	-1.51836882882	1.93414154768E-31	6.25114548211E-30	yes	down	8.63	9.15	8.74	2.25	2.27	2.3	8.84	2.27333333333
BGIOSGA034262		-	0.291	-1.77887463782	2.00629700868E-31	6.47715509306E-30	yes	down	14.18	12.29	13.97	3	2.93	2.75	13.48	2.89333333333
BGIOSGA029858		-	7.166	2.84124347259	2.01650129872E-31	6.50288135E-30	yes	up	2.48	3.88	1.91	16.59	13.52	13.02	2.75666666667	14.3766666667
BGIOSGA009032		-	0.476	-1.07047596239	2.13636917161E-31	6.88180580993E-30	yes	down	45.98	48.95	44.59	16.64	17.23	15.11	46.5066666667	16.3266666667
BGIOSGA009303		-	0.409	-1.28933517928	2.21570500101E-31	7.12947202096E-30	yes	down	61.36	55.47	58.57	17.36	16.5	18.98	58.4666666667	17.6133333333
BGIOSGA022724		Glycosyltransferase [Source:UniProtKB/TrEMBL;Acc:A2YBW7]	4.654	2.21835562681	2.3138286407E-31	7.43697762438E-30	yes	up	11.33	16.05	14.19	54.16	37.9	50.08	13.8566666667	47.38
BGIOSGA033338		-	3.057	1.61232463416	2.41416018533E-31	7.75089309835E-30	yes	up	36.39	33.91	34.98	86.23	75.92	72.6	35.0933333333	78.25
BGIOSGA027558		-	0.276	-1.85585864564	2.4297295925E-31	7.79227942522E-30	yes	down	54.5	73.26	60.14	11.07	11.1	11.67	62.6333333333	11.28
BGIOSGA011768		Glyceraldehyde-3-phosphate dehydrogenase [Source:UniProtKB/TrEMBL;Acc:A2XC18]	2.305	1.20501708258	2.50211797376E-31	8.01559555295E-30	yes	up	617.31	636.81	680.58	985.71	1001.36	1137.67	644.9	1041.58
BGIOSGA022278		Acyl-[acyl-carrier-protein] hydrolase [Source:UniProtKB/TrEMBL;Acc:A2Y957]	7.021	2.81161242488	2.58262918744E-31	8.26441339981E-30	yes	up	2.32	4.71	2.93	18.03	17.99	15.34	3.32	17.12
BGIOSGA014733		-	0.363	-1.4631073561	2.60269689526E-31	8.3194777241E-30	yes	down	41.22	38.15	36.13	9.86	11.58	9.39	38.5	10.2766666667
BGIOSGA017198		-	8.439	3.07714120123	2.69600503361E-31	8.60827600632E-30	yes	up	2.42	1.27	2.42	13.47	11.35	13.07	2.03666666667	12.63
BGIOSGA014382		-	0.129	-2.95636162225	2.72739827742E-31	8.69896503221E-30	yes	down	11.02	9.89	12.57	1	0.95	0.83	11.16	0.926666666667
BGIOSGA030165		-	4.919	2.29846261429	2.85006021298E-31	9.07645570548E-30	yes	up	8.03	6.63	7.47	23.42	26.15	30.13	7.37666666667	26.5666666667
BGIOSGA021286		-	318.522	8.31524833538	2.85199412638E-31	9.07645570548E-30	yes	up	0	0.14	0.04	18.53	8.77	14.85	0.06	14.05
BGIOSGA025066		-	0.196	-2.35066042772	2.86392471205E-31	9.10446360919E-30	yes	down	9.37	8.99	10.51	1.37	1.22	1.47	9.62333333333	1.35333333333
BGIOSGA036143		-	336.400	8.39403413526	2.99658172144E-31	9.51578265427E-30	yes	up	0.66	0.06	0.11	58.36	55.21	48.03	0.276666666667	53.8666666667
BGIOSGA027875		-	4.889	2.28955929715	3.5898707616E-31	1.13873675805E-29	yes	up	100.9	171.24	109.06	394.46	481.83	486.94	127.066666667	454.41
BGIOSGA032882	HOX23	Homeobox-leucine zipper protein HOX23 [Source:UniProtKB/Swiss-Prot;Acc:A2Z734]	22.781	4.50976970015	3.6191664504E-31	1.14597040995E-29	yes	up	0.46	2.54	1.05	20.43	21.25	25.48	1.35	22.3866666667
BGIOSGA037773		-	0.241	-2.05057463535	3.62055420361E-31	1.14597040995E-29	yes	down	44.5	37.29	41.64	5.6	7.89	7.56	41.1433333333	7.01666666667
BGIOSGA027353		-	0.360	-1.47296014141	3.87650278859E-31	1.22564905559E-29	yes	down	951.12	910.75	940.33	291.95	220.33	228.36	934.066666667	246.88
BGIOSGA017825		-	2.405	1.26618178595	4.03674182104E-31	1.27492666765E-29	yes	up	353.19	391.15	376.91	714.47	645.56	567.47	373.75	642.5
BGIOSGA016717		-	0.233	-2.10378937679	4.09937257688E-31	1.29330314009E-29	yes	down	96.01	66.21	82.32	14.89	15.22	11.68	81.5133333333	13.93
BGIOSGA030816		-	0.469	-1.09184159986	4.29365981022E-31	1.3531308403E-29	yes	down	614.04	615.7	537.85	204.93	196.37	189.95	589.196666667	197.083333333
BGIOSGA030924		-	3.430	1.77840867065	4.50482284469E-31	1.41814163318E-29	yes	up	16.76	14.77	14.07	30.76	42.36	33.22	15.2	35.4466666667
BGIOSGA033452		-	3.434	1.77980166593	4.6793869794E-31	1.47150279413E-29	yes	up	80.21	66.26	73	167.42	167.58	212.45	73.1566666667	182.483333333
ENSRNA049493669	SSU_rRNA_eukarya	Eukaryotic small subunit ribosomal RNA	5.018	2.32698464696	4.93750989371E-31	1.55099662838E-29	yes	up	818.59	648.43	809.48	3550.42	2958	1919.84	758.833333333	2809.42
BGIOSGA029537		-	0.342	-1.54730176754	5.19318106174E-31	1.62954963025E-29	yes	down	38.17	33.74	38.58	9.01	8.71	10.1	36.83	9.27333333333
BGIOSGA012829		DNA-directed RNA polymerase subunit beta [Source:UniProtKB/TrEMBL;Acc:B8AR02]	0.346	-1.53307866039	5.55923667617E-31	1.74253315125E-29	yes	down	14.94	13.39	14.71	3.74	3.9	3.32	14.3466666667	3.65333333333
BGIOSGA017834		-	0.316	-1.66399085583	6.02690900826E-31	1.88709073447E-29	yes	down	38.87	39.03	36.38	10.52	8.71	7.35	38.0933333333	8.86
BGIOSGA017038		-	0.234	-2.0929574044	6.11168087043E-31	1.91157605547E-29	yes	down	12.76	13.5	11.57	2.3	2.33	1.9	12.61	2.17666666667
BGIOSGA034284		-	2.421	1.27584122191	6.24681053036E-31	1.95174247806E-29	yes	up	28.57	27.38	30.44	51.36	48.34	54.28	28.7966666667	51.3266666667
BGIOSGA036459		-	0.219	-2.19026406103	6.30735166215E-31	1.96854340288E-29	yes	down	8.02	8.36	7.7	1.64	1.04	1.2	8.02666666667	1.29333333333
BGIOSGA035668		-	0.127	-2.97391831183	6.52270821245E-31	2.03357488193E-29	yes	down	7.54	7.07	7.39	0.84	0.57	0.66	7.33333333333	0.69
BGIOSGA017769		-	0.440	-1.18510218686	7.66995854566E-31	2.3886911582E-29	yes	down	221.48	186.13	199.06	65.15	66.02	65.09	202.223333333	65.42
BGIOSGA025677		-	2.352	1.23382549235	8.48141390001E-31	2.63858147084E-29	yes	up	27.61	26.46	25.03	42.44	46.54	47.87	26.3666666667	45.6166666667
BGIOSGA016128		-	0.296	-1.7574096892	8.66000906564E-31	2.69126435578E-29	yes	down	42.87	40.81	43.49	8.78	9.72	9.06	42.39	9.18666666667
BGIOSGA009308		-	0.388	-1.36649776522	9.02195217562E-31	2.8007528803E-29	yes	down	33.46	30.02	30.63	8.84	10.05	9.14	31.37	9.34333333333
BGIOSGA033735		-	2.560	1.35605787279	9.38098162392E-31	2.90910440806E-29	yes	up	46.25	40.83	48.38	81.1	83.36	90.75	45.1533333333	85.07
BGIOSGA014319		-	2.737	1.45258354964	9.49579272693E-31	2.94157208563E-29	yes	up	110.82	114.9	113.56	271.95	212.6	207.09	113.093333333	230.546666667
BGIOSGA023530		Peroxidase [Source:UniProtKB/TrEMBL;Acc:A2YGK4]	9.844	3.29919714469	1.05503285754E-30	3.26476550638E-29	yes	up	8.48	21.99	12.23	99.69	122.82	85.45	14.2333333333	102.653333333
BGIOSGA020171		-	5.470	2.45147501035	1.151939212E-30	3.56085098818E-29	yes	up	9.47	5.44	6.27	27.91	28.05	28.99	7.06	28.3166666667
BGIOSGA010877		-	0.178	-2.48762529743	1.15627266423E-30	3.57045215045E-29	yes	down	8.53	6.1	7.96	0.98	1.06	0.92	7.53	0.986666666667
BGIOSGA033613		-	0.160	-2.64421950525	1.212978435E-30	3.74158183639E-29	yes	down	17.65	17.33	17.35	3.36	2.24	3.08	17.4433333333	2.89333333333
BGIOSGA020559		WAT1-related protein [Source:UniProtKB/TrEMBL;Acc:B8B2K8]	0.336	-1.57334116777	1.26466817707E-30	3.89689278968E-29	yes	down	369.04	363.59	382.97	111.41	84.43	79.65	371.866666667	91.83
BGIOSGA018102		-	3.487	1.80196980273	1.28822973905E-30	3.96529382536E-29	yes	up	46.52	53.85	55.57	124.3	135.2	131.72	51.98	130.406666667
BGIOSGA014321		-	0.409	-1.28860328516	1.34439687329E-30	4.1338072146E-29	yes	down	74.39	68.58	76.77	22.36	23.26	20.55	73.2466666667	22.0566666667
BGIOSGA029369		-	0.369	-1.43652126234	1.34615083718E-30	4.13482951973E-29	yes	down	153.28	145.32	129.56	40	34.99	40.82	142.72	38.6033333333
BGIOSGA022438		Glutathione peroxidase [Source:UniProtKB/TrEMBL;Acc:A2YA34]	2.385	1.25417722641	1.39488369616E-30	4.27999756899E-29	yes	up	54.09	51.34	52.23	84.81	87.56	94.23	52.5533333333	88.8666666667
BGIOSGA037128		-	0.164	-2.60650256796	1.56166301143E-30	4.78668637265E-29	yes	down	44.19	49.2	57.9	8.47	5.27	4.82	50.43	6.18666666667
BGIOSGA027837		-	0.368	-1.44271143053	1.67838486655E-30	5.13903778928E-29	yes	down	19.88	22.14	20.83	6.01	6.31	4.92	20.95	5.74666666667
BGIOSGA031852		-	0.337	-1.56760360271	1.6804968759E-30	5.14009391441E-29	yes	down	27.89	24.53	27.3	5.95	7.35	6.51	26.5733333333	6.60333333333
BGIOSGA036511		-	0.217	-2.20546726587	1.71908041651E-30	5.25258520541E-29	yes	down	12.69	10.58	12.45	2.38	1.73	1.61	11.9066666667	1.90666666667
BGIOSGA019575		-	2.948	1.55965997194	1.86378958543E-30	5.68876300744E-29	yes	up	75.12	76.71	76.37	140.17	163.69	190.23	76.0666666667	164.696666667
BGIOSGA030985		-	3.503	1.80840200622	1.8738778158E-30	5.71355952891E-29	yes	up	49.38	50.73	58.25	125.09	174.94	138.47	52.7866666667	146.166666667
MSTRG.27600		-	3.699	1.88713300487	1.94995155337E-30	5.93928699314E-29	yes	up	2.33	2.35	2.8	7.67	6.15	6.59	2.49333333333	6.80333333333
BGIOSGA029081		-	0.173	-2.53507859573	2.03498803534E-30	6.19181296779E-29	yes	down	12.28	11.89	14.29	1.74	1.47	1.68	12.82	1.63
MSTRG.11183		-	2.746	1.45733142049	2.08134938341E-30	6.32625818857E-29	yes	up	89.24	95.37	102.96	192.38	206.76	174.53	95.8566666667	191.223333333
MSTRG.15768		-	11.754	3.55502881825	2.08820407563E-30	6.34046765679E-29	yes	up	0.88	1.34	0.9	8.41	8.62	11.85	1.04	9.62666666667
BGIOSGA017395		-	4.064	2.0229715383	2.12188459782E-30	6.43601451318E-29	yes	up	58.68	84.33	62.57	247.93	188.62	180.64	68.5266666667	205.73
BGIOSGA017874		-	3.804	1.92755345946	2.18481706807E-30	6.61999571625E-29	yes	up	36.5	32.67	33.62	172.96	121.27	119.82	34.2633333333	138.016666667
BGIOSGA025941		-	10.253	3.3579438143	2.19186032822E-30	6.63442593414E-29	yes	up	4.72	4.02	2.51	23.85	24.98	35.15	3.75	27.9933333333
BGIOSGA009627		-	0.303	-1.72329105859	2.22062732651E-30	6.71451223218E-29	yes	down	13.13	11.91	13.51	2.95	2.7	2.96	12.85	2.87
BGIOSGA024239		-	2.905	1.53876688465	2.24444347383E-30	6.77947785741E-29	yes	up	46.73	47.94	54.17	119.84	93.93	104.07	49.6133333333	105.946666667
BGIOSGA034106		-	36.450	5.18783046818	2.26233236443E-30	6.82642363243E-29	yes	up	0.45	0.41	0.52	14.44	8.44	11.55	0.46	11.4766666667
BGIOSGA020981		-	0.279	-1.84036514051	2.35045704947E-30	7.08498390208E-29	yes	down	35.54	30.44	39.63	8.2	6.69	7.31	35.2033333333	7.4
BGIOSGA011221		-	0.473	-1.08076120506	2.47260267632E-30	7.44545203402E-29	yes	down	21.06	20.89	20.92	7.6	7.55	6.76	20.9566666667	7.30333333333
BGIOSGA028775		-	6.787	2.76276589253	2.48978570752E-30	7.48944019239E-29	yes	up	1.42	1.6	1.24	6.03	7.24	7.97	1.42	7.08
BGIOSGA029208		-	3.436	1.78062693828	2.5545927646E-30	7.67159686168E-29	yes	up	8.91	12.25	8.33	24.18	25.77	24.64	9.83	24.8633333333
BGIOSGA033884		-	2.185	1.12732225742	2.55761511264E-30	7.67159686168E-29	yes	up	209	207.44	208.87	300.39	328.88	355.5	208.436666667	328.256666667
BGIOSGA025957		-	2.468	1.30319481111	2.55825390396E-30	7.67159686168E-29	yes	up	38.35	37.99	37.66	65.01	70.55	75.95	38	70.5033333333
BGIOSGA012159		-	0.322	-1.63455984408	2.77285353858E-30	8.30656681053E-29	yes	down	65.19	64.94	66.02	18.82	15.13	12.8	65.3833333333	15.5833333333
BGIOSGA011478		-	0.326	-1.61820285113	2.95823278549E-30	8.85278552102E-29	yes	down	63.89	60.74	66.88	18.02	14.13	13.76	63.8366666667	15.3033333333
BGIOSGA017640		-	2.549	1.34994124452	3.13436415661E-30	9.3702347983E-29	yes	up	37.67	37.18	29.58	68.37	60.21	61.04	34.81	63.2066666667
BGIOSGA005729		-	0.182	-2.45838755195	3.19968049105E-30	9.55567824678E-29	yes	down	18.81	16.32	15.02	2.14	1.72	2.77	16.7166666667	2.21
BGIOSGA034101		-	32.635	5.02835433015	3.2612692068E-30	9.7296203782E-29	yes	up	0.27	0.67	0.27	11.34	8.98	8.65	0.403333333333	9.65666666667
BGIOSGA029977		-	0.106	-3.24088851136	3.47948810902E-30	1.03700153806E-28	yes	down	5.03	5.51	4.96	0.25	0.26	0.43	5.16666666667	0.313333333333
BGIOSGA020103		-	0.428	-1.22446784451	3.61167980184E-30	1.07529725769E-28	yes	down	52.89	54.54	48.96	15.25	18.11	16.74	52.13	16.7
BGIOSGA011542		Non-specific serine/threonine protein kinase [Source:UniProtKB/TrEMBL;Acc:B8AMF4]	3.040	1.60423971674	3.83204758297E-30	1.1388155851E-28	yes	up	25.65	22.82	27.86	58.91	51.74	49.84	25.4433333333	53.4966666667
BGIOSGA000577		-	0.153	-2.70390679099	3.83285360909E-30	1.1388155851E-28	yes	down	79.8	79.42	83.04	8.54	7.58	14.4	80.7533333333	10.1733333333
BGIOSGA034683		-	3.724	1.89700448699	3.86507865447E-30	1.14721844797E-28	yes	up	22.11	17.25	16.06	52.18	51.26	40.18	18.4733333333	47.8733333333
BGIOSGA018925		-	0.433	-1.20757632711	4.05576711503E-30	1.20259076292E-28	yes	down	26.74	26.16	26.93	7.38	8.35	7.69	26.61	7.80666666667
BGIOSGA018065		-	3.480	1.79915208686	4.62169914199E-30	1.36900188027E-28	yes	up	68.9	71.43	48.13	149.63	162.13	173.71	62.82	161.823333333
BGIOSGA036551		-	0.149	-2.74300677048	4.71738915843E-30	1.39592488139E-28	yes	down	32.34	28.42	39.56	3.58	3.96	3.43	33.44	3.65666666667
BGIOSGA020641		-	0.332	-1.59080384433	4.76921170872E-30	1.40982550999E-28	yes	down	22.39	24.35	22.46	5.63	5.2	5.12	23.0666666667	5.31666666667
BGIOSGA014175		-	0.070	-3.82926212268	4.93312558331E-30	1.45679956312E-28	yes	down	11.08	8.07	10.98	0.82	0.73	0.44	10.0433333333	0.663333333333
BGIOSGA008338		-	0.218	-2.19775611878	5.11320169634E-30	1.5070479408E-28	yes	down	52.45	51.26	69.26	11.54	7.51	8.76	57.6566666667	9.27
BGIOSGA021250		-	0.006	-7.40748238537	5.11364245588E-30	1.5070479408E-28	yes	down	6.09	5.44	8.25	0.03	0.01	0	6.59333333333	0.0133333333333
BGIOSGA000313		-	0.137	-2.87301660391	5.26019453535E-30	1.54866941948E-28	yes	down	12.55	11.38	14.78	1.55	1.08	1.28	12.9033333333	1.30333333333
BGIOSGA000215		-	0.398	-1.32868199489	5.44736951472E-30	1.60215454443E-28	yes	down	246.49	241.14	250.83	63.12	79.94	72.77	246.153333333	71.9433333333
BGIOSGA023576		-	0.374	-1.41897980743	5.6915094796E-30	1.6722689671E-28	yes	down	100.41	87.16	97.21	30.64	24.7	26.93	94.9266666667	27.4233333333
BGIOSGA011367		-	6.207	2.63393229604	6.23843833137E-30	1.83111699478E-28	yes	up	13.04	12.93	13.41	45.89	60.85	70.51	13.1266666667	59.0833333333
BGIOSGA014977		-	2.997	1.58353478026	6.43039731017E-30	1.88555843708E-28	yes	up	745.07	795.44	572.03	1458.15	1487.45	1678.57	704.18	1541.39
BGIOSGA004681		-	0.233	-2.10212870714	7.06191676969E-30	2.06865090631E-28	yes	down	18.27	15.24	16.25	2.67	2.68	3.16	16.5866666667	2.83666666667
BGIOSGA016430		-	0.350	-1.51363943276	8.09895791019E-30	2.3700451478E-28	yes	down	34.12	39.57	35.72	9.26	10.03	8.87	36.47	9.38666666667
BGIOSGA026360		-	0.097	-3.36733563635	8.57656197874E-30	2.50728678229E-28	yes	down	28.61	22.6	24.95	1.99	1.09	2.34	25.3866666667	1.80666666667
BGIOSGA027998		-	2.813	1.49228184088	8.77706631683E-30	2.56332635566E-28	yes	up	17	19.1	19.69	42.95	36.83	36.92	18.5966666667	38.9
BGIOSGA014744		-	0.340	-1.55454144655	9.38853735543E-30	2.73915521158E-28	yes	down	11.47	11.55	10.64	3.14	2.87	2.41	11.22	2.80666666667
BGIOSGA004994		-	5.861	2.55126679672	9.45346087263E-30	2.75533336536E-28	yes	up	1.64	1.77	1.3	6.79	6.18	7.42	1.57	6.79666666667
BGIOSGA018106		-	2.172	1.11880179719	9.71607723153E-30	2.82904158669E-28	yes	up	47.03	51.87	43.35	77.04	77.39	70.41	47.4166666667	74.9466666667
BGIOSGA033328		Tau class GST protein 4 [Source:UniProtKB/TrEMBL;Acc:Q6WSC3]	0.301	-1.7314460018	1.00805419657E-29	2.93222804698E-28	yes	down	378.72	313.81	364.96	89.33	80.21	62.97	352.496666667	77.5033333333
BGIOSGA036752		-	3.035	1.60154261247	1.03504879853E-29	3.00774220295E-28	yes	up	42.54	41.23	48	115.68	86.87	92.09	43.9233333333	98.2133333333
BGIOSGA017044		-	0.248	-2.00877685958	1.15343441317E-29	3.34841319465E-28	yes	down	11.79	11.03	10.28	2.34	2.02	1.7	11.0333333333	2.02
BGIOSGA011067		-	0.280	-1.83880356457	1.2218737212E-29	3.54355561338E-28	yes	down	18.28	17.04	16.63	3.11	4.27	3.3	17.3166666667	3.56
BGIOSGA010085		-	4.759	2.25057433458	1.38941303537E-29	4.02542294549E-28	yes	up	12.32	18.09	10.57	45.48	45.67	51.71	13.66	47.62
BGIOSGA032613		Glycosyltransferase [Source:UniProtKB/TrEMBL;Acc:A2Z5G9]	3.081	1.62354998361	1.46687568701E-29	4.24561989888E-28	yes	up	23.87	20.86	25.51	50.87	49.25	58.92	23.4133333333	53.0133333333
BGIOSGA000870		-	5.011	2.32500803235	1.49219247344E-29	4.31460185561E-28	yes	up	10.99	8.84	9.16	36.6	30.08	39.66	9.66333333333	35.4466666667
BGIOSGA032774		-	0.447	-1.16035353215	1.53944329734E-29	4.4468050281E-28	yes	down	68.47	64.03	65.63	22.89	21.06	21.25	66.0433333333	21.7333333333
BGIOSGA001640		-	2.522	1.33432936117	1.54591318189E-29	4.46106375345E-28	yes	up	26.63	28.41	26.98	47.77	49.52	47.27	27.34	48.1866666667
BGIOSGA036195		-	0.294	-1.76679018711	1.6444136396E-29	4.74060495032E-28	yes	down	26.91	22.75	26.26	4.74	6.36	5.49	25.3066666667	5.53
BGIOSGA014512		-	8.726	3.12534268796	1.67953746058E-29	4.83706788648E-28	yes	up	17.71	29.06	11.58	114.04	126.41	126.47	19.45	122.306666667
BGIOSGA008468		-	0.231	-2.11487149367	1.7234235575E-29	4.95855038976E-28	yes	down	28.16	22.49	21.29	4.44	3.89	3.88	23.98	4.07
BGIOSGA009801		-	3.804	1.92767015458	1.77259199564E-29	5.09497588628E-28	yes	up	19.36	17.17	15.93	61.3	41.7	43.79	17.4866666667	48.93
BGIOSGA031689		-	5.296	2.4049203513	1.81785833088E-29	5.21992725851E-28	yes	up	7.98	7.41	5.79	21.87	30.39	28.08	7.06	26.78
BGIOSGA016966		Polyprenol reductase 1 [Source:UniProtKB/Swiss-Prot;Acc:A2XWN6]	3.728	1.8985411227	1.91874545965E-29	5.50418815879E-28	yes	up	8.09	8.57	7.39	24.71	18.36	22.56	8.01666666667	21.8766666667
BGIOSGA034762		-	2.147	1.10255213827	2.01770411433E-29	5.78218463752E-28	yes	up	54.62	50.09	50.88	74.16	76.64	68.82	51.8633333333	73.2066666667
BGIOSGA022555		-	4.785	2.25864252788	2.01962994765E-29	5.78218463752E-28	yes	up	185.12	254.82	154.92	845.29	620.28	599.73	198.286666667	688.433333333
BGIOSGA027368		-	0.119	-3.06874521401	2.10575768437E-29	6.02283967776E-28	yes	down	23.12	17.81	24.92	1.67	2.42	1.65	21.95	1.91333333333
BGIOSGA024764		-	0.378	-1.40473397602	2.28645596534E-29	6.53324470726E-28	yes	down	19.16	16.45	18.91	5.23	4.93	5.03	18.1733333333	5.06333333333
BGIOSGA037452		-	0.292	-1.77461111979	2.28994551466E-29	6.53679441909E-28	yes	down	52.18	41.42	46.88	11.49	8.67	10.08	46.8266666667	10.08
BGIOSGA018640		-	5.062	2.33962452096	2.40786371925E-29	6.86666077115E-28	yes	up	10.76	18.4	15.4	61.28	51.35	52.46	14.8533333333	55.03
BGIOSGA030083		-	0.400	-1.32088904938	2.52356834762E-29	7.18957454413E-28	yes	down	12.86	12.75	12.88	3.58	4.07	3.73	12.83	3.79333333333
BGIOSGA015012		3-oxoacyl-[acyl-carrier-protein] synthase [Source:UniProtKB/TrEMBL;Acc:A2XTX6]	2.882	1.52722230607	2.52857915442E-29	7.19680141327E-28	yes	up	36.59	38.13	35.79	64.05	81.77	84.06	36.8366666667	76.6266666667
BGIOSGA029048		Purple acid phosphatase [Source:UniProtKB/TrEMBL;Acc:B8B930]	4.735	2.24342236133	2.53468888726E-29	7.20713884189E-28	yes	up	24.78	29.95	27.22	119.23	67.09	97.85	27.3166666667	94.7233333333
BGIOSGA012463		-	5.549	2.472300836	2.6252663753E-29	7.45739729735E-28	yes	up	166.15	216.49	130.31	516.15	674.06	842.21	170.983333333	677.473333333
BGIOSGA036841		-	2.976	1.5735304813	2.6373116086E-29	7.48430439717E-28	yes	up	20.84	20.61	16.96	37.62	44.39	45.65	19.47	42.5533333333
BGIOSGA009339		-	0.369	-1.43730595443	2.73944859598E-29	7.76657707212E-28	yes	down	127.38	103.81	114.32	25.27	23.63	28.66	115.17	25.8533333333
BGIOSGA017574		-	0.183	-2.44973657711	2.91428167963E-29	8.25419917206E-28	yes	down	12.98	12.16	13.96	1.85	1.51	1.54	13.0333333333	1.63333333333
BGIOSGA033596		-	5.238	2.38910236489	2.94878921756E-29	8.34381135801E-28	yes	up	5.08	7.08	4.92	25.91	20.66	18.93	5.69333333333	21.8333333333
BGIOSGA030051		-	4.810	2.2659646797	2.97407574659E-29	8.40718321835E-28	yes	up	2.63	2.02	1.95	6.96	7.91	8.47	2.2	7.78
BGIOSGA014572		Glycosyltransferase [Source:UniProtKB/TrEMBL;Acc:A2XWB4]	0.196	-2.35445815448	2.99443650972E-29	8.45652128105E-28	yes	down	43.36	36.26	37.5	8.42	3.9	7.27	39.04	6.53
MSTRG.30216		-	3.969	1.98870682053	3.1549961809E-29	8.90131221242E-28	yes	up	1174.43	998.51	1148.93	3866.68	3271.46	2347.76	1107.29	3161.96666667
BGIOSGA011341		-	6.640	2.73125041266	3.52277375611E-29	9.92930649398E-28	yes	up	6.69	14.14	10.05	45.65	50.13	54.44	10.2933333333	50.0733333333
BGIOSGA004108		Malate dehydrogenase [Source:UniProtKB/TrEMBL;Acc:A2WT84]	3.250	1.70052854814	3.84315134802E-29	1.08218379875E-27	yes	up	63.67	82.08	65.55	142.44	182.6	178.04	70.4333333333	167.693333333
BGIOSGA032390		-	0.391	-1.35487315983	3.96752827804E-29	1.11612633029E-27	yes	down	179.73	158.79	219.66	61.34	55.69	60.46	186.06	59.1633333333
BGIOSGA029309		-	0.312	-1.68183880203	4.02800453119E-29	1.1320444039E-27	yes	down	9.91	8.77	8.86	2.28	2.07	2	9.18	2.11666666667
BGIOSGA026073		-	5.693	2.50921249772	4.15046320318E-29	1.16533468778E-27	yes	up	17.31	32.03	18.57	99.61	87.41	91.66	22.6366666667	92.8933333333
BGIOSGA031427		-	4.487	2.16568771737	4.16395714533E-29	1.16799600235E-27	yes	up	59.72	82.19	67.56	292.86	189.57	204.39	69.8233333333	228.94
BGIOSGA030361		-	0.330	-1.60085638014	4.33718848727E-29	1.21541559458E-27	yes	down	39.88	34.97	45.02	9.7	9.21	10.21	39.9566666667	9.70666666667
BGIOSGA022727		Glycosyltransferase [Source:UniProtKB/TrEMBL;Acc:A2YBX1]	6.032	2.59275435691	4.3656269668E-29	1.22220748037E-27	yes	up	4.91	6.17	5.26	23.28	18.5	30.56	5.44666666667	24.1133333333
BGIOSGA020042		-	0.278	-1.84434026709	4.65104230853E-29	1.30086075645E-27	yes	down	44.47	40.01	48.8	9.98	7.63	8.23	44.4266666667	8.61333333333
BGIOSGA012931		-	2.672	1.41783075612	4.68434182009E-29	1.3089158008E-27	yes	up	247.5	286.91	232.33	507.16	434.49	447.17	255.58	462.94
BGIOSGA001198		-	0.424	-1.23688270347	4.92403909531E-29	1.37457244918E-27	yes	down	166.53	153.25	151.79	48.77	45.75	52.03	157.19	48.85
BGIOSGA017519		Ketol-acid reductoisomerase [Source:UniProtKB/TrEMBL;Acc:B8AWV4]	2.457	1.2967558786	4.9971775828E-29	1.39365198014E-27	yes	up	126.44	112.56	123	197.31	218.8	237.41	120.666666667	217.84
BGIOSGA034997		-	0.452	-1.144202113	5.23575703339E-29	1.45879023551E-27	yes	down	212.12	198.22	202.71	61.05	69.59	69.36	204.35	66.6666666667
BGIOSGA035095		-	0.222	-2.17273715768	5.71083186631E-29	1.58963327586E-27	yes	down	13.87	13.05	13.63	2.78	1.84	2.03	13.5166666667	2.21666666667
BGIOSGA036072		-	0.303	-1.72024645951	6.19379076692E-29	1.72241860256E-27	yes	down	30.64	24.44	29.35	6.17	6.06	6.63	28.1433333333	6.28666666667
BGIOSGA013495	ITPK3	Inositol-tetrakisphosphate 1-kinase 3 [Source:UniProtKB/Swiss-Prot;Acc:B8AR41]	0.468	-1.09391410519	6.78987826301E-29	1.88637993232E-27	yes	down	120.35	114.09	122.37	43.4	43.16	42.8	118.936666667	43.12
BGIOSGA000237	SSI2	Stearoyl-[acyl-carrier-protein] 9-desaturase 2, chloroplastic [Source:UniProtKB/Swiss-Prot;Acc:A2WYF4]	2.237	1.16176933291	6.80898239721E-29	1.88988244246E-27	yes	up	88.65	91.38	92	127.42	137.93	151.39	90.6766666667	138.913333333
BGIOSGA024051		-	0.333	-1.58696932344	7.62443743882E-29	2.11420053594E-27	yes	down	85.43	94.25	81.22	19.28	19.77	24.75	86.9666666667	21.2666666667
BGIOSGA013394		-	0.282	-1.82443954915	7.6951125705E-29	2.12973772075E-27	yes	down	18.54	18.28	18.91	4.73	4.05	3.06	18.5766666667	3.94666666667
BGIOSGA013847		-	0.205	-2.286924899	7.96959101986E-29	2.2036070683E-27	yes	down	9.73	9.16	11.15	1.24	1.83	1.46	10.0133333333	1.51
BGIOSGA016901		-	2.371	1.24571664213	8.163668741E-29	2.25512627102E-27	yes	up	16.7	16.82	15.67	27.98	25.18	25.49	16.3966666667	26.2166666667
BGIOSGA036662		-	3.571	1.83635517898	8.69627005389E-29	2.39997251734E-27	yes	up	10.29	12.91	13.41	35.37	29.79	29.2	12.2033333333	31.4533333333
BGIOSGA023819		-	0.444	-1.17288929079	8.7619867454E-29	2.41581678152E-27	yes	down	30.29	29.99	28.49	10.74	9.77	8.55	29.59	9.68666666667
BGIOSGA023359		-	0.270	-1.88755300349	8.82794255892E-29	2.43169690487E-27	yes	down	14.01	13.18	13.78	2.22	3.11	2.81	13.6566666667	2.71333333333
MSTRG.25431		-	3.865	1.95029787784	1.01837500443E-28	2.8025063509E-27	yes	up	7.29	7.95	6.74	22.01	19.61	20.64	7.32666666667	20.7533333333
BGIOSGA007797		Aminopeptidase [Source:UniProtKB/TrEMBL;Acc:A2X2G9]	0.346	-1.5330089949	1.11310428463E-28	3.06030032432E-27	yes	down	74.75	69.92	82.83	16.71	21.56	19.64	75.8333333333	19.3033333333
BGIOSGA017864	EXPA4	Expansin-A4 [Source:UniProtKB/Swiss-Prot;Acc:A2Y5R6]	4.622	2.20844267254	1.17218603386E-28	3.21969285675E-27	yes	up	44.06	77.29	62.75	225.05	192.27	195.74	61.3666666667	204.353333333
MSTRG.8157		-	27.729	4.79330626372	1.2378247606E-28	3.39677798456E-27	yes	up	2.69	0.62	0.77	30.89	28.51	22.31	1.36	27.2366666667
BGIOSGA013815		-	3.393	1.76275890573	1.71552902482E-28	4.70323357908E-27	yes	up	218.76	228.45	192.16	435.9	534.44	611.44	213.123333333	527.26
BGIOSGA002698		-	0.264	-1.92352447557	1.81189087766E-28	4.96168071264E-27	yes	down	99.91	90.99	93.71	23.6	15.22	16.34	94.87	18.3866666667
BGIOSGA033395		-	2.596	1.37607293549	1.81321046395E-28	4.96168071264E-27	yes	up	18.29	19.91	17.91	37.64	35.22	34.06	18.7033333333	35.64
BGIOSGA015149		-	0.444	-1.17267336564	1.88057597688E-28	5.13635624558E-27	yes	down	67.03	68.06	77.58	23.92	21.09	22.32	70.89	22.4433333333
BGIOSGA031062		-	0.287	-1.7999432814	1.97334190328E-28	5.38466878824E-27	yes	down	80.81	78.47	70.23	20.9	17.78	14.35	76.5033333333	17.6766666667
BGIOSGA004036		-	0.008	-6.94369259819	2.07594495437E-28	5.65933334889E-27	yes	down	12.26	11.4	12.44	0.07	0.1	0.04	12.0333333333	0.07
BGIOSGA003613		-	4.413	2.14161695936	2.14217803444E-28	5.83442646683E-27	yes	up	11.31	15.27	9.03	42.32	38.61	34.38	11.87	38.4366666667
BGIOSGA003852		-	9.058	3.17916888981	2.39868133051E-28	6.52692633693E-27	yes	up	0.78	1.15	1.38	6.69	8.34	7.04	1.10333333333	7.35666666667
BGIOSGA022579		-	0.022	-5.50016779065	2.41432975724E-28	6.56336672698E-27	yes	down	11.96	10.34	16.64	0.2	0.14	0.3	12.98	0.213333333333
BGIOSGA021933		-	3.016	1.59276293582	2.42438449153E-28	6.58454678707E-27	yes	up	12.85	14.39	13.7	27.27	31.29	30.09	13.6466666667	29.55
BGIOSGA016535		-	0.489	-1.03298296491	2.52395488589E-28	6.8485820635E-27	yes	down	62.8	60.85	64.47	23.5	22.66	22.41	62.7066666667	22.8566666667
BGIOSGA005806		-	0.243	-2.03950881885	2.56810680948E-28	6.96189104138E-27	yes	down	64.06	54.73	64.47	12.25	9.8	12.57	61.0866666667	11.54
BGIOSGA026365		-	0.011	-6.51783798728	2.68905660035E-28	7.28298681482E-27	yes	down	182.95	194.76	289.52	3.09	1.25	0.68	222.41	1.67333333333
BGIOSGA012453		-	9.918	3.31000950952	2.72748358831E-28	7.38019001086E-27	yes	up	2.77	2.95	1.88	14.68	16.16	24.19	2.53333333333	18.3433333333
BGIOSGA004271		-	2.815	1.49300427756	2.89276403178E-28	7.82014127848E-27	yes	up	17.67	25.87	20.53	48.53	39.01	47.62	21.3566666667	45.0533333333
BGIOSGA020688		-	4.052	2.01845994907	3.23338955521E-28	8.73285379591E-27	yes	up	18.85	22.54	19.75	71.01	41.64	54.24	20.38	55.63
BGIOSGA037230		-	2.709	1.43759000994	3.39945776526E-28	9.17285969163E-27	yes	up	286.26	292.76	286.35	476.85	609.15	635.45	288.456666667	573.816666667
BGIOSGA000405		-	0.329	-1.60544421488	3.61713320598E-28	9.75117429987E-27	yes	down	25.27	23.28	23.37	5.09	6.36	5.94	23.9733333333	5.79666666667
BGIOSGA026522		-	10.150	3.34338416932	3.69719694641E-28	9.95778377566E-27	yes	up	1.35	2.2	1.02	14.67	9.34	11	1.52333333333	11.67
BGIOSGA008198		-	0.399	-1.323994071	3.74812576224E-28	1.00856135219E-26	yes	down	21.3	22.4	20.98	6.24	6.9	5.89	21.56	6.34333333333
BGIOSGA006901		-	0.310	-1.68826445918	3.77949051288E-28	1.01606118335E-26	yes	down	27.02	19.75	33.18	5.31	6.64	9	26.65	6.98333333333
BGIOSGA037674		-	0.011	-6.53969926523	3.82163763164E-28	1.02644317109E-26	yes	down	17.87	20.45	18.51	0.14	0.14	0.44	18.9433333333	0.24
BGIOSGA026155		-	0.111	-3.17779124416	3.93943812141E-28	1.05701929436E-26	yes	down	9.37	8.31	12.32	3.04	2.88	4.98	10	3.63333333333
BGIOSGA002536		-	7.058	2.81931150503	3.94274592403E-28	1.05701929436E-26	yes	up	2.09	3.48	2.94	11.37	17.31	17.47	2.83666666667	15.3833333333
BGIOSGA017931		-	2.906	1.53916537765	4.08899067356E-28	1.09521694947E-26	yes	up	24.05	26.55	25.51	46.93	55.87	59.05	25.37	53.95
BGIOSGA015084		-	0.366	-1.45072136994	4.35625555851E-28	1.16572917834E-26	yes	down	12.86	13.76	13	3.73	3.83	3.03	13.2066666667	3.53
BGIOSGA034689		-	3.108	1.63615213375	4.38065422437E-28	1.17118079116E-26	yes	up	40.59	40.69	37.67	77.28	99.73	92.61	39.65	89.8733333333
BGIOSGA014772		-	0.476	-1.06957294548	4.42667687138E-28	1.18239831804E-26	yes	down	89.63	95.79	93.35	36.55	33.49	31.46	92.9233333333	33.8333333333
BGIOSGA013052		Chlorophyll a-b binding protein, chloroplastic [Source:UniProtKB/Swiss-Prot;Acc:A2XJ35]	2.624	1.39158692694	4.4888269659E-28	1.19789907141E-26	yes	up	2571.66	2819.59	2159.6	4500.71	4712	5475.68	2516.95	4896.13
BGIOSGA005485		-	8.154	3.02748181054	4.73816619294E-28	1.26327936041E-26	yes	up	16	24.12	17.07	78.09	99.65	141.96	19.0633333333	106.566666667
BGIOSGA014474		-	0.344	-1.53929612667	5.17390673905E-28	1.3781923006E-26	yes	down	26.69	24.92	24.32	6.27	7.44	6.27	25.31	6.66
BGIOSGA001946		-	7.130	2.83383737767	5.48086675145E-28	1.45862261726E-26	yes	up	1.09	1.55	0.83	5.78	6.3	5.48	1.15666666667	5.85333333333
BGIOSGA023080		-	0.331	-1.59406200819	5.48777447453E-28	1.45912599557E-26	yes	down	14.6	14.61	15.9	4.26	3.43	3.4	15.0366666667	3.69666666667
BGIOSGA006905		Glycosyltransferase [Source:UniProtKB/TrEMBL;Acc:A2X285]	0.043	-4.5490230279	5.55491525631E-28	1.47562899521E-26	yes	down	10.64	9.66	10.93	0.62	0.18	0.15	10.41	0.316666666667
BGIOSGA029961		-	0.199	-2.32941376384	5.7728085648E-28	1.53211182056E-26	yes	down	5.07	6.03	5.42	0.84	0.97	0.61	5.50666666667	0.806666666667
BGIOSGA011881		-	0.094	-3.41838430624	6.19194539283E-28	1.64185330526E-26	yes	down	21.35	16.76	28.15	1.71	1.6	0.83	22.0866666667	1.38
BGIOSGA004259		-	0.149	-2.75106585838	6.19904301971E-28	1.64223828194E-26	yes	down	5.84	4.87	4.35	0.63	0.47	0.54	5.02	0.546666666667
BGIOSGA003117		-	20.857	4.38245653238	6.44097386141E-28	1.70477750392E-26	yes	up	0.45	0.64	0.44	6.68	8.43	8.32	0.51	7.81
BGIOSGA012145		-	3.490	1.80310140604	6.68275469129E-28	1.76716334964E-26	yes	up	54.4	80.08	53.09	163.69	156.57	156.35	62.5233333333	158.87
BGIOSGA007015	RR24	Two-component response regulator ORR24 [Source:UniProtKB/Swiss-Prot;Acc:A2X1N2]	0.347	-1.52906673182	6.9941692782E-28	1.84783284255E-26	yes	down	29.57	28.59	29.57	7.62	8.24	6.5	29.2433333333	7.45333333333
BGIOSGA027105		-	0.380	-1.39621771455	7.42369832785E-28	1.95953300327E-26	yes	down	54.44	44.75	45.36	12.61	13.75	13.15	48.1833333333	13.17
BGIOSGA022626		-	0.343	-1.54408168121	7.59952679135E-28	2.00412543343E-26	yes	down	15.09	13.7	12.02	3.96	3.16	3.15	13.6033333333	3.42333333333
BGIOSGA014989		-	0.421	-1.24907652437	8.14873311886E-28	2.14507103132E-26	yes	down	64.78	60.2	63.47	21.23	18.9	17.93	62.8166666667	19.3533333333
BGIOSGA000500		-	9.557	3.25661121579	8.47826549304E-28	2.22979915607E-26	yes	up	3.67	7.7	3.07	34.31	38.47	28.38	4.81333333333	33.72
BGIOSGA025043		Peroxidase [Source:UniProtKB/TrEMBL;Acc:B8B6S0]	8.905	3.15457487105	8.81620738149E-28	2.31658392333E-26	yes	up	5.5	13.76	8.22	58.92	49.42	70.55	9.16	59.63
BGIOSGA016094		-	0.058	-4.10155859608	9.00749384879E-28	2.36471102052E-26	yes	down	23.22	17.56	18.77	1.09	0.46	0.83	19.85	0.793333333333
BGIOSGA030543		-	3.199	1.67769715437	9.81849153592E-28	2.57529559781E-26	yes	up	15.43	18.1	16.44	33.77	44.19	39.41	16.6566666667	39.1233333333
BGIOSGA009752		-	4.018	2.00642358687	9.90743969031E-28	2.59628473614E-26	yes	up	141.48	145.48	126.2	304.23	397.17	505.95	137.72	402.45
MSTRG.26449		-	4.084	2.03004575705	1.05302748444E-27	2.75701741381E-26	yes	up	9.67	9.99	9.78	29.9	28.41	29.42	9.81333333333	29.2433333333
MSTRG.30221		-	5.933	2.56874301704	1.07408538678E-27	2.80962191823E-26	yes	up	21.44	18.63	22.65	122.52	93.89	57.85	20.9066666667	91.42
BGIOSGA009434		-	0.336	-1.57212416288	1.16718525196E-27	3.05041191455E-26	yes	down	139.26	129.4	138.36	31.17	30.07	38.83	135.673333333	33.3566666667
BGIOSGA026381		-	0.463	-1.11044616702	1.18118838306E-27	3.08324645347E-26	yes	down	76.29	73.53	80.04	27.14	27.25	24.04	76.62	26.1433333333
BGIOSGA011526		-	2.403	1.26484969519	1.18186874162E-27	3.08324645347E-26	yes	up	87.84	103	99.19	184.98	182.85	177.25	96.6766666667	181.693333333
BGIOSGA001188		-	13.422	3.74655754714	1.2408707487E-27	3.23426956434E-26	yes	up	1.7	3.56	0.99	17.69	21.36	22.15	2.08333333333	20.4
BGIOSGA023450		-	10.931	3.45030146508	1.37913586567E-27	3.59143277177E-26	yes	up	1.58	1.8	1.44	7.99	14.81	16.02	1.60666666667	12.94
BGIOSGA023239		-	15.364	3.94145115913	1.41668822128E-27	3.68592370131E-26	yes	up	2.78	6.47	4.18	47.9	52.69	47.51	4.47666666667	49.3666666667
BGIOSGA026447		-	0.000	-12.8860215563	1.427806585E-27	3.71153154107E-26	yes	down	23.98	23.98	23.61	0	0	0	23.8566666667	0
BGIOSGA004910		-	0.428	-1.22291272221	1.49972517253E-27	3.8950005195E-26	yes	down	27.78	29.71	29.9	9.89	9.51	8.61	29.13	9.33666666667
BGIOSGA023968		Formin-like protein [Source:UniProtKB/TrEMBL;Acc:B8B832]	0.493	-1.01960727229	1.69831278256E-27	4.40682624613E-26	yes	down	68.47	66.13	52.83	19.58	18.89	16.81	62.4766666667	18.4266666667
BGIOSGA009539		-	27.062	4.75819354612	1.70427063367E-27	4.41834440217E-26	yes	up	0.09	0.25	0.24	3.38	4.51	3.79	0.193333333333	3.89333333333
BGIOSGA033137		-	0.285	-1.80913392825	1.75526973761E-27	4.54650811466E-26	yes	down	7.21	6.05	6.48	1.4	1.33	1.43	6.58	1.38666666667
BGIOSGA029410		-	0.385	-1.37663517034	1.7871904675E-27	4.62507084686E-26	yes	down	90.04	81.91	89.17	26.38	26.78	28.84	87.04	27.3333333333
BGIOSGA009184		-	4.644	2.21546816845	1.84485550705E-27	4.76583656165E-26	yes	up	6.28	10.01	8.55	26.48	26.46	31.69	8.28	28.21
MSTRG.30894		-	2.548	1.34933064805	1.84486110025E-27	4.76583656165E-26	yes	up	55.34	61.58	61.9	104.42	109.77	118.28	59.6066666667	110.823333333
MSTRG.28514		-	2.980	1.57530194939	1.90308535771E-27	4.91188526043E-26	yes	up	1.59	1.56	1.63	3.4	3.69	3.59	1.59333333333	3.56
BGIOSGA036403		-	0.244	-2.03738288736	1.90848508342E-27	4.92145515129E-26	yes	down	5.36	5.06	4.58	0.89	0.9	0.94	5	0.91
BGIOSGA019342		-	4.423	2.1449767494	1.95816016867E-27	5.0450808668E-26	yes	up	7.12	9.68	7.81	29.47	23.29	27.06	8.20333333333	26.6066666667
BGIOSGA012014		Protein DETOXIFICATION [Source:UniProtKB/TrEMBL;Acc:B8APQ8]	0.184	-2.44311546796	1.96571381049E-27	5.05803842807E-26	yes	down	13.23	13.5	15.19	2.14	1.74	1.78	13.9733333333	1.88666666667
BGIOSGA016973		-	16.272	4.02429860848	1.96666716933E-27	5.05803842807E-26	yes	up	1.84	0.84	1.43	18.95	14.42	15.39	1.37	16.2533333333
BGIOSGA028500		-	0.350	-1.51327813789	2.07810406657E-27	5.33991970745E-26	yes	down	104.69	86.49	99.26	22.17	27.08	26.82	96.8133333333	25.3566666667
BGIOSGA004435		Auxin-responsive protein [Source:UniProtKB/TrEMBL;Acc:A2WUX4]	0.389	-1.36079217342	2.13754707655E-27	5.48448091612E-26	yes	down	69.73	68.91	78.4	19.21	18.02	17.37	72.3466666667	18.2
BGIOSGA021962		-	0.112	-3.15540506184	2.13813303042E-27	5.48448091612E-26	yes	down	38.51	24.6	28.68	3.21	2.4	1.93	30.5966666667	2.51333333333
BGIOSGA004409		Glycosyltransferase [Source:UniProtKB/TrEMBL;Acc:A2WUT6]	0.145	-2.786409951	2.18736465006E-27	5.60582052342E-26	yes	down	31.86	20.84	26.8	2.21	2.57	3.68	26.5	2.82
BGIOSGA021659		-	6.142	2.61861218791	2.21232107094E-27	5.66478831967E-26	yes	up	5.99	7.12	5.7	25.04	27.15	31.93	6.27	28.04
BGIOSGA020882		-	0.369	-1.43934230554	2.2155669311E-27	5.66811001687E-26	yes	down	70.73	70.48	73.15	18.75	15.35	18.83	71.4533333333	17.6433333333
BGIOSGA030898		-	11.723	3.55126072994	2.29494418983E-27	5.86602254779E-26	yes	up	1.14	2.07	0.67	8.92	12.76	11.7	1.29333333333	11.1266666667
BGIOSGA020816		-	3.057	1.61222781801	2.3338150283E-27	5.96014148756E-26	yes	up	6.97	10.76	7.19	22.9	25.05	22.95	8.30666666667	23.6333333333
BGIOSGA019176		-	2.564	1.35815839936	2.38755707483E-27	6.09204036778E-26	yes	up	29.61	28.61	35.35	60.2	55.81	59.72	31.19	58.5766666667
BGIOSGA002389		-	0.290	-1.78515445965	2.43673251807E-27	6.21206621259E-26	yes	down	971.34	629.1	812.15	180.91	177.37	152.52	804.196666667	170.266666667
BGIOSGA020624		-	0.271	-1.88153934372	2.61081494619E-27	6.65003372634E-26	yes	down	26.94	28.58	22.51	6.17	5.36	4.07	26.01	5.2
BGIOSGA006922		-	0.423	-1.24112504513	2.61449473343E-27	6.65358029799E-26	yes	down	29.06	28.01	27.87	10.75	10.95	9.59	28.3133333333	10.43
BGIOSGA019793		-	3.908	1.96644374573	2.76685939738E-27	7.03517536284E-26	yes	up	12.62	17.9	13.09	48.94	40.43	35.89	14.5366666667	41.7533333333
BGIOSGA000035		-	4.010	2.00371524241	2.7790571409E-27	7.0557240664E-26	yes	up	8.46	12.76	11.59	28.59	36.56	31.78	10.9366666667	32.31
BGIOSGA007178		-	0.396	-1.33635578637	2.77979227863E-27	7.0557240664E-26	yes	down	36.19	33.32	31.57	9.81	11.23	8.69	33.6933333333	9.91
BGIOSGA016849		-	0.316	-1.66061309826	2.88952238477E-27	7.32784892136E-26	yes	down	17.84	18.57	21.26	5.42	5.12	4.78	19.2233333333	5.10666666667
BGIOSGA033453		-	28.399	4.82778232797	3.00862876162E-27	7.62325726639E-26	yes	up	0.46	2.7	0.89	22.11	33.07	28.6	1.35	27.9266666667
BGIOSGA034841		-	0.356	-1.49050990224	3.06822136675E-27	7.76748678121E-26	yes	down	65.79	56.18	60.72	18.45	15.55	13.75	60.8966666667	15.9166666667
BGIOSGA023499		-	3.243	1.69728592679	3.08177461897E-27	7.79501392317E-26	yes	up	26.39	34.07	27.76	79.61	63.43	66.51	29.4066666667	69.85
BGIOSGA019543		-	73.077	6.19133974361	3.46659165064E-27	8.75314391787E-26	yes	up	0.1	0.14	0.07	5.69	6.28	6.27	0.103333333333	6.08
BGIOSGA006969		-	2.693	1.42903207564	3.5395760745E-27	8.92967813141E-26	yes	up	202.57	201.24	206.87	344.28	395.44	458.48	203.56	399.4
BGIOSGA006032		-	0.127	-2.97552799699	3.55328445946E-27	8.95649379174E-26	yes	down	9.28	7.42	8.56	0.5	1.11	0.75	8.42	0.786666666667
ENSRNA049494797	SSU_rRNA_eukarya	Eukaryotic small subunit ribosomal RNA	3.582	1.84087143524	3.88696124734E-27	9.78908474135E-26	yes	up	1639.94	1266.99	1568.6	4522.51	4027.68	2974.74	1491.84333333	3841.64333333
ENSRNA049495004	SSU_rRNA_eukarya	Eukaryotic small subunit ribosomal RNA	4.388	2.13360832679	4.0653288699E-27	1.02294365197E-25	yes	up	1357.21	1178.49	1291.54	5133.58	4333	2750.73	1275.74666667	4072.43666667
BGIOSGA005705		-	0.393	-1.34919542152	4.21993366428E-27	1.06092852573E-25	yes	down	97.74	82.2	92.54	26.09	23.64	22.31	90.8266666667	24.0133333333
BGIOSGA014518		-	3.853	1.94582711166	4.27869917365E-27	1.07477376134E-25	yes	up	30.75	27.35	27.72	68.05	77.33	95.02	28.6066666667	80.1333333333
BGIOSGA021399		-	0.452	-1.14437901734	4.28585221493E-27	1.07564166719E-25	yes	down	52.8	51.88	52.93	16.83	18.72	16.06	52.5366666667	17.2033333333
BGIOSGA000001		-	2.088	1.06187542576	4.29377807678E-27	1.07670186808E-25	yes	up	184	183.1	185.77	262.62	300.59	277.59	184.29	280.266666667
BGIOSGA034285		-	3.255	1.70275028648	4.43956881121E-27	1.11230127115E-25	yes	up	25.68	20.28	25.86	58.41	55.38	64.38	23.94	59.39
BGIOSGA027799	ADI1	Ferredoxin-1, chloroplastic [Source:UniProtKB/Swiss-Prot;Acc:A2YQD9]	3.326	1.73400253003	4.61283872567E-27	1.1547181829E-25	yes	up	532.17	764.34	714.67	1471.83	1555.23	1773.67	670.393333333	1600.24333333
BGIOSGA037623		-	32.167	5.00752283896	4.67866029473E-27	1.17001582543E-25	yes	up	0.98	3.2	0.46	27.58	25.34	36.18	1.54666666667	29.7
BGIOSGA014525		-	3.110	1.63712408467	4.6819940209E-27	1.17001582543E-25	yes	up	52.16	70.99	48.85	128.6	132.16	134.67	57.3333333333	131.81
BGIOSGA028184		-	0.403	-1.31251535312	4.80364020941E-27	1.19938443271E-25	yes	down	25.05	25.51	23.38	8.28	7.78	7.53	24.6466666667	7.86333333333
ENSRNA049493518	SSU_rRNA_eukarya	Eukaryotic small subunit ribosomal RNA	5.585	2.48145713519	4.92241200927E-27	1.22798559628E-25	yes	up	11.03	6.79	6.87	39.08	36.64	25.73	8.23	33.8166666667
BGIOSGA000738		-	0.425	-1.23338089519	5.53799874325E-27	1.38037110063E-25	yes	down	23.18	23.94	24.42	7.63	8.09	6.72	23.8466666667	7.48
BGIOSGA038660		-	4.107	2.03810048333	5.6132090598E-27	1.39791973571E-25	yes	up	5.54	5.45	6.82	17	17.1	19.64	5.93666666667	17.9133333333
BGIOSGA023826		-	14.516	3.85957554724	5.74170453399E-27	1.42869718977E-25	yes	up	0.64	2.12	1.61	14.72	13.09	18.75	1.45666666667	15.52
BGIOSGA004945		-	2.824	1.49794127808	5.77550273067E-27	1.43587883273E-25	yes	up	23.02	31.84	26.05	54.64	52.56	55.52	26.97	54.24
BGIOSGA029030		Peptidylprolyl isomerase [Source:UniProtKB/TrEMBL;Acc:B8B8V4]	2.863	1.51728005065	5.79995038563E-27	1.44072550655E-25	yes	up	26.51	23.79	28.5	48.52	62.66	54.88	26.2666666667	55.3533333333
MSTRG.30043		-	3.919	1.9704482979	5.99404577465E-27	1.48766897178E-25	yes	up	14.14	19.12	16.1	49.97	45.84	45.15	16.4533333333	46.9866666667
BGIOSGA033459	BRE1B	E3 ubiquitin-protein ligase BRE1-like 2 [Source:UniProtKB/Swiss-Prot;Acc:A2ZAC2]	0.415	-1.26715732739	6.20305319507E-27	1.53823027569E-25	yes	down	29.21	28.21	25.5	8.4	9.01	8.27	27.64	8.56
BGIOSGA017120		-	3.648	1.86694605586	6.28115530935E-27	1.55627125757E-25	yes	up	9.02	8.04	9.77	32.07	25.46	20.98	8.94333333333	26.17
BGIOSGA038086		-	8.283	3.05023799092	6.66383784942E-27	1.64968268395E-25	yes	up	4.26	8.1	4.06	37.69	34.83	26.88	5.47333333333	33.1333333333
BGIOSGA001162		50S ribosomal protein L31 [Source:UniProtKB/TrEMBL;Acc:A2WSX8]	2.367	1.24276911245	6.74007803853E-27	1.66713766994E-25	yes	up	402.63	437.67	474.26	697.84	754.52	779.85	438.186666667	744.07
BGIOSGA011521		-	0.372	-1.42601833112	7.328750344E-27	1.81120382333E-25	yes	down	31.5	31.17	34.29	8.42	8.04	10.17	32.32	8.87666666667
BGIOSGA025888		-	0.085	-3.54951873566	7.35948339621E-27	1.81725511909E-25	yes	down	5.47	5.5	5.61	0.37	0.28	0.4	5.52666666667	0.35
BGIOSGA007622		-	2.787	1.47874969804	7.42153809995E-27	1.83102375107E-25	yes	up	116.58	128.2	112.4	196.62	272.35	269.28	119.06	246.083333333
BGIOSGA019863		-	5.380	2.42753283994	7.54976243233E-27	1.86108042061E-25	yes	up	20.56	34.24	19.84	114.54	79.6	99.71	24.88	97.95
BGIOSGA010523		Nap16kDa protein [Source:UniProtKB/TrEMBL;Acc:A2XI12]	2.692	1.42859476648	7.64166520773E-27	1.88214019951E-25	yes	up	339.6	466.05	395.93	801.78	759.89	688.35	400.526666667	750.006666667
BGIOSGA020992		-	0.187	-2.41615668179	7.91801202367E-27	1.948554431E-25	yes	down	10.76	12.33	9.75	1.31	1.84	1.36	10.9466666667	1.50333333333
BGIOSGA029729		-	8.989	3.16820951757	8.01983148417E-27	1.97194301109E-25	yes	up	2.12	5.51	3.18	27.44	20.54	23.31	3.60333333333	23.7633333333
BGIOSGA022007		Arginine decarboxylase [Source:UniProtKB/TrEMBL;Acc:A2Y8W3]	2.923	1.54743523097	8.14496340386E-27	2.0010193876E-25	yes	up	52.38	41.26	43.2	92.85	96.07	117.49	45.6133333333	102.136666667
BGIOSGA011491		-	0.422	-1.24493741505	8.45787396062E-27	2.07614040309E-25	yes	down	160.8	148.96	159	46.22	49.37	48.45	156.253333333	48.0133333333
BGIOSGA009892		-	3.908	1.96650372849	8.55423412881E-27	2.09802329122E-25	yes	up	3.33	3.49	3.05	8.02	10.95	9.45	3.29	9.47333333333
BGIOSGA001173		-	0.345	-1.5334218517	8.76145178133E-27	2.14703546264E-25	yes	down	48.18	44.33	53.37	14.07	12.29	10.87	48.6266666667	12.41
BGIOSGA021502		-	0.244	-2.03667037782	8.8124524972E-27	2.15771564174E-25	yes	down	22.74	27.78	20.45	4.12	4.7	3.86	23.6566666667	4.22666666667
BGIOSGA002295		-	4.178	2.06289855293	8.89390644134E-27	2.17582801149E-25	yes	up	6.44	6.54	5.16	21.39	18.87	18.45	6.04666666667	19.57
BGIOSGA030367		-	0.485	-1.04434941495	8.93584616136E-27	2.18425120287E-25	yes	down	21.15	21.61	20.5	8.31	7.31	7.02	21.0866666667	7.54666666667
BGIOSGA024181		-	0.062	-4.01167733984	9.28044509176E-27	2.2665792345E-25	yes	down	6.32	6.82	7.17	0.53	0.18	0.23	6.77	0.313333333333
BGIOSGA024034		-	0.493	-1.02175446209	9.71117390492E-27	2.36978713545E-25	yes	down	49.99	49.56	52.56	18.05	18.51	18.62	50.7033333333	18.3933333333
BGIOSGA005120		-	6.395	2.67692012949	9.85698353882E-27	2.40335236527E-25	yes	up	7.8	6.15	4.76	24.94	27.28	35.02	6.23666666667	29.08
BGIOSGA033987		Probable bifunctional methylthioribulose-1-phosphate dehydratase/enolase-phosphatase E1 [Source:UniProtKB/Swiss-Prot;Acc:B8BKI7]	0.383	-1.38388178638	9.93402129235E-27	2.42010729775E-25	yes	down	86.72	71.84	87.48	23.9	23.71	21.74	82.0133333333	23.1166666667
BGIOSGA020043		-	0.293	-1.76870343961	1.04448990351E-26	2.54243701368E-25	yes	down	47.35	34.86	40.67	8.83	8.17	9.43	40.96	8.81
MSTRG.16464		-	32.283	5.0127168214	1.06166644476E-26	2.58208641683E-25	yes	up	0.31	0.32	0.12	9.3	5.44	3.19	0.25	5.97666666667
BGIOSGA028744		Non-specific serine/threonine protein kinase [Source:UniProtKB/TrEMBL;Acc:A2YVM1]	9.698	3.2776204976	1.10749845344E-26	2.69130451243E-25	yes	up	2.79	5.27	2.06	21.8	21.19	28.76	3.37333333333	23.9166666667
BGIOSGA011036		-	0.467	-1.0971747848	1.12129945382E-26	2.72256748854E-25	yes	down	59.53	56.11	57.13	20.42	18.96	19.21	57.59	19.53
BGIOSGA004201		-	2.524	1.33590250322	1.13530010722E-26	2.75426267881E-25	yes	up	486.51	507.55	487.22	752.73	915.04	1013.55	493.76	893.773333333
BGIOSGA026467		-	0.470	-1.08998910086	1.15519334047E-26	2.8001886573E-25	yes	down	41.66	41.4	40.64	15.63	14.47	13.03	41.2333333333	14.3766666667
BGIOSGA012541		-	0.229	-2.1252096712	1.19403792612E-26	2.89193798459E-25	yes	down	41.29	32.5	41.22	15.02	6.23	7.45	38.3366666667	9.56666666667
BGIOSGA003483		-	0.235	-2.09190346999	1.22330577529E-26	2.9603592672E-25	yes	down	15.05	14.64	14.37	2.52	2.26	2.82	14.6866666667	2.53333333333
BGIOSGA006534		-	3.482	1.80012175773	1.25046342234E-26	3.02356442469E-25	yes	up	25.7	25.26	30.78	60.22	68.77	70.64	27.2466666667	66.5433333333
BGIOSGA013463	ACT1	Actin-1 [Source:UniProtKB/Swiss-Prot;Acc:A2XLF2]	4.487	2.16570307962	1.28449778691E-26	3.10327837422E-25	yes	up	46.38	78.34	54.11	160.26	228.12	200.5	59.61	196.293333333
BGIOSGA013666		-	0.149	-2.74746979571	1.37406017075E-26	3.31690143128E-25	yes	down	4.35	3.76	4.11	0.43	0.42	0.49	4.07333333333	0.446666666667
BGIOSGA001904		-	0.243	-2.0418299523	1.41970333216E-26	3.42423967876E-25	yes	down	25.7	26.64	22.77	8.14	4	3.64	25.0366666667	5.26
BGIOSGA032274		Aldose 1-epimerase [Source:UniProtKB/TrEMBL;Acc:A2Z556]	3.138	1.64998509132	1.4297204878E-26	3.44554345892E-25	yes	up	12.96	16.28	15.19	35.19	34.12	33	14.81	34.1033333333
BGIOSGA019715		-	0.184	-2.43945343982	1.48362639399E-26	3.57249375401E-25	yes	down	11.47	11.36	12.31	1.1	1.99	1.68	11.7133333333	1.59
BGIOSGA007122		DNA-directed RNA polymerase subunit [Source:UniProtKB/TrEMBL;Acc:B8AHU1]	0.454	-1.14067410366	1.50320833396E-26	3.61665211069E-25	yes	down	11.4	11.53	11.18	3.68	4.02	3.7	11.37	3.8
BGIOSGA004427		-	3.311	1.72712039112	1.51037067998E-26	3.63088118507E-25	yes	up	20.93	17.43	18.54	51.59	42.97	37.7	18.9666666667	44.0866666667
BGIOSGA018513		-	2.651	1.40672277812	1.538738973E-26	3.69602305917E-25	yes	up	24.46	22.6	19.43	40.63	39.25	44.72	22.1633333333	41.5333333333
MSTRG.10347		-	0.256	-1.96777643404	1.56387992753E-26	3.75331182606E-25	yes	down	11.38	9.34	12.06	2.29	2.07	2.09	10.9266666667	2.15
BGIOSGA034761		Calcium-transporting ATPase [Source:UniProtKB/TrEMBL;Acc:A2ZB95]	0.405	-1.30268473194	1.56919106279E-26	3.76295380334E-25	yes	down	19.15	18.21	19.03	5.55	6.18	5.41	18.7966666667	5.71333333333
BGIOSGA012037		-	0.205	-2.28500373361	1.71428250294E-26	4.10411929592E-25	yes	down	9.23	8.54	9.75	1.65	1.24	1.38	9.17333333333	1.42333333333
MSTRG.14631		-	0.224	-2.16074339094	1.72377062914E-26	4.12344079445E-25	yes	down	15.09	10.96	16.19	2.6	2.14	2.48	14.08	2.40666666667
BGIOSGA012818		-	2.873	1.52253292454	1.80783543388E-26	4.32097921946E-25	yes	up	109.74	110.92	133.89	273.28	233.84	269.52	118.183333333	258.88
BGIOSGA008767		-	0.426	-1.22990468792	1.82047666981E-26	4.34762113067E-25	yes	down	56.74	62.68	51.2	16.56	18.39	18.58	56.8733333333	17.8433333333
BGIOSGA000422		Glycosyltransferase [Source:UniProtKB/TrEMBL;Acc:A2WXD5]	0.059	-4.07761640602	1.82573048854E-26	4.35659134133E-25	yes	down	8.51	7.24	9.94	0.32	0.23	0.57	8.56333333333	0.373333333333
BGIOSGA021876		-	4.554	2.18726305609	1.86030123542E-26	4.43181345912E-25	yes	up	8.49	6.39	7.66	23.38	21.6	30.32	7.51333333333	25.1
BGIOSGA025826	LTD	Protein LHCP TRANSLOCATION DEFECT [Source:UniProtKB/Swiss-Prot;Acc:A2YLX7]	2.925	1.54847287022	1.92036928422E-26	4.57117035511E-25	yes	up	103.77	93.41	104.9	181.01	222.83	235.49	100.693333333	213.11
BGIOSGA038638		jasmonic acid carboxyl methyltransferase [Source:Projected from Arabidopsis thaliana (AT1G19640) TAIR;Acc:AT1G19640]	11.164	3.48071813841	2.13084896629E-26	5.06804045229E-25	yes	up	1.03	2.65	1.41	14.04	15.58	12.09	1.69666666667	13.9033333333
BGIOSGA004862		-	0.369	-1.43705014759	2.21107533319E-26	5.25026606463E-25	yes	down	227.73	241.6	251.15	77.95	61.04	56.89	240.16	65.2933333333
BGIOSGA021951		-	3.662	1.87274432853	2.35991835557E-26	5.59912766124E-25	yes	up	19.76	29.42	20.04	61.23	51.48	52.9	23.0733333333	55.2033333333
BGIOSGA025454		-	4.510	2.17314399738	2.39088580262E-26	5.66797768757E-25	yes	up	50.46	68.88	79.7	169.82	260.97	228.79	66.3466666667	219.86
BGIOSGA005322		-	0.292	-1.77632900475	2.47656142216E-26	5.86630445015E-25	yes	down	15.82	12.91	16.22	3.74	3.98	4.48	14.9833333333	4.06666666667
MSTRG.26967		-	2.601	1.37912600433	2.53797515239E-26	6.00688537288E-25	yes	up	35.6	37.27	34.25	62.91	71.03	69.53	35.7066666667	67.8233333333
BGIOSGA007230		-	0.187	-2.41711373187	2.57296976179E-26	6.08475970983E-25	yes	down	16.39	15.05	15.9	2.07	1.84	2.61	15.78	2.17333333333
BGIOSGA022790		-	7.732	2.95080791932	2.82903106859E-26	6.68487861278E-25	yes	up	28.16	50.85	19.58	224.95	152.59	162.07	32.8633333333	179.87
BGIOSGA029976		-	0.371	-1.43198772874	2.83992937611E-26	6.70518390359E-25	yes	down	96.46	87.33	84.96	21.56	26.9	24.55	89.5833333333	24.3366666667
BGIOSGA001905		-	0.483	-1.0508127194	2.93628613121E-26	6.92706334019E-25	yes	down	40.26	43.52	40.91	14.15	15.09	14.93	41.5633333333	14.7233333333
BGIOSGA022536		-	4.425	2.14554189383	2.99285424477E-26	7.05479289076E-25	yes	up	4.33	5.42	4.81	12.28	17.48	19.01	4.85333333333	16.2566666667
BGIOSGA030925		-	3.934	1.9760068156	3.16116330884E-26	7.43947559283E-25	yes	up	8.16	10.1	9.13	21.02	31.61	26.6	9.13	26.41
BGIOSGA021829		-	0.327	-1.61397484157	3.22645397996E-26	7.58699218827E-25	yes	down	76.23	68.71	75.79	21.75	16.71	15.48	73.5766666667	17.98
BGIOSGA014808		PR-3 class IV chitinase [Source:UniProtKB/TrEMBL;Acc:Q7GC32]	7.816	2.96638020934	3.41429045054E-26	8.02220360464E-25	yes	up	5.59	12.3	5.72	45.3	37.75	37.26	7.87	40.1033333333
BGIOSGA032339		-	5.686	2.50739397906	3.78946705047E-26	8.89653087685E-25	yes	up	11.21	6.35	8.13	54.06	40.27	26.12	8.56333333333	40.15
BGIOSGA001631		-	0.330	-1.59732819544	3.80183136217E-26	8.91836053731E-25	yes	down	169.48	139.69	159.64	42.96	36.74	33.22	156.27	37.64
BGIOSGA008440		-	0.414	-1.27219218044	3.81222312066E-26	8.93553151762E-25	yes	down	126.85	116.09	135.73	38.39	42.44	34.64	126.223333333	38.49
BGIOSGA022718		Glycosyltransferase [Source:UniProtKB/TrEMBL;Acc:B8B0N6]	2.402	1.26422939715	3.82059062705E-26	8.94793399031E-25	yes	up	98.62	107.78	114.38	194.11	170.14	201.56	106.926666667	188.603333333
BGIOSGA015150		-	27.568	4.78489829901	3.92814038401E-26	9.19241733628E-25	yes	up	0.22	1.39	0.62	13.31	16.53	18.63	0.743333333333	16.1566666667
BGIOSGA030223		-	0.360	-1.47558194399	4.14634549942E-26	9.6952490263E-25	yes	down	200.31	191.38	239.69	58.22	55.21	52.2	210.46	55.21
BGIOSGA003513		CASP-like protein 1E1 [Source:UniProtKB/Swiss-Prot;Acc:B8A7Z5]	6.387	2.67508810561	4.19827771661E-26	9.80879535911E-25	yes	up	8.05	15.22	11.47	63	46.77	51.84	11.58	53.87
BGIOSGA022974		-	0.345	-1.53385465043	4.83113815933E-26	1.12783424381E-24	yes	down	16.29	14.7	15.9	3.84	4.05	4.04	15.63	3.97666666667
BGIOSGA026307		-	3.406	1.76790227102	4.93753912536E-26	1.15174930295E-24	yes	up	10.26	9.02	12.23	26.96	23.71	26.07	10.5033333333	25.58
BGIOSGA006374		-	0.351	-1.50844015199	5.0555936483E-26	1.17834221187E-24	yes	down	7.34	6.77	6.43	1.99	1.59	1.75	6.84666666667	1.77666666667
BGIOSGA035633		-	0.329	-1.60184438613	5.12447305227E-26	1.19344012926E-24	yes	down	44.6	42.32	48.31	11.3	11.76	12.52	45.0766666667	11.86
BGIOSGA019679		-	0.125	-2.99936719739	5.17672695297E-26	1.20464506886E-24	yes	down	546.59	612.25	480.19	32.99	36.32	78.85	546.343333333	49.3866666667
BGIOSGA021519		-	0.390	-1.35950373273	5.5393038304E-26	1.28798776834E-24	yes	down	74.7	68.94	76.84	21.94	20.05	20.86	73.4933333333	20.95
BGIOSGA030757		-	0.421	-1.24741906973	6.15089367185E-26	1.42791057563E-24	yes	down	67.15	85.09	70.86	23.53	19.75	20.63	74.3666666667	21.3033333333
BGIOSGA011872		-	0.240	-2.05801526187	6.22758496807E-26	1.44456133613E-24	yes	down	16.98	14.66	18.62	2.38	3.03	3.48	16.7533333333	2.96333333333
BGIOSGA024122		-	2.654	1.4083818804	6.46190950544E-26	1.49772130434E-24	yes	up	17.78	20.81	18.02	42.46	34.23	33.91	18.87	36.8666666667
BGIOSGA014797		6,7-dimethyl-8-ribityllumazine synthase [Source:UniProtKB/TrEMBL;Acc:A2XV50]	2.715	1.44097124789	6.5057202496E-26	1.50667508456E-24	yes	up	20.61	22.01	16.09	38.87	48.66	42.31	19.57	43.28
BGIOSGA033858		-	0.336	-1.57269243004	6.51169389592E-26	1.50685880704E-24	yes	down	52.27	50.41	56.81	16.11	12.15	11.29	53.1633333333	13.1833333333
BGIOSGA005243		-	0.380	-1.39523925337	6.66275394713E-26	1.5405897203E-24	yes	down	26.67	22.99	25.56	7.86	6.25	6.97	25.0733333333	7.02666666667
BGIOSGA027741		-	0.428	-1.22377356168	8.36970445742E-26	1.9322060576E-24	yes	down	61.07	57.2	60.67	18.25	19.42	16.49	59.6466666667	18.0533333333
BGIOSGA005771		-	4.544	2.18395950044	8.5568048087E-26	1.97383297602E-24	yes	up	5.12	5.92	5.12	20.01	15.03	18.05	5.38666666667	17.6966666667
BGIOSGA008475		-	0.188	-2.41289652178	9.57225509599E-26	2.20632136476E-24	yes	down	20.37	19.09	20.49	3.47	1.87	2.95	19.9833333333	2.76333333333
BGIOSGA027786		-	0.422	-1.24421783017	9.64102125038E-26	2.22041192503E-24	yes	down	47.39	46.21	44.78	15.45	14.18	13.74	46.1266666667	14.4566666667
BGIOSGA003411		-	6.786	2.76266742224	1.03496533766E-25	2.38173035932E-24	yes	up	3.4	7.11	3.97	22.49	25.76	23.54	4.82666666667	23.93
BGIOSGA027707		-	3.008	1.58881979579	1.03689204024E-25	2.3842779183E-24	yes	up	7.9	9.81	8.68	18.99	19.39	19.54	8.79666666667	19.3066666667
BGIOSGA014756		-	3.205	1.68051120361	1.0763785693E-25	2.47312004927E-24	yes	up	13.98	14.1	13.22	31.62	32.93	38.96	13.7666666667	34.5033333333
BGIOSGA020786		-	0.471	-1.08695889357	1.08655011049E-25	2.4945200958E-24	yes	down	377.89	338.62	369.12	126.62	116.32	129.68	361.876666667	124.206666667
BGIOSGA014966		-	12.320	3.62297193394	1.11241503527E-25	2.55188710929E-24	yes	up	0.25	0.47	0.15	2.51	2.88	2.56	0.29	2.65
BGIOSGA033054		-	0.364	-1.45825840587	1.11958991345E-25	2.5656820117E-24	yes	down	29.18	25.5	32.76	9.29	9.58	8.59	29.1466666667	9.15333333333
BGIOSGA009607		-	3.850	1.94480759066	1.12019257249E-25	2.5656820117E-24	yes	up	4.6	4.99	5.76	15.99	14.28	13.06	5.11666666667	14.4433333333
BGIOSGA033508		-	3.663	1.87306828897	1.13721824799E-25	2.60262819808E-24	yes	up	12.91	14.94	11.66	32.28	37.35	36.04	13.17	35.2233333333
BGIOSGA010733		-	0.288	-1.79635678362	1.15080340453E-25	2.63164854018E-24	yes	down	52.79	46.58	51.36	8.3	11.05	12.54	50.2433333333	10.63
BGIOSGA007348		-	0.452	-1.14652337766	1.17096162922E-25	2.67564272355E-24	yes	down	24.67	23.23	24.53	7.35	8.6	8.16	24.1433333333	8.03666666667
BGIOSGA017729		-	108.766	6.76508274993	1.2207866169E-25	2.78730307005E-24	yes	up	0.07	0.28	0.07	13.23	10.3	10.32	0.14	11.2833333333
BGIOSGA009872		-	5.341	2.41705762957	1.25424915023E-25	2.86145876721E-24	yes	up	4.84	4.46	4.74	15.75	15.14	24.08	4.68	18.3233333333
BGIOSGA015104		-	0.361	-1.46936933042	1.37287828162E-25	3.12719525887E-24	yes	down	89.96	89.76	91.68	27.61	21.64	22.54	90.4666666667	23.93
BGIOSGA012412		-	2.783	1.47680842857	1.40844225452E-25	3.20569392015E-24	yes	up	99.4	118.14	98.86	192.84	188.89	188.64	105.466666667	190.123333333
BGIOSGA024369		-	0.274	-1.86857903789	1.42438396235E-25	3.23944336956E-24	yes	down	7.07	6.7	7.15	1.39	1.41	1.41	6.97333333333	1.40333333333
BGIOSGA030601		-	0.338	-1.56381078421	1.44725717128E-25	3.28889192174E-24	yes	down	84.09	88.01	89.21	27.48	19.49	19.98	87.1033333333	22.3166666667
BGIOSGA017285		-	88.342	6.46502157196	1.54789212885E-25	3.51483889494E-24	yes	up	4.8	2.75	1.63	151.96	324.87	116.08	3.06	197.636666667
BGIOSGA014213		-	0.353	-1.50413919945	1.57772899983E-25	3.57979572131E-24	yes	down	1516.76	1385.1	1526.6	466.83	328.59	352.48	1476.15333333	382.633333333
BGIOSGA023894		-	0.289	-1.79223892992	1.63987047633E-25	3.71499629403E-24	yes	down	5.52	5.29	4.68	1.25	1.04	1.01	5.16333333333	1.1
BGIOSGA000837		-	3.671	1.87635783215	1.65407345712E-25	3.74134437953E-24	yes	up	8.14	12.19	10.35	30.35	26.73	25.96	10.2266666667	27.68
BGIOSGA016561		-	0.307	-1.70602792156	1.70394061857E-25	3.85114411135E-24	yes	down	59.89	52.4	68.55	14.36	14.05	13.62	60.28	14.01
BGIOSGA031103		-	0.368	-1.44315988854	1.7257748617E-25	3.89746422184E-24	yes	down	48.73	42.87	48.04	13.12	10.65	11.18	46.5466666667	11.65
BGIOSGA013853		-	4.314	2.10910715259	1.74261178447E-25	3.9324353442E-24	yes	up	33.99	31.52	35.07	93.07	101.99	113.95	33.5266666667	103.003333333
BGIOSGA029377	LON1	Lon protease homolog 2, peroxisomal [Source:UniProtKB/Swiss-Prot;Acc:B8BDV1]	0.446	-1.1649856868	1.78825362925E-25	4.03230399749E-24	yes	down	203.46	209.73	208.51	78.02	62.84	63.4	207.233333333	68.0866666667
BGIOSGA012134		-	4.928	2.3010713735	1.92551568171E-25	4.33509289082E-24	yes	up	116.42	127.91	110.37	303.93	378.17	550.07	118.233333333	410.723333333
BGIOSGA010257		-	0.372	-1.42538880264	1.95609101898E-25	4.40052401856E-24	yes	down	26.92	28.77	34.27	8.27	7.95	8.16	29.9866666667	8.12666666667
BGIOSGA024355		-	3.908	1.96643797125	1.96999757401E-25	4.42838403654E-24	yes	up	74.67	119.93	90.42	327.11	246.14	243.66	95.0066666667	272.303333333
BGIOSGA024245		-	0.454	-1.1399666697	1.97600604586E-25	4.43846052988E-24	yes	down	19.66	20.42	19.75	6.56	7.15	6.46	19.9433333333	6.72333333333
BGIOSGA035998		-	0.455	-1.13502190282	1.97763621287E-25	4.43869461111E-24	yes	down	25.29	23.41	22.3	7.88	8.33	7.62	23.6666666667	7.94333333333
BGIOSGA008906		-	0.158	-2.66290039021	2.02335779738E-25	4.53781276872E-24	yes	down	19.31	20.67	16.39	1.34	2.6	2.66	18.79	2.2
BGIOSGA031531		-	0.334	-1.58091833964	2.03947925948E-25	4.57044473804E-24	yes	down	35.79	33.61	33.16	9.12	7.1	9.05	34.1866666667	8.42333333333
BGIOSGA019954		-	2.728	1.44759507851	2.04324596939E-25	4.57536095132E-24	yes	up	15.33	15.92	15.56	35.42	27.51	30.83	15.6033333333	31.2533333333
BGIOSGA023567		-	41.145	5.36263242606	2.17356899742E-25	4.85970599515E-24	yes	up	0.26	0.78	0.34	8.29	18.29	15.09	0.46	13.89
BGIOSGA021072		-	0.116	-3.10630166909	2.18965321615E-25	4.89190727738E-24	yes	down	11.66	9.31	10.96	1.12	0.58	1.03	10.6433333333	0.91
BGIOSGA032568		-	0.351	-1.51205038957	2.30407450423E-25	5.14358550875E-24	yes	down	22.32	21.99	18.36	5.94	5.07	5.17	20.89	5.39333333333
BGIOSGA032512		Alpha-mannosidase [Source:UniProtKB/TrEMBL;Acc:B8BFP6]	3.131	1.64653838498	2.31472942192E-25	5.16340869821E-24	yes	up	67.34	80.71	61.79	196.92	152.67	134.79	69.9466666667	161.46
BGIOSGA031358		-	0.367	-1.44807686819	2.37833188116E-25	5.30121975166E-24	yes	down	27.13	24.21	23.62	7.47	5.78	7.09	24.9866666667	6.78
BGIOSGA035362		Alpha-mannosidase [Source:UniProtKB/TrEMBL;Acc:B8BKT7]	2.448	1.29175978291	2.48193893488E-25	5.52792034746E-24	yes	up	56.64	52.32	56.51	105.26	110.78	83.78	55.1566666667	99.94
BGIOSGA019845		-	15.996	3.99968158357	2.4918004541E-25	5.54563822561E-24	yes	up	1.86	1.52	0.48	20.14	12.75	12.23	1.28666666667	15.04
BGIOSGA026448		-	4.153	2.05401774381	2.51335843461E-25	5.58934022522E-24	yes	up	25.68	26.8	38.6	79.2	99.15	98.44	30.36	92.2633333333
BGIOSGA016362		-	4.349	2.12082804227	2.60722732919E-25	5.79366146307E-24	yes	up	4.77	7.36	4.19	14.95	19.41	16.8	5.44	17.0533333333
BGIOSGA027397		Sulfotransferase [Source:UniProtKB/TrEMBL;Acc:A2YSR5]	7.660	2.9374152371	2.61021826204E-25	5.79588006154E-24	yes	up	9.88	7.68	6.37	34.26	35.57	63.91	7.97666666667	44.58
MSTRG.26820		-	2.199	1.13684992341	2.70304421696E-25	5.99741801548E-24	yes	up	28.23	30.27	27.33	48.3	44.67	45.66	28.61	46.21
BGIOSGA000867		NADPH-dependent diflavin oxidoreductase 1 [Source:UniProtKB/TrEMBL;Acc:B8A920]	0.375	-1.41369977679	2.71080463124E-25	6.01005221901E-24	yes	down	40.25	36.87	40.39	11.54	11.58	9.32	39.17	10.8133333333
BGIOSGA000221		-	0.357	-1.48547978935	2.75917865622E-25	6.10854572399E-24	yes	down	17.3	16.12	18.98	4.94	4.24	4.63	17.4666666667	4.60333333333
BGIOSGA030631		-	0.183	-2.44781250835	2.75942968967E-25	6.10854572399E-24	yes	down	13.93	12.29	11.57	1.52	2.05	1.51	12.5966666667	1.69333333333
BGIOSGA031671		-	0.150	-2.73685558754	2.92913250324E-25	6.4792856467E-24	yes	down	10.36	9.46	9.7	1.51	1.01	0.74	9.84	1.08666666667
MSTRG.8801		-	3.761	1.91118797592	3.17906546691E-25	7.02146213375E-24	yes	up	5.21	8.19	6.93	19	19.71	17.55	6.77666666667	18.7533333333
BGIOSGA018323		-	0.278	-1.84429368947	3.24300156695E-25	7.15724048402E-24	yes	down	22.44	19.84	21.59	5.62	4.03	3.49	21.29	4.38
BGIOSGA020785		-	3.928	1.97392817898	3.2620070583E-25	7.19372716541E-24	yes	up	9.74	12.17	7.32	26.76	27.61	29.82	9.74333333333	28.0633333333
BGIOSGA032436		-	0.131	-2.9276111983	3.39390628185E-25	7.47893529746E-24	yes	down	18.05	23.64	28.64	2.25	2.68	1.85	23.4433333333	2.26
BGIOSGA040471		-	0.283	-1.81878811939	3.52285570158E-25	7.75721624887E-24	yes	down	146.36	105.47	158.65	28.95	26.03	30.54	136.826666667	28.5066666667
BGIOSGA014584		-	0.300	-1.73883160587	3.59589320166E-25	7.91205305975E-24	yes	down	90.2	91.35	90.86	23.69	17.55	14.27	90.8033333333	18.5033333333
BGIOSGA000925		-	5.208	2.38075371679	3.7205750784E-25	8.18020316558E-24	yes	up	5.69	8.22	6.22	23.48	22.99	30.18	6.71	25.55
BGIOSGA000608		-	3.128	1.645345472	4.05235300244E-25	8.90293384704E-24	yes	up	41.98	69.94	51.02	156.97	114.64	115.42	54.3133333333	129.01
BGIOSGA001011		-	23.468	4.55264393149	4.22362840242E-25	9.27221909204E-24	yes	up	0.2	0.39	0.19	3.95	5.54	4.3	0.26	4.59666666667
BGIOSGA000455		-	3.273	1.71043269803	4.28477210269E-25	9.39935527323E-24	yes	up	16.57	15.49	16.92	48.1	35.39	34.46	16.3266666667	39.3166666667
BGIOSGA008388		-	0.266	-1.91252463722	4.31628198755E-25	9.46134215929E-24	yes	down	44.36	33.99	37.58	7.27	8.81	6.52	38.6433333333	7.53333333333
BGIOSGA016397		-	0.012	-6.40386450175	4.53995375465E-25	9.93665724719E-24	yes	down	6.15	4.51	7.04	0.02	0.08	0.05	5.9	0.05
BGIOSGA025158		-	0.370	-1.43413846937	4.60793406315E-25	1.00778636112E-23	yes	down	68.13	59.03	72.12	20.28	17.05	16.98	66.4266666667	18.1033333333
BGIOSGA021549		Alpha-mannosidase [Source:UniProtKB/TrEMBL;Acc:B8B4H4]	0.423	-1.24251458374	4.72013909553E-25	1.03155075891E-23	yes	down	25.44	26.4	27.38	9.22	8.2	7.28	26.4066666667	8.23333333333
BGIOSGA012069		Calcium-transporting ATPase [Source:UniProtKB/TrEMBL;Acc:A2XDN9]	5.122	2.35659585374	4.78119424099E-25	1.04410944506E-23	yes	up	1.89	1.86	1.69	8.74	6.67	5.17	1.81333333333	6.86
BGIOSGA032792		-	9.744	3.28447304656	4.850489844E-25	1.05844747624E-23	yes	up	19.95	47.8	17.59	186.97	234.04	180.72	28.4466666667	200.576666667
BGIOSGA022537		-	4.179	2.06330545876	4.89492742479E-25	1.06734369514E-23	yes	up	103.36	197.92	136.59	450.52	409.57	429.93	145.956666667	430.006666667
BGIOSGA005496		-	0.480	-1.05866372431	5.0858024653E-25	1.10813349896E-23	yes	down	33.5	34.69	33.2	12.1	10.61	10.27	33.7966666667	10.9933333333
BGIOSGA022091		Ferredoxin--NADP reductase, leaf isozyme 1, chloroplastic [Source:UniProtKB/Swiss-Prot;Acc:A2Y8E0]	0.443	-1.17425804132	5.11830277757E-25	1.11438017361E-23	yes	down	1196.51	1110.18	1134.37	322.99	374.93	409.48	1147.02	369.133333333
BGIOSGA028779		-	0.405	-1.30331998624	5.43926989145E-25	1.18337683323E-23	yes	down	188.92	191.73	196.97	64.21	51.48	76.22	192.54	63.97
BGIOSGA035161		-	0.375	-1.41317149632	5.6890523534E-25	1.23679487934E-23	yes	down	23.22	19.92	23.01	5.9	6.37	6.23	22.05	6.16666666667
MSTRG.10991		-	2.723	1.44533333673	5.75933045452E-25	1.25113819463E-23	yes	up	5.07	6.11	5.85	12.41	11.42	10.37	5.67666666667	11.4
BGIOSGA018573		-	3.423	1.7752867857	6.20738336779E-25	1.346091298E-23	yes	up	18.98	26.36	20.29	47.36	63.14	48.66	21.8766666667	53.0533333333
BGIOSGA022433		-	0.287	-1.80236185306	6.21030844992E-25	1.346091298E-23	yes	down	15.99	12.5	34.04	3.69	3.71	3.75	20.8433333333	3.71666666667
BGIOSGA007301		-	0.244	-2.03560955252	6.24466903898E-25	1.35253114673E-23	yes	down	13.36	11.1	14.13	2.3	2.41	2.2	12.8633333333	2.30333333333
BGIOSGA031587		-	0.353	-1.50326796293	6.37467474088E-25	1.37966174749E-23	yes	down	22.2	18.68	21.86	5.45	5.56	5.3	20.9133333333	5.43666666667
MSTRG.13507		-	5.702	2.51144063787	6.49933561341E-25	1.40455181518E-23	yes	up	54.17	37.31	49.5	239.36	190.89	141.38	46.9933333333	190.543333333
BGIOSGA005039		-	8.186	3.0332102371	6.60447296575E-25	1.42621313755E-23	yes	up	2.05	5.81	2.29	13.25	25.72	21.29	3.38333333333	20.0866666667
MSTRG.3154		-	0.000	-12.2716070726	6.73456861852E-25	1.45322798201E-23	yes	down	18.94	18.42	14.23	0	0	0	17.1966666667	0
BGIOSGA014062		-	3.647	1.86686942078	6.95107172095E-25	1.49883450125E-23	yes	up	23.67	17.55	15.72	44.34	51.87	56.15	18.98	50.7866666667
BGIOSGA005604		Annexin [Source:UniProtKB/TrEMBL;Acc:A2X9Q4]	7.018	2.81114584342	6.96570414289E-25	1.50087705265E-23	yes	up	5.97	9.15	4.11	35.37	36.29	27.05	6.41	32.9033333333
BGIOSGA005014		-	0.305	-1.71431856699	7.87789439244E-25	1.69616722493E-23	yes	down	53.01	51.78	53.12	17.77	11.04	9.35	52.6366666667	12.72
BGIOSGA015603		-	0.178	-2.4928297686	8.14962882189E-25	1.7533757631E-23	yes	down	8.65	7.82	7.5	0.75	1.36	1.01	7.99	1.04
BGIOSGA005685		-	4.409	2.14043159813	8.29253174821E-25	1.78280239092E-23	yes	up	22.63	34.36	19.01	91.96	71.51	82.28	25.3333333333	81.9166666667
BGIOSGA007164		-	16.871	4.07647277211	8.98518432509E-25	1.93028834304E-23	yes	up	0.28	0.87	0.46	4.7	6.71	8.62	0.536666666667	6.67666666667
BGIOSGA007859		-	0.128	-2.96538028514	9.5250530682E-25	2.0447582557E-23	yes	down	153.9	155.72	114.12	19.12	9.55	11.12	141.246666667	13.2633333333
BGIOSGA007849		-	2.816	1.49358022763	9.79912722189E-25	2.10204286601E-23	yes	up	45.27	42.22	39.14	69.88	92.7	83.72	42.21	82.1
BGIOSGA012266		-	4.972	2.3138105517	9.91631881371E-25	2.12561445581E-23	yes	up	15.75	24.69	17.05	88.35	66.91	54.73	19.1633333333	69.9966666667
BGIOSGA020897		Glycine cleavage system P protein [Source:UniProtKB/TrEMBL;Acc:A2YEZ0]	0.424	-1.23765501029	9.93204030072E-25	2.127416703E-23	yes	down	657.91	539.48	588.61	174.25	180.16	203.17	595.333333333	185.86
BGIOSGA026459		-	17.729	4.14807129741	1.03972954545E-24	2.22543436482E-23	yes	up	0.44	1.24	1.32	7.82	17.57	15.89	1	13.76
BGIOSGA036257		-	0.421	-1.24956359036	1.05240541408E-24	2.25090946212E-23	yes	down	18.04	16.83	17.53	5.61	5.27	5.36	17.4666666667	5.41333333333
BGIOSGA004048		-	8.016	3.00289665112	1.0591428227E-24	2.2636551379E-23	yes	up	3.4	7.02	3.44	23.53	37.46	25.51	4.62	28.8333333333
BGIOSGA010684		-	0.251	-1.99367282662	1.09764487776E-24	2.34422130722E-23	yes	down	7.36	6.61	7.62	1.23	1.57	1.2	7.19666666667	1.33333333333
BGIOSGA016539		Glyceraldehyde-3-phosphate dehydrogenase [Source:UniProtKB/TrEMBL;Acc:A2XU83]	2.279	1.18818388735	1.1094751409E-24	2.36774856188E-23	yes	up	781.44	844.18	860.66	1224.09	1307.7	1518.46	828.76	1350.08333333
BGIOSGA022231		SPX domain-containing membrane protein OsI_21475 [Source:UniProtKB/Swiss-Prot;Acc:A2Y8U6]	3.000	1.58482203492	1.11266668251E-24	2.3728188021E-23	yes	up	12.44	10.2	10.7	28.49	23.41	22.6	11.1133333333	24.8333333333
MSTRG.5403		-	15.694	3.97211873743	1.13508825394E-24	2.41886059565E-23	yes	up	29.85	25.97	18.3	413.32	226.17	158.64	24.7066666667	266.043333333
BGIOSGA017260		-	2.482	1.31151169735	1.13650320499E-24	2.42010287165E-23	yes	up	54.14	43.45	43.94	122.62	103.57	97.65	47.1766666667	107.946666667
MSTRG.30260		-	44.235	5.46711869278	1.16203623413E-24	2.47266349512E-23	yes	up	0.38	2.21	0.55	47.81	31.54	21.7	1.04666666667	33.6833333333
MSTRG.30209		-	7.207	2.84946715849	1.16436861761E-24	2.47581537638E-23	yes	up	3.06	2.97	2.88	19.82	13.67	13.44	2.97	15.6433333333
BGIOSGA038093		NAD(P)-binding Rossmann-fold superfamily protein [Source:Projected from Arabidopsis thaliana (AT2G02400) TAIR;Acc:AT2G02400]	0.358	-1.48119820826	1.18050043821E-24	2.50828318091E-23	yes	down	41.24	41.3	47.43	12.97	12.73	14.06	43.3233333333	13.2533333333
BGIOSGA008589		-	3.019	1.59413547022	1.22651177857E-24	2.60414413249E-23	yes	up	100.72	82.79	77.28	156.21	170.25	199.31	86.93	175.256666667
BGIOSGA012284	COI2	Coronatine-insensitive protein homolog 2 [Source:UniProtKB/Swiss-Prot;Acc:A2XEV1]	0.429	-1.2226062582	1.24051595665E-24	2.63195683056E-23	yes	down	39.49	37.79	38.3	10.22	11.32	10.62	38.5266666667	10.72
BGIOSGA007942		-	0.365	-1.45512852609	1.26126481515E-24	2.6740284944E-23	yes	down	54.53	50.31	58.09	15.66	13.68	14.28	54.31	14.54
BGIOSGA031131		-	0.478	-1.06624949755	1.26381281881E-24	2.67747904397E-23	yes	down	673.96	579.8	670.25	217.9	227.22	224.74	641.336666667	223.286666667
BGIOSGA007465		-	2.313	1.20992044249	1.27144265692E-24	2.69168296976E-23	yes	up	140.39	164.68	133.72	254.68	257.61	228.08	146.263333333	246.79
BGIOSGA000220		S-acyltransferase [Source:UniProtKB/TrEMBL;Acc:B8ABQ7]	4.616	2.20671295512	1.28544331539E-24	2.71934364787E-23	yes	up	4.38	7.57	5.06	17.95	21.45	18.3	5.67	19.2333333333
BGIOSGA004486		-	27.543	4.7836187303	1.29972479313E-24	2.74755776037E-23	yes	up	0.34	0.34	0.21	3.69	7.41	6.88	0.296666666667	5.99333333333
BGIOSGA017073		-	0.330	-1.6013964918	1.30121038968E-24	2.74870064015E-23	yes	down	199.83	241.55	271.54	49.73	48.68	61.46	237.64	53.29
BGIOSGA020580		-	0.123	-3.02649682685	1.33178466573E-24	2.81124472836E-23	yes	down	60.19	37.48	47.49	4.36	4.94	3.6	48.3866666667	4.3
BGIOSGA008988		RING-type E3 ubiquitin transferase [Source:UniProtKB/TrEMBL;Acc:B8AI18]	5.156	2.36618226034	1.39261738931E-24	2.93539526234E-23	yes	up	3.13	5.38	3.1	14.8	15.6	13.57	3.87	14.6566666667
BGIOSGA017960		-	0.273	-1.87554714046	1.46262453438E-24	3.08072573903E-23	yes	down	83.41	91.92	96.73	23.2	16.86	15.33	90.6866666667	18.4633333333
BGIOSGA031552		-	5.222	2.38464560538	1.5748260069E-24	3.31465549122E-23	yes	up	1.43	1.8	2	5.69	7.21	6.76	1.74333333333	6.55333333333
BGIOSGA023062		-	9.614	3.26513500311	1.57740619609E-24	3.31768556991E-23	yes	up	0.85	1.39	0.98	5.33	7.4	9.95	1.07333333333	7.56
BGIOSGA032240		-	38.887	5.28120547734	1.61531462955E-24	3.39496184568E-23	yes	up	0.15	0.26	0.07	3.94	4.08	4.82	0.16	4.28
BGIOSGA005316		-	2.077	1.05459739283	1.64154670194E-24	3.44760364377E-23	yes	up	31.76	31.26	31.4	47.6	50.09	46.4	31.4733333333	48.03
BGIOSGA026795		-	0.151	-2.72452363703	1.73236974593E-24	3.6357266356E-23	yes	down	29.28	25.58	31.79	3.18	2.04	4.41	28.8833333333	3.21
BGIOSGA029691		-	2.654	1.40807693603	1.91956243863E-24	4.02568364923E-23	yes	up	86.53	83.4	99.83	153.85	191.11	177.91	89.92	174.29
MSTRG.10249		-	0.171	-2.54921105239	1.94755322146E-24	4.08144294711E-23	yes	down	2.63	2.22	2.05	0.28	0.28	0.31	2.3	0.29
BGIOSGA023755		-	0.469	-1.09206069504	1.98268335705E-24	4.14908586259E-23	yes	down	70.11	68.36	65.06	21.73	25.69	23.04	67.8433333333	23.4866666667
BGIOSGA031553		-	3.005	1.58723707378	1.9902227701E-24	4.16056034241E-23	yes	up	22.48	32.78	22.13	53.83	58.09	63.58	25.7966666667	58.5
BGIOSGA016666		-	0.360	-1.472456273	1.99208246526E-24	4.16056034241E-23	yes	down	71.77	65.21	82.62	19.97	19.08	16.65	73.2	18.5666666667
BGIOSGA004778		-	2.137	1.09576047773	1.99245756222E-24	4.16056034241E-23	yes	up	17.04	19.31	17.55	28.36	28.21	28.56	17.9666666667	28.3766666667
BGIOSGA033078		-	0.335	-1.57890611038	2.01380296463E-24	4.20211625791E-23	yes	down	24.08	16.84	14.13	2.37	4.51	4.31	18.35	3.73
BGIOSGA011739		-	2.163	1.1130750443	2.03960268503E-24	4.25290056646E-23	yes	up	196.02	200.51	183.71	274.04	326.25	313.62	193.413333333	304.636666667
BGIOSGA009824		-	8.515	3.08998033851	2.11066586913E-24	4.39792613189E-23	yes	up	3.76	7.18	3.41	21.35	29	40.26	4.78333333333	30.2033333333
BGIOSGA005481		-	21.135	4.40158312505	2.1446298446E-24	4.46549698782E-23	yes	up	0.32	0.98	1.89	20.01	14.29	16.1	1.06333333333	16.8
MSTRG.22179		-	20.914	4.38636475375	2.16197492041E-24	4.49839245242E-23	yes	up	0.96	1.52	0.24	13.64	17.02	11.03	0.906666666667	13.8966666667
BGIOSGA019009		-	0.176	-2.50647591284	2.19914298639E-24	4.57245683975E-23	yes	down	8.44	6.88	8.83	0.74	0.91	1.49	8.05	1.04666666667
BGIOSGA009755		-	2.372	1.24599993597	2.21569921895E-24	4.60358992007E-23	yes	up	21.63	23.51	19.69	36.22	38	38.66	21.61	37.6266666667
BGIOSGA021765		serine carboxypeptidase-like 29 [Source:Projected from Arabidopsis thaliana (AT4G30810) TAIR;Acc:AT4G30810]	0.333	-1.5847185306	2.29945838266E-24	4.77420738292E-23	yes	down	69.66	66.3	83.68	20.85	16.36	16.37	73.2133333333	17.86
BGIOSGA027762		-	0.434	-1.20507565289	2.32191919646E-24	4.81740268094E-23	yes	down	27.27	27.97	29.13	8.65	9.7	10.02	28.1233333333	9.45666666667
BGIOSGA002510		-	0.075	-3.72902256187	2.42798300306E-24	5.03386811068E-23	yes	down	6.32	4.13	5.15	0.33	0.23	0.29	5.2	0.283333333333
BGIOSGA023103		-	3.926	1.97295720614	2.52667018284E-24	5.23101653227E-23	yes	up	4.79	5.49	5.53	16.66	13.88	14.38	5.27	14.9733333333
BGIOSGA029403		-	29.598	4.88741711395	2.55827402329E-24	5.29267957251E-23	yes	up	0.08	0.26	0.31	4.59	3.41	4.91	0.216666666667	4.30333333333
BGIOSGA030174		DNA-directed RNA polymerase [Source:UniProtKB/TrEMBL;Acc:A2YYV2]	0.199	-2.3286323857	2.56463768359E-24	5.30207398297E-23	yes	down	29.77	21.39	28.6	2.99	4.79	3.27	26.5866666667	3.68333333333
BGIOSGA009846		-	0.443	-1.17563618147	2.71806518915E-24	5.61527558394E-23	yes	down	17.78	17.73	18.24	5.59	6.04	5.89	17.9166666667	5.84
BGIOSGA008343		-	4.474	2.16170672502	2.76199746858E-24	5.70198597346E-23	yes	up	57.46	111.2	70.87	266.54	286.92	233.7	79.8433333333	262.386666667
BGIOSGA007041		-	15.669	3.96980705509	2.91673527601E-24	6.01716281622E-23	yes	up	1.03	0.97	1.99	13.23	11.52	16.42	1.33	13.7233333333
BGIOSGA013502		-	3.439	1.78201336768	2.98613779351E-24	6.15597279502E-23	yes	up	17.81	24.4	21.94	74.39	45.31	45.04	21.3833333333	54.9133333333
BGIOSGA031970		-	0.265	-1.91579983821	3.03351866995E-24	6.24922033083E-23	yes	down	7.97	8.09	8.61	1.39	1.69	1.66	8.22333333333	1.58
BGIOSGA017100		-	2.426	1.27846897091	3.12645706509E-24	6.43612053145E-23	yes	up	249.54	274.84	211.24	471.83	430.67	435.32	245.206666667	445.94
BGIOSGA007448		-	2.319	1.21380769912	3.16100646013E-24	6.50264186085E-23	yes	up	33.32	38.98	33.85	63.79	60.64	54.11	35.3833333333	59.5133333333
BGIOSGA002489		-	2.219	1.14981734146	3.16699023526E-24	6.51034713522E-23	yes	up	17.94	15.64	17.44	26.82	29.67	27.62	17.0066666667	28.0366666667
BGIOSGA000486		-	0.226	-2.14583200692	3.21973241516E-24	6.61409438504E-23	yes	down	49.47	42.97	34.09	8.63	5.74	6.6	42.1766666667	6.99
BGIOSGA019120		-	0.176	-2.50524838055	3.29585758034E-24	6.76569550438E-23	yes	down	10.91	8.13	9.54	1.46	1.04	1.11	9.52666666667	1.20333333333
BGIOSGA011340		-	14.413	3.84930953147	3.47113632043E-24	7.12048048581E-23	yes	up	0.95	0.44	0.54	6.86	8.08	6.08	0.643333333333	7.00666666667
BGIOSGA030926		-	27.056	4.75787458715	3.52320097497E-24	7.2221895673E-23	yes	up	0.36	1.8	0.47	13.93	19.9	18.19	0.876666666667	17.34
BGIOSGA005653		-	15.992	3.99928624849	3.53091127707E-24	7.23289769207E-23	yes	up	0.54	0.75	0.37	5.1	7.36	6.97	0.553333333333	6.47666666667
BGIOSGA027612		-	4.402	2.1382898361	3.58884576592E-24	7.34640011534E-23	yes	up	81.11	156.33	95.48	389.86	337.26	350.29	110.973333333	359.136666667
BGIOSGA012560		-	0.369	-1.43987940767	3.65219017885E-24	7.47080927723E-23	yes	down	18.06	16.35	17.58	4.05	5.09	4.98	17.33	4.70666666667
BGIOSGA025244		-	0.360	-1.47572082674	3.69172131036E-24	7.54636609106E-23	yes	down	8.66	8.24	8.27	2.18	2.44	2.05	8.39	2.22333333333
BGIOSGA040240		-	5.543	2.4705513861	3.78220073243E-24	7.72588868714E-23	yes	up	132.45	137.95	158.74	615.54	590.07	404.54	143.046666667	536.716666667
BGIOSGA032130		-	0.188	-2.41439228766	3.91613645226E-24	7.99386506129E-23	yes	down	18.55	18.52	24.45	2.38	3.23	2.29	20.5066666667	2.63333333333
BGIOSGA019224		-	0.471	-1.08618478704	4.7325577018E-24	9.64685623195E-23	yes	down	54.68	51.08	51.5	24.99	23.56	21.47	52.42	23.34
BGIOSGA012773		-	0.405	-1.30239921769	4.77246259212E-24	9.72138598597E-23	yes	down	18.82	16.99	15.53	5.45	5.61	5.11	17.1133333333	5.39
BGIOSGA016678		-	4.523	2.17722763683	4.81714289234E-24	9.80553201206E-23	yes	up	11.1	18.33	12.11	46.23	47.95	42.91	13.8466666667	45.6966666667
BGIOSGA011085		Beta-galactosidase [Source:UniProtKB/TrEMBL;Acc:A2XEN9]	3.068	1.61747292107	4.8873952592E-24	9.94157715383E-23	yes	up	34.36	22.62	29.18	68.53	58.73	61.88	28.72	63.0466666667
BGIOSGA031351		60S ribosomal export protein NMD3 [Source:UniProtKB/TrEMBL;Acc:A2ZAH8]	0.404	-1.30783171764	5.12253741819E-24	1.0412604362E-22	yes	down	61.66	54.06	59.6	15.73	18.61	17.7	58.44	17.3466666667
BGIOSGA004272	SWEET2B	Bidirectional sugar transporter SWEET2b [Source:UniProtKB/Swiss-Prot;Acc:B8A833]	12.639	3.65977079464	5.21300446318E-24	1.05890973341E-22	yes	up	0.93	2.36	2.21	18.76	15.81	16.32	1.83333333333	16.9633333333
BGIOSGA013424		-	0.221	-2.17966161505	5.74314829289E-24	1.16578295564E-22	yes	down	13.75	11.36	15.09	2.28	3.13	2.99	13.4	2.8
BGIOSGA026354		DNA polymerase [Source:UniProtKB/TrEMBL;Acc:B8B5T5]	0.221	-2.17536647233	5.81870312501E-24	1.18029593096E-22	yes	down	7.54	6.29	10.41	0.98	1.14	1.5	8.08	1.20666666667
BGIOSGA010192		Non-specific serine/threonine protein kinase [Source:UniProtKB/TrEMBL;Acc:A2XJV9]	0.358	-1.48267111533	5.86704305169E-24	1.1892721135E-22	yes	down	57.15	54.73	46.47	12.41	14.74	14.39	52.7833333333	13.8466666667
BGIOSGA007162	PHR3	Protein PHOSPHATE STARVATION RESPONSE 3 [Source:UniProtKB/Swiss-Prot;Acc:A2X0Q0]	0.157	-2.67572916856	6.36571127159E-24	1.28945549769E-22	yes	down	14.16	13.84	21.06	1.75	1.68	2.24	16.3533333333	1.89
BGIOSGA019105		-	16.380	4.03382308119	6.54748636865E-24	1.32535339938E-22	yes	up	7.76	12.23	4.49	103.09	105.84	72.1	8.16	93.6766666667
BGIOSGA035918	CTU2	Cytoplasmic tRNA 2-thiolation protein 2 [Source:UniProtKB/Swiss-Prot;Acc:A2ZM73]	0.355	-1.49312582936	6.58658579403E-24	1.33234080373E-22	yes	down	18.43	18.55	19.06	4.65	5.04	4.95	18.68	4.88
BGIOSGA011810		-	3.162	1.66079978191	6.59343825516E-24	1.33280008316E-22	yes	up	47.2	41.64	42.96	83.45	103.25	117.04	43.9333333333	101.246666667
BGIOSGA029637		-	7.022	2.81178374321	7.04994882258E-24	1.42408966216E-22	yes	up	2.39	4.31	2.41	15.06	15.89	15.87	3.03666666667	15.6066666667
BGIOSGA011914		-	3.220	1.68685279081	7.10133683126E-24	1.43248048369E-22	yes	up	14.08	14.85	13.12	41.34	34.12	29.31	14.0166666667	34.9233333333
BGIOSGA023938		-	0.141	-2.82140799385	7.13659075026E-24	1.43859426018E-22	yes	down	10.31	8.42	10.92	0.8	1.3	0.98	9.88333333333	1.02666666667
MSTRG.27617		-	8.675	3.11688877612	7.26046448741E-24	1.46255118428E-22	yes	up	2.65	4.49	3.95	22.55	25.94	21.47	3.69666666667	23.32
BGIOSGA020817		-	7.963	2.99330256793	7.35248994893E-24	1.48006385906E-22	yes	up	3.85	7.39	2.66	24.18	30.89	26.07	4.63333333333	27.0466666667
BGIOSGA023695		-	0.375	-1.4147165508	8.06987432633E-24	1.62335065287E-22	yes	down	8.02	8.28	8.21	2.03	2.29	2.45	8.17	2.25666666667
BGIOSGA007953		-	0.466	-1.10251023287	9.19818305731E-24	1.84776760201E-22	yes	down	125.96	134.92	135.2	47.61	40.79	38.72	132.026666667	42.3733333333
BGIOSGA030299		-	0.464	-1.10857734169	1.01088249664E-23	2.02929952121E-22	yes	down	23.68	24.34	24.47	8.55	8.57	7.68	24.1633333333	8.26666666667
BGIOSGA027158	CSLD2	Cellulose synthase-like protein D2 [Source:UniProtKB/Swiss-Prot;Acc:A2YU42]	0.442	-1.17731068903	1.02459674809E-23	2.05541173851E-22	yes	down	19.52	20.09	19.64	6.39	7	5.92	19.75	6.43666666667
BGIOSGA026411		-	0.253	-1.98213910773	1.05598858764E-23	2.11692598465E-22	yes	down	315.76	211	265.28	59.77	45.04	40.89	264.013333333	48.5666666667
BGIOSGA018933		-	0.358	-1.48352015085	1.0886489875E-23	2.18089681463E-22	yes	down	61.99	47.01	54.48	15.11	12.99	14.04	54.4933333333	14.0466666667
MSTRG.21286		-	0.005	-7.72753814228	1.0975823425E-23	2.1972797783E-22	yes	down	8.83	7.68	11.55	0.1	0	0	9.35333333333	0.0333333333333
BGIOSGA000109		-	5.988	2.58196681895	1.10357152393E-23	2.20775023989E-22	yes	up	11.48	17.49	9.6	47.79	56.73	62.13	12.8566666667	55.55
BGIOSGA013640		-	2.556	1.35362755191	1.14079072524E-23	2.28064059215E-22	yes	up	259.12	283.77	172.06	376.42	468.92	502.74	238.316666667	449.36
BGIOSGA005439		-	0.197	-2.34373679093	1.1704704651E-23	2.33836846763E-22	yes	down	8.03	8.37	8.41	1.27	0.88	1.43	8.27	1.19333333333
BGIOSGA007511		-	0.287	-1.80051136937	1.17605416927E-23	2.34791102784E-22	yes	down	10.75	9.31	9.78	1.64	2.39	2.25	9.94666666667	2.09333333333
BGIOSGA030759		-	4.946	2.30612866973	1.19771762802E-23	2.38952060109E-22	yes	up	3.26	2.8	4.29	11.83	12.64	13.14	3.45	12.5366666667
BGIOSGA014047		-	0.393	-1.34654123812	1.21093396945E-23	2.4142321661E-22	yes	down	37.18	32.05	32.19	10.64	10.34	8.8	33.8066666667	9.92666666667
BGIOSGA016753		-	0.341	-1.55029787953	1.33032180962E-23	2.65043841084E-22	yes	down	207.13	164.98	184.88	40.26	43.77	53.84	185.663333333	45.9566666667
BGIOSGA001930		peroxiredoxin IIF [Source:Projected from Arabidopsis thaliana (AT3G06050) TAIR;Acc:AT3G06050]	2.361	1.23940227546	1.34075241434E-23	2.66939125452E-22	yes	up	40.06	38.76	35.42	60.87	74.35	73.25	38.08	69.49
BGIOSGA002305		-	0.476	-1.07168772078	1.38652539766E-23	2.75863548339E-22	yes	down	16.57	16.52	16.31	5.79	6.22	5.34	16.4666666667	5.78333333333
BGIOSGA029067		-	0.384	-1.38030366706	1.41553388344E-23	2.81442581007E-22	yes	down	144.61	148.05	172.03	45.3	30.19	49.81	154.896666667	41.7666666667
BGIOSGA005544		-	2.102	1.07193242709	1.5412842669E-23	3.06094141577E-22	yes	up	71.11	73.69	66.78	101.36	109.94	114.6	70.5266666667	108.633333333
BGIOSGA018206		-	2.390	1.25687728703	1.54162512861E-23	3.06094141577E-22	yes	up	45.48	46.69	50.17	74.46	91.17	98.67	47.4466666667	88.1
BGIOSGA018056		-	21.735	4.441956802	1.54509861485E-23	3.06574546445E-22	yes	up	0.51	1.01	0.5	8.96	12.46	10.61	0.673333333333	10.6766666667
BGIOSGA034972		-	0.444	-1.17281091888	1.55949387355E-23	3.09219889529E-22	yes	down	43.62	37.5	40.98	12.77	13.64	13.46	40.7	13.29
BGIOSGA009139		UMP-CMP kinase [Source:UniProtKB/TrEMBL;Acc:A2XA82]	3.920	1.97078918164	1.63404157382E-23	3.23780662802E-22	yes	up	9.75	18.64	11.03	34.72	36.45	37.75	13.14	36.3066666667
BGIOSGA038136		-	17.734	4.14842572195	1.66474374412E-23	3.29415415163E-22	yes	up	0.92	3.47	2.05	38.73	22.17	22.33	2.14666666667	27.7433333333
BGIOSGA018253		-	0.471	-1.08641744894	1.67410834942E-23	3.31043260828E-22	yes	down	75.66	67.2	73.83	25.94	24.41	24.66	72.23	25.0033333333
BGIOSGA014978		Chlorophyll a-b binding protein, chloroplastic [Source:UniProtKB/TrEMBL;Acc:A2XU61]	2.975	1.57277390471	1.69110899897E-23	3.34177843493E-22	yes	up	830.07	888.31	635.09	1497.74	1628.86	1972.6	784.49	1699.73333333
BGIOSGA027879		-	3.487	1.80209066425	1.70141607563E-23	3.35828232072E-22	yes	up	32.51	26.99	38.13	73.42	79.22	94.71	32.5433333333	82.45
BGIOSGA036553		-	0.483	-1.04842477492	1.70176985036E-23	3.35828232072E-22	yes	down	53.59	53.42	53.74	18.35	20.31	19.28	53.5833333333	19.3133333333
BGIOSGA008706		-	3.497	1.80599828853	1.78755689611E-23	3.52518338944E-22	yes	up	7.52	9.41	9.14	18.48	23.86	24.67	8.69	22.3366666667
BGIOSGA017542		-	4.321	2.11143237806	1.85082892802E-23	3.64626736874E-22	yes	up	19.68	17.38	16.88	49.4	52.7	66.58	17.98	56.2266666667
BGIOSGA011921		3-ketoacyl-CoA synthase [Source:UniProtKB/TrEMBL;Acc:A2XCU5]	22.085	4.46496864678	1.85146345697E-23	3.64626736874E-22	yes	up	0.29	0.66	0.23	8.48	5.08	5.53	0.393333333333	6.36333333333
BGIOSGA024121		-	2.507	1.32615070015	1.91541201912E-23	3.76710647817E-22	yes	up	31.17	31.51	29.32	51.34	48.18	59.91	30.6666666667	53.1433333333
BGIOSGA009779		-	17.873	4.15974692972	1.94627931396E-23	3.82522788409E-22	yes	up	2.93	2.13	4.72	27	60.08	39.82	3.26	42.3
BGIOSGA010942		-	50.560	5.65991875041	1.98018984793E-23	3.88924796061E-22	yes	up	1.19	3.58	1.2	100.32	61.26	59.77	1.99	73.7833333333
BGIOSGA010483		Pyruvate, phosphate dikinase [Source:UniProtKB/TrEMBL;Acc:A2XIA2]	14.692	3.87693945324	2.03072923524E-23	3.98581997265E-22	yes	up	0.65	1.06	0.75	5.77	5.46	14.05	0.82	8.42666666667
MSTRG.26203		-	29.560	4.88555814762	2.03376567809E-23	3.98908806771E-22	yes	up	0	0.9	0.89	12.48	13.67	12.57	0.596666666667	12.9066666667
BGIOSGA019551		-	2.992	1.58106530362	2.10277306239E-23	4.12166191636E-22	yes	up	117.14	112.79	130.91	244.92	248.86	273.5	120.28	255.76
BGIOSGA000913		-	3.821	1.93408114161	2.1534074433E-23	4.21806839802E-22	yes	up	10.01	14.34	8.69	29.59	31.14	26.16	11.0133333333	28.9633333333
BGIOSGA005465		-	2.556	1.35394811297	2.18886457356E-23	4.28463611814E-22	yes	up	59.65	52.31	58.89	96.16	107.01	115.36	56.95	106.176666667
BGIOSGA012987		Elongation factor G, mitochondrial [Source:UniProtKB/TrEMBL;Acc:B8AKV3]	0.440	-1.1844160386	2.27017428184E-23	4.44080897848E-22	yes	down	40.56	37.77	38.21	11.46	13.77	12.54	38.8466666667	12.59
BGIOSGA037151		-	0.444	-1.17186211717	2.35756352353E-23	4.60865643633E-22	yes	down	197.58	174.38	173.45	56.46	60.73	58.89	181.803333333	58.6933333333
BGIOSGA010748		-	15.796	3.98147150484	2.36377150398E-23	4.61768875136E-22	yes	up	12.92	7.82	6.43	127.46	73.92	95.48	9.05666666667	98.9533333333
BGIOSGA018751		-	0.323	-1.62950963033	2.46912512817E-23	4.8202625321E-22	yes	down	59.88	45.77	61.3	13.83	13.01	12.81	55.65	13.2166666667
BGIOSGA010300		-	0.292	-1.77705888075	2.49662533821E-23	4.87067993546E-22	yes	down	14.72	14.17	16.05	2.73	3.86	3.05	14.98	3.21333333333
BGIOSGA018498		-	2.296	1.19932909528	2.60870390916E-23	5.08592354622E-22	yes	up	9994.67	10393.56	11221.29	15664.38	16174.85	19504.65	10536.5066667	17114.6266667
BGIOSGA010590		-	2.488	1.31476467437	2.61569940613E-23	5.09614630445E-22	yes	up	35.51	34.94	36.01	51.94	64.43	64.47	35.4866666667	60.28
BGIOSGA028986		3-hydroxy-3-methylglutaryl coenzyme A reductase [Source:UniProtKB/TrEMBL;Acc:B8BCC8]	4.599	2.20146901778	2.63603478241E-23	5.1323279619E-22	yes	up	2.68	2.32	2.29	7.6	8.97	8.09	2.43	8.22
BGIOSGA014629		-	0.215	-2.21432434441	2.7705628401E-23	5.39064427376E-22	yes	down	7.75	7.21	7.24	1.26	0.98	1.3	7.4	1.18
BGIOSGA011019		-	0.444	-1.17120164945	3.09778248384E-23	6.02328187766E-22	yes	down	36.26	34.83	32.58	12.05	10.73	10.06	34.5566666667	10.9466666667
BGIOSGA000192		-	0.327	-1.61350101162	3.2154952673E-23	6.24798439113E-22	yes	down	35.99	32.84	39.6	10.03	8.33	7.31	36.1433333333	8.55666666667
BGIOSGA030322		-	0.446	-1.16355387351	3.27919342694E-23	6.36750189605E-22	yes	down	135.44	124.51	120.32	39.01	45.46	39.81	126.756666667	41.4266666667
BGIOSGA029804		-	2.606	1.38177046486	3.29330193526E-23	6.39063153388E-22	yes	up	6.94	6.81	6.84	13.49	13.66	12.35	6.86333333333	13.1666666667
BGIOSGA007300		-	3.625	1.85779501765	3.31962649936E-23	6.43741970756E-22	yes	up	9.69	11.88	11.46	22.75	33.49	33.43	11.01	29.89
BGIOSGA016907		-	4.951	2.3077638671	3.32582249565E-23	6.44513822475E-22	yes	up	11.96	10.36	9.23	35.12	39.55	38.3	10.5166666667	37.6566666667
BGIOSGA018073		-	0.377	-1.40603845896	3.42596273495E-23	6.63478056154E-22	yes	down	108.57	115.51	119.06	38.26	26.8	30.93	114.38	31.9966666667
BGIOSGA022633		-	0.272	-1.8773753578	3.58066265931E-23	6.92976150593E-22	yes	down	10.23	8.54	10.22	2.13	1.76	1.49	9.66333333333	1.79333333333
BGIOSGA013918		-	2.530	1.339145798	3.59964127203E-23	6.96185939634E-22	yes	up	337.25	310.32	293.29	495.02	577.08	673.85	313.62	581.983333333
BGIOSGA024904		-	0.056	-4.17120611343	3.63153070697E-23	7.01886811988E-22	yes	down	2.6	2.83	3.29	0.17	0.15	0.09	2.90666666667	0.136666666667
BGIOSGA010714		-	0.286	-1.80693360427	3.7756169344E-23	7.29250633385E-22	yes	down	16.59	12.95	12.37	2.79	3.13	2.9	13.97	2.94
BGIOSGA031285		Arogenate dehydratase [Source:UniProtKB/TrEMBL;Acc:A2Z456]	8.227	3.04042876956	3.87381771093E-23	7.47721364137E-22	yes	up	2.44	6.29	3.28	24.12	23.07	29.47	4.00333333333	25.5533333333
BGIOSGA011425		-	8.340	3.06005633861	3.88153672217E-23	7.48714457391E-22	yes	up	2.16	5.32	2.24	17.31	22.59	19.55	3.24	19.8166666667
BGIOSGA006023		-	8.144	3.025761275	3.90080350886E-23	7.519322231E-22	yes	up	0.55	1.37	1.02	6.47	6.21	7.65	0.98	6.77666666667
BGIOSGA033590		-	2.291	1.19607564564	4.03083429302E-23	7.76482833877E-22	yes	up	641.86	666.91	754.62	1100.02	1304.76	1059.35	687.796666667	1154.71
BGIOSGA024877		-	0.045	-4.47107208651	4.21714483303E-23	8.11298339307E-22	yes	down	3.27	2.36	3.32	0.12	0.03	0.15	2.98333333333	0.1
BGIOSGA008886		-	2.174	1.1204227786	4.24008963675E-23	8.15173346688E-22	yes	up	33.68	32.37	34.91	42.73	54.96	49.98	33.6533333333	49.2233333333
BGIOSGA012150		-	5.618	2.4900606009	4.26691122516E-23	8.19788069469E-22	yes	up	6.25	1.92	6.97	12.09	14.89	28.35	5.04666666667	18.4433333333
BGIOSGA020335		-	3.964	1.98712022519	4.27448107518E-23	8.20700366434E-22	yes	up	44.3	72.29	44.67	181.27	144.49	141.91	53.7533333333	155.89
MSTRG.19948		-	5.315	2.41017075462	4.43556944699E-23	8.51067573048E-22	yes	up	5.56	8.07	4.42	23.71	26.29	20.25	6.01666666667	23.4166666667
BGIOSGA009505		-	0.417	-1.26323698801	4.63018232605E-23	8.87478227443E-22	yes	down	68.52	64.94	59.76	23.19	21.59	17.72	64.4066666667	20.8333333333
BGIOSGA028065		-	0.271	-1.88574427122	4.63143546912E-23	8.87478227443E-22	yes	down	9.68	7.35	8.25	1.64	1.82	1.53	8.42666666667	1.66333333333
MSTRG.26548		-	0.088	-3.50327389999	5.17100252096E-23	9.90218046937E-22	yes	down	73.22	48.35	63.92	5.13	2.18	4.47	61.83	3.92666666667
BGIOSGA011368		-	0.454	-1.13997590008	5.27414720326E-23	1.00930522269E-21	yes	down	116.26	116.24	114.86	44.98	33.67	40.26	115.786666667	39.6366666667
BGIOSGA009199		Carboxypeptidase [Source:UniProtKB/TrEMBL;Acc:A2XAI4]	12.456	3.63874391894	5.49356741123E-23	1.0506041345E-21	yes	up	0.97	3.33	0.8	10.53	19.01	14.45	1.7	14.6633333333
BGIOSGA033503		-	0.340	-1.55535911192	5.54152547448E-23	1.05907945468E-21	yes	down	21.54	21.8	23.36	6.19	5.54	4.86	22.2333333333	5.53
BGIOSGA026347		-	3.405	1.76772937068	5.75350845741E-23	1.09887100466E-21	yes	up	6.96	6.13	7.21	13.88	19.54	17.45	6.76666666667	16.9566666667
BGIOSGA017659		-	0.394	-1.34480023849	5.78712638545E-23	1.10456648491E-21	yes	down	52.28	41.34	47.54	15.07	15.09	12.99	47.0533333333	14.3833333333
BGIOSGA030666		-	0.484	-1.04770064083	6.28363509152E-23	1.19776132072E-21	yes	down	132.29	124.29	135.07	52.37	44.64	44.89	130.55	47.3
BGIOSGA023751		-	0.324	-1.62567252272	6.36597356423E-23	1.21266168328E-21	yes	down	31.44	30.83	30.37	7.8	5.86	7.15	30.88	6.93666666667
BGIOSGA007858		Peroxidase [Source:UniProtKB/TrEMBL;Acc:A2X2T8]	0.208	-2.26331777097	7.00342634098E-23	1.33234575151E-21	yes	down	107.91	97.3	96.96	11.9	13.32	22.42	100.723333333	15.88
BGIOSGA029091		Peptidylprolyl isomerase [Source:UniProtKB/TrEMBL;Acc:A2YXM1]	2.570	1.36157200283	7.19998857111E-23	1.36884488599E-21	yes	up	87.78	88.83	98.96	147.84	181.35	188.12	91.8566666667	172.436666667
BGIOSGA002890		-	0.407	-1.2954354871	7.30863947521E-23	1.38859376261E-21	yes	down	13.73	13.19	14.39	3.65	4.25	4.51	13.77	4.13666666667
BGIOSGA011896		-	0.451	-1.14755218691	7.9493888358E-23	1.50934609958E-21	yes	down	43.19	40.93	42.95	14.01	15.22	12.54	42.3566666667	13.9233333333
BGIOSGA016488		Peptidylprolyl isomerase [Source:UniProtKB/TrEMBL;Acc:B8AUD1]	0.262	-1.93280736288	8.44231363507E-23	1.60189183964E-21	yes	down	22.05	19.75	20.67	3.05	4.8	4.17	20.8233333333	4.00666666667
BGIOSGA028863		-	0.261	-1.93904465513	8.48603498108E-23	1.60913810645E-21	yes	down	15.32	16.54	15.51	3.49	3.42	2.63	15.79	3.18
BGIOSGA016786		-	0.325	-1.61947775746	8.74203343639E-23	1.65660109836E-21	yes	down	23.41	20.58	22.53	6.25	5.26	4.5	22.1733333333	5.33666666667
BGIOSGA031417		-	0.298	-1.74598670986	8.84394563199E-23	1.67482220406E-21	yes	down	10.85	7.99	17.81	2.2	1.66	4.88	12.2166666667	2.91333333333
BGIOSGA030895		-	0.240	-2.05602695084	8.85610168456E-23	1.67603308914E-21	yes	down	30.99	26.69	35.01	6.26	4.76	5.35	30.8966666667	5.45666666667
BGIOSGA035823		Serine/threonine-protein phosphatase [Source:UniProtKB/TrEMBL;Acc:B8BN16]	0.461	-1.11724412135	8.91776546616E-23	1.68660573394E-21	yes	down	35.4	34.42	34.35	10.71	12.68	11.96	34.7233333333	11.7833333333
BGIOSGA016217		Protein DETOXIFICATION [Source:UniProtKB/TrEMBL;Acc:B8ASZ3]	0.180	-2.47459515121	9.28857648941E-23	1.75559527566E-21	yes	down	22.04	14.15	20.75	3.22	1.87	2.47	18.98	2.52
BGIOSGA005401		-	0.467	-1.09785370968	9.39353939423E-23	1.77428099935E-21	yes	down	53.42	50.68	52.59	19.81	17.25	16.84	52.23	17.9666666667
BGIOSGA030294		-	0.122	-3.03006982871	9.90124777535E-23	1.86775288774E-21	yes	down	27.25	22.5	31.17	3.35	1.46	2.46	26.9733333333	2.42333333333
BGIOSGA000004		-	0.390	-1.35705399763	1.01201755694E-22	1.9078137846E-21	yes	down	25.25	23.06	25.58	6.86	7.28	8.3	24.63	7.48
ENSRNA049494706	LSU_rRNA_eukarya	Eukaryotic large subunit ribosomal RNA	5.059	2.3389535245	1.03568719582E-22	1.95117028186E-21	yes	up	1018	836.74	1079.17	4209.2	4687.78	2330.14	977.97	3742.37333333
BGIOSGA010387		Potassium transporter [Source:UniProtKB/TrEMBL;Acc:B8AL45]	0.190	-2.39726223442	1.11376337539E-22	2.096902852E-21	yes	down	14.9	11.64	10.38	1.49	1.46	2.21	12.3066666667	1.72
BGIOSGA023515		-	0.294	-1.76548585323	1.18966747498E-22	2.23836012368E-21	yes	down	13.53	14.05	15.25	3.28	2.73	3.2	14.2766666667	3.07
BGIOSGA017141		-	4.786	2.25883879074	1.28649328287E-22	2.41897327809E-21	yes	up	17.35	32.23	16.75	60.02	77.86	74	22.11	70.6266666667
BGIOSGA017090		-	2.072	1.05086012888	1.29372879733E-22	2.43100667034E-21	yes	up	174.52	171.72	164.99	233.91	262.3	280.24	170.41	258.816666667
BGIOSGA036723		-	0.417	-1.26088895801	1.30664709024E-22	2.45369596907E-21	yes	down	40.9	44.44	48.46	12.44	11.65	13.47	44.6	12.52
BGIOSGA024990		-	2.269	1.18200970551	1.35772262722E-22	2.54796359875E-21	yes	up	64.99	65.63	66.69	98.02	110.17	119.86	65.77	109.35
BGIOSGA005655		Hexosyltransferase [Source:UniProtKB/TrEMBL;Acc:A2X9F4]	3.473	1.79602477907	1.3849787554E-22	2.59743791342E-21	yes	up	28.4	33.69	27.2	95.54	63.74	63.9	29.7633333333	74.3933333333
BGIOSGA018009		-	3.805	1.92805416031	1.43483728936E-22	2.68921050728E-21	yes	up	6.1	6.51	5.66	20.91	12.98	17.26	6.09	17.05
BGIOSGA012091		-	7.555	2.91739927428	1.5763271618E-22	2.9524922397E-21	yes	up	5.74	5.67	2.13	16.4	26.85	21.48	4.51333333333	21.5766666667
BGIOSGA011241		-	0.377	-1.40789071771	1.60776393583E-22	3.00943612391E-21	yes	down	38.95	42.63	44.16	11.78	10.69	10.55	41.9133333333	11.0066666667
BGIOSGA000249		-	2.566	1.35958457614	1.64088561666E-22	3.06945857346E-21	yes	up	40.01	41.68	40.34	74.49	59.89	85.85	40.6766666667	73.41
BGIOSGA006902		Glycosyltransferase [Source:UniProtKB/TrEMBL;Acc:A2X288]	0.343	-1.54383617386	1.69123843427E-22	3.16161591106E-21	yes	down	85.13	68.12	73.22	20	19.07	25.22	75.49	21.43
BGIOSGA011487		-	0.367	-1.44766978344	1.70766656581E-22	3.19027649751E-21	yes	down	227.7	203.23	242.27	74.01	53.32	57.52	224.4	61.6166666667
BGIOSGA027333		-	0.178	-2.49272961723	1.73332112025E-22	3.23612610692E-21	yes	down	36.14	39.9	29.87	5.69	3.25	4.81	35.3033333333	4.58333333333
BGIOSGA010968		-	0.115	-3.11472173111	1.73845469925E-22	3.24362862679E-21	yes	down	10.89	12.06	8.81	0.79	0.8	0.7	10.5866666667	0.763333333333
BGIOSGA017337	RR6	Two-component response regulator ORR6 [Source:UniProtKB/Swiss-Prot;Acc:A2XYV5]	4.405	2.1392354108	1.83282391973E-22	3.41751167802E-21	yes	up	7.56	9.33	11.4	31.08	30.4	32.46	9.43	31.3133333333
BGIOSGA020443		Carboxypeptidase [Source:UniProtKB/TrEMBL;Acc:A2Y7Y4]	2.862	1.51705422222	1.94393001858E-22	3.62235979375E-21	yes	up	13.99	15.81	13.76	27.01	34.63	29.8	14.52	30.48
BGIOSGA024882		-	0.030	-5.07089371363	1.97292089106E-22	3.67402835334E-21	yes	down	5.23	4.25	4.78	0.08	0.2	0.03	4.75333333333	0.103333333333
BGIOSGA022566		Annexin [Source:UniProtKB/TrEMBL;Acc:A2YAT3]	4.759	2.25052854672	1.98618134302E-22	3.69635591208E-21	yes	up	7.56	9.69	6.09	22.43	31.27	27.48	7.78	27.06
BGIOSGA011293		-	2.758	1.46387763038	2.02807349166E-22	3.77190548117E-21	yes	up	12.66	12.53	10.81	21.39	25.81	25.74	12	24.3133333333
BGIOSGA037862		-	0.256	-1.9684821632	2.08910960583E-22	3.88294058878E-21	yes	down	21.38	19.17	22.11	4.46	3.26	5.2	20.8866666667	4.30666666667
BGIOSGA000942		-	9.202	3.20189244976	2.10534269538E-22	3.91061355831E-21	yes	up	0.34	0.91	0.49	4.34	4.05	3.4	0.58	3.93
BGIOSGA019011		-	4.998	2.3214937993	2.11621969954E-22	3.92830878239E-21	yes	up	11.34	18.18	15.52	43.3	64.85	56.01	15.0133333333	54.72
BGIOSGA032850		-	0.469	-1.09251839233	2.13181039352E-22	3.95472581165E-21	yes	down	19.08	18.17	18.53	6.8	6.46	6.02	18.5933333333	6.42666666667
BGIOSGA017828		-	0.207	-2.2688661287	2.15492485507E-22	3.99505762806E-21	yes	down	29.31	23.58	25.59	5.19	3.87	2.81	26.16	3.95666666667
BGIOSGA027020		-	0.370	-1.43335180044	2.16685270022E-22	4.01461218753E-21	yes	down	12.2	12.97	11.73	3.14	3.58	3.33	12.3	3.35
BGIOSGA014976		Chlorophyll a-b binding protein, chloroplastic [Source:UniProtKB/TrEMBL;Acc:A2XU61]	3.114	1.63856756138	2.22330421911E-22	4.11396139475E-21	yes	up	18.42	21.56	18.49	37.37	45.47	50.78	19.49	44.54
BGIOSGA016813	ERG3	Elicitor-responsive protein 3 [Source:UniProtKB/Swiss-Prot;Acc:Q25AG5]	8.307	3.05426922166	2.30146120312E-22	4.25587434687E-21	yes	up	24.15	57.65	28.46	204.57	250.94	180.11	36.7533333333	211.873333333
BGIOSGA015276		-	3.265	1.70711169768	2.37725304998E-22	4.39323613201E-21	yes	up	10.83	9.87	11.14	31.26	21.46	23.86	10.6133333333	25.5266666667
BGIOSGA000343		Pectin acetylesterase [Source:UniProtKB/TrEMBL;Acc:B8A7E7]	4.400	2.13760563597	2.39168119898E-22	4.41709350578E-21	yes	up	5.07	7.59	5.14	18.84	21.64	17.01	5.93333333333	19.1633333333
BGIOSGA029619		Glucose-6-phosphate isomerase [Source:UniProtKB/TrEMBL;Acc:B8BCM8]	0.471	-1.08625295282	2.4742090898E-22	4.56661129468E-21	yes	down	102.77	91.48	86.28	31.39	34.62	31.15	93.51	32.3866666667
BGIOSGA029551		-	2.470	1.30433757572	2.6878403361E-22	4.95776155336E-21	yes	up	83.97	94.65	88.87	171.09	161.52	149.3	89.1633333333	160.636666667
BGIOSGA030725		-	0.122	-3.04020989721	2.69100092827E-22	4.96044581759E-21	yes	down	29.85	24.74	16.65	2.8	1.49	2.08	23.7466666667	2.12333333333
BGIOSGA003049		-	0.173	-2.53124152735	2.70950489929E-22	4.99139192593E-21	yes	down	7.96	8.98	7.47	1.08	1.03	1.01	8.13666666667	1.04
BGIOSGA001317		-	5.531	2.46763420559	2.73475035186E-22	5.03471001487E-21	yes	up	8.37	16.67	7.72	36.73	46.56	47.68	10.92	43.6566666667
MSTRG.30851		-	15.127	3.91903168613	2.76445130919E-22	5.08617075785E-21	yes	up	0.66	0.39	0.31	5.88	5.31	3.87	0.453333333333	5.02
BGIOSGA026589		-	2.780	1.47503657453	2.76728383925E-22	5.08816386321E-21	yes	up	127.33	114.51	147.14	253.26	262.8	251.34	129.66	255.8
BGIOSGA009406		-	3.695	1.8855558142	2.88714014882E-22	5.30518841749E-21	yes	up	11.7	10.27	11.4	30.3	30.34	29.21	11.1233333333	29.95
BGIOSGA022430	RR22	Two-component response regulator ORR22 [Source:UniProtKB/Swiss-Prot;Acc:B8B3I4]	0.281	-1.82933551263	2.91403432486E-22	5.35122666928E-21	yes	down	14.09	12	11.48	2.37	2.71	2.69	12.5233333333	2.59
BGIOSGA002256		-	22.924	4.51879788694	2.9273471329E-22	5.37228223355E-21	yes	up	0.22	0.83	0.13	6.55	7.19	6.12	0.393333333333	6.62
BGIOSGA032657		-	0.467	-1.09974810813	2.93350247241E-22	5.38018410576E-21	yes	down	39.58	37.01	36.17	11.87	12.92	12.19	37.5866666667	12.3266666667
BGIOSGA002230		-	2.418	1.27399010821	3.01094320684E-22	5.51873446759E-21	yes	up	4.58	8.74	7.97	8.89	8.38	8.7	7.09666666667	8.65666666667
BGIOSGA019810		-	0.336	-1.57278346503	3.10423791698E-22	5.68615066305E-21	yes	down	5.05	5.24	5.33	1.31	1.28	1.29	5.20666666667	1.29333333333
BGIOSGA010680		-	0.198	-2.33434266949	3.15858259131E-22	5.7820547776E-21	yes	down	15.15	19.67	21.64	2.67	3.42	2.06	18.82	2.71666666667
BGIOSGA004148		-	0.211	-2.24658358638	3.23970178743E-22	5.92682047754E-21	yes	down	50.84	45.61	45.83	5.39	6.83	9.72	47.4266666667	7.31333333333
BGIOSGA023611		-	0.355	-1.4954602874	3.30978524448E-22	6.05122773045E-21	yes	down	36.71	28.12	36.86	8.35	8.73	8.6	33.8966666667	8.56
MSTRG.14699		-	2.275	1.18593890718	3.35468398611E-22	6.12946280075E-21	yes	up	76.7	81.09	86.43	139.34	136.75	127.8	81.4066666667	134.63
BGIOSGA016931		Glycosyltransferase [Source:UniProtKB/TrEMBL;Acc:A2XWH5]	0.112	-3.15275458203	3.45983188402E-22	6.31761392608E-21	yes	down	16.83	10.15	14.84	1.53	0.81	1.13	13.94	1.15666666667
BGIOSGA020788		-	0.472	-1.08234462133	3.56724007038E-22	6.50557236157E-21	yes	down	75.57	48.46	70.17	52.92	17.74	32.95	64.7333333333	34.5366666667
BGIOSGA004332		-	0.430	-1.21902392853	3.62104570685E-22	6.59955999504E-21	yes	down	22.06	25.35	26.68	7.04	7.08	6.55	24.6966666667	6.89
BGIOSGA035986		-	0.280	-1.83877678358	3.80037446874E-22	6.91539180589E-21	yes	down	27.82	24.67	26.64	6.24	5.39	4.35	26.3766666667	5.32666666667
BGIOSGA019157		-	7.845	2.97185148798	3.90557619554E-22	7.09590258438E-21	yes	up	2.87	4.74	3.59	17.64	15.82	27.31	3.73333333333	20.2566666667
BGIOSGA010806		-	2.799	1.48496144444	3.96919366541E-22	7.20698535203E-21	yes	up	16.4	16.37	14.9	33.64	29.14	34.99	15.89	32.59
BGIOSGA004897		-	3.448	1.78559366075	4.02642674889E-22	7.30634443366E-21	yes	up	2.9	2.53	2.99	6.88	6.47	7.85	2.80666666667	7.06666666667
BGIOSGA025341		Glycosyltransferase [Source:UniProtKB/TrEMBL;Acc:A2YJ68]	15.473	3.95172090127	4.14216621439E-22	7.51167898031E-21	yes	up	1.28	1.6	0.65	16.52	6.86	16.63	1.17666666667	13.3366666667
BGIOSGA020527		-	3.896	1.96204856694	4.19177507433E-22	7.59262649549E-21	yes	up	22.19	22.79	34.37	61.49	85.47	80.97	26.45	75.9766666667
BGIOSGA022235		-	6.326	2.66135373099	4.192227574E-22	7.59262649549E-21	yes	up	4.05	9.85	4.96	26.65	32.44	26.22	6.28666666667	28.4366666667
BGIOSGA013188		-	3.630	1.86004107455	4.19463379341E-22	7.59262649549E-21	yes	up	3.72	5.31	3.95	10.27	12.99	10.38	4.32666666667	11.2133333333
BGIOSGA016267		-	0.442	-1.17667056589	4.29606031432E-22	7.77138074769E-21	yes	down	94.6	94.07	111.05	31.11	27.62	28.51	99.9066666667	29.08
BGIOSGA001299		-	0.145	-2.78837163255	4.39683190225E-22	7.93886073077E-21	yes	down	3.52	3.27	3.94	0.37	0.37	0.37	3.57666666667	0.37
BGIOSGA001548		-	2.528	1.33796179252	4.4139978704E-22	7.96491129368E-21	yes	up	75.44	75.54	70.68	113.86	149.67	146.57	73.8866666667	136.7
BGIOSGA004282		-	2.248	1.1687423964	4.75171739118E-22	8.56899909947E-21	yes	up	26.56	23.61	27.43	41.92	44.56	41.89	25.8666666667	42.79
BGIOSGA024846		-	0.366	-1.45108376217	4.79759484089E-22	8.64637166864E-21	yes	down	10.09	9.55	8.83	2.56	2.49	2.41	9.49	2.48666666667
BGIOSGA002503		-	2.507	1.32589924172	4.82654497627E-22	8.69316038822E-21	yes	up	20.33	21.93	20.24	38.12	33.76	44.4	20.8333333333	38.76
BGIOSGA006742		-	2.968	1.569653927	4.95151854251E-22	8.91273337653E-21	yes	up	240.32	255.78	193.96	396.37	540.12	554.21	230.02	496.9
BGIOSGA038222		-	2.225	1.15397506598	4.98955349038E-22	8.97564204874E-21	yes	up	244.28	289.48	277.02	376.99	430.1	493.12	270.26	433.403333333
BGIOSGA024509		-	0.443	-1.17485168061	5.36400737011E-22	9.64327851556E-21	yes	down	143.83	123.54	136.27	41.74	45.79	40.75	134.546666667	42.76
BGIOSGA011721		-	4.377	2.13006643141	5.37073888794E-22	9.64941647761E-21	yes	up	5.94	9.23	7.38	21.51	24.54	26.2	7.51666666667	24.0833333333
BGIOSGA011263		-	2.093	1.06552357237	5.48210514526E-22	9.84342434971E-21	yes	up	93.58	101.64	93.05	141.45	161.58	138.14	96.09	147.056666667
BGIOSGA012063		-	0.166	-2.58681852051	5.56891681562E-22	9.98696993421E-21	yes	down	14.5	12.74	15.89	1.93	1.95	1.37	14.3766666667	1.75
BGIOSGA013592		UDP-glucose 6-dehydrogenase [Source:UniProtKB/TrEMBL;Acc:B8AK72]	2.548	1.34956968596	5.63298748668E-22	1.00956463347E-20	yes	up	133.03	189.92	162.51	291.98	302.26	314.82	161.82	303.02
BGIOSGA008144		-	0.251	-1.99670142374	5.71878611073E-22	1.0243106551E-20	yes	down	6.68	5.77	5.13	1.3	0.97	0.98	5.86	1.08333333333
BGIOSGA003748		-	0.406	-1.30147459501	5.84265563237E-22	1.0458533356E-20	yes	down	93.98	85.92	103.77	26.67	27.25	30.53	94.5566666667	28.15
MSTRG.30637		-	0.385	-1.37537169127	5.91579083016E-22	1.05829350349E-20	yes	down	74.49	62.69	76.89	23.3	22.16	18.76	71.3566666667	21.4066666667
BGIOSGA014717		-	2.670	1.41667839524	5.99690662745E-22	1.07214517504E-20	yes	up	19.2	19.92	16.14	42.4	33.17	35.69	18.42	37.0866666667
BGIOSGA035957		Purple acid phosphatase [Source:UniProtKB/TrEMBL;Acc:B8BMN4]	0.372	-1.42820122887	6.03151145591E-22	1.07766956529E-20	yes	down	37.59	39.45	34.97	10.59	11.6	8.43	37.3366666667	10.2066666667
BGIOSGA029550		-	2.262	1.1776441074	6.35606472509E-22	1.1349613918E-20	yes	up	16.74	17.94	17.41	32.78	29.33	33.53	17.3633333333	31.88
BGIOSGA005953		-	3.511	1.81178718265	6.57700250802E-22	1.17369232487E-20	yes	up	7.75	9.81	8.72	22.15	20.98	23.34	8.76	22.1566666667
BGIOSGA026863		-	0.287	-1.80026907561	6.59951732216E-22	1.17698810464E-20	yes	down	4.96	4.46	5.47	1.14	1.37	1.32	4.96333333333	1.27666666667
BGIOSGA014273		-	5.417	2.43742190303	6.61652429577E-22	1.17929815389E-20	yes	up	21.12	15.65	14.27	68.53	56.81	73.04	17.0133333333	66.1266666667
BGIOSGA008200		-	0.444	-1.17138290155	6.86734072798E-22	1.22250432739E-20	yes	down	37.73	35.64	38.22	11.88	13.13	11.41	37.1966666667	12.14
BGIOSGA035285		-	3.846	1.94348262449	7.44754253746E-22	1.32497931089E-20	yes	up	2.8	3.74	3.31	10.09	7.87	10.1	3.28333333333	9.35333333333
BGIOSGA017079		-	0.227	-2.13911228935	7.5760659243E-22	1.34702081666E-20	yes	down	44.63	45.73	46.26	9.82	6.83	6	45.54	7.55
BGIOSGA026436		-	19.682	4.29881579026	7.88530548874E-22	1.40114701317E-20	yes	up	0.27	1.46	0.61	7.87	13.73	11.04	0.78	10.88
ENSRNA049495578	SSU_rRNA_eukarya	Eukaryotic small subunit ribosomal RNA	25.986	4.69965917693	7.89292411885E-22	1.40164454682E-20	yes	up	2.22	0.92	0.95	14.83	12.02	47.66	1.36333333333	24.8366666667
BGIOSGA005431		Transmembrane 9 superfamily member [Source:UniProtKB/TrEMBL;Acc:A2XAL2]	2.112	1.07853054773	8.05771088902E-22	1.43003474277E-20	yes	up	27.09	30.75	28.22	47.76	43.99	41.91	28.6866666667	44.5533333333
BGIOSGA007021		-	0.500	-1.00130923637	8.29591088844E-22	1.4714113166E-20	yes	down	23.16	22.98	23.15	8.67	8.17	8.66	23.0966666667	8.5
BGIOSGA026039		Glycosyltransferase [Source:UniProtKB/TrEMBL;Acc:B8B802]	3.137	1.64933222356	8.33781595985E-22	1.47794266082E-20	yes	up	70.32	59.55	57.11	132.48	122.01	179.33	62.3266666667	144.606666667
BGIOSGA001388		-	2.058	1.04141500833	8.51263241157E-22	1.50801127642E-20	yes	up	108.04	117.01	115.35	195.51	175.43	157.67	113.466666667	176.203333333
BGIOSGA011494		-	0.343	-1.54204756639	8.81734891644E-22	1.56009151631E-20	yes	down	19.72	16.73	19.01	4.13	4.96	4.93	18.4866666667	4.67333333333
BGIOSGA024394		Ribosome biogenesis protein BOP1 homolog [Source:UniProtKB/TrEMBL;Acc:B8B5N0]	0.345	-1.53488062734	9.00420174748E-22	1.59218371083E-20	yes	down	26.68	23.45	27.49	5.65	7.24	6.81	25.8733333333	6.56666666667
BGIOSGA000318		-	2.274	1.18504624553	9.07044561587E-22	1.60292297737E-20	yes	up	16.54	18.55	15.62	27.33	27.57	29.44	16.9033333333	28.1133333333
BGIOSGA010890		-	7.479	2.9029057427	9.44007150385E-22	1.66723011478E-20	yes	up	2.4	4.38	2.57	14.61	13.7	16.91	3.11666666667	15.0733333333
BGIOSGA021123		-	4.886	2.28853532243	9.44726797313E-22	1.66748865778E-20	yes	up	5.55	6.99	4.09	17.12	22.02	20.31	5.54333333333	19.8166666667
BGIOSGA018822		-	0.420	-1.25060982036	9.67161733222E-22	1.7060521829E-20	yes	down	19.82	17.14	17.6	5.21	5.64	6	18.1866666667	5.61666666667
BGIOSGA026442		-	0.310	-1.68987139161	9.72031303892E-22	1.71360282228E-20	yes	down	13.41	11.48	13.23	2.53	3.19	3.21	12.7066666667	2.97666666667
BGIOSGA021783		-	6.801	2.7657113385	1.03121663025E-21	1.81684005698E-20	yes	up	2.11	3.12	2.78	13.43	13.12	13.29	2.67	13.28
BGIOSGA029842		-	3.391	1.7619194352	1.06493178352E-21	1.8739707029E-20	yes	up	19.54	17.34	15.74	35.98	46.65	47.72	17.54	43.45
BGIOSGA005811		-	0.442	-1.17735118687	1.06753380442E-21	1.87741374262E-20	yes	down	17.94	18.25	17.15	4.93	6.1	5.64	17.78	5.55666666667
BGIOSGA037478		-	0.162	-2.62684369267	1.10123351934E-21	1.93550940246E-20	yes	down	490.85	473.74	941.78	49.35	53.02	40.97	635.456666667	47.78
BGIOSGA007756		-	3.306	1.72527645048	1.1266371774E-21	1.97896269421E-20	yes	up	3.92	3.92	3.3	8.32	8.64	9.39	3.71333333333	8.78333333333
BGIOSGA020073		-	0.060	-4.0665019439	1.13939171744E-21	2.00015849589E-20	yes	down	18.55	12.73	21.71	0.9	0.86	0.55	17.6633333333	0.77
BGIOSGA010642		-	2.687	1.42626396644	1.16424550077E-21	2.0425556771E-20	yes	up	137.31	159.73	148.52	238.95	306.35	331.75	148.52	292.35
BGIOSGA009643		-	0.358	-1.48326718663	1.17787190865E-21	2.06521627961E-20	yes	down	38.44	35.31	45.61	11.02	9.58	9.52	39.7866666667	10.04
BGIOSGA030427		-	0.147	-2.76653339181	1.21800253838E-21	2.13304467582E-20	yes	down	6.06	5.87	5.89	0.73	0.52	0.64	5.94	0.63
BGIOSGA012223		-	2.361	1.23927756926	1.21802365461E-21	2.13304467582E-20	yes	up	23.77	19.86	21.08	31.37	36.11	37.63	21.57	35.0366666667
BGIOSGA003290		Protoporphyrinogen oxidase [Source:UniProtKB/TrEMBL;Acc:B8ACN2]	2.283	1.19087000493	1.24914190284E-21	2.18622380685E-20	yes	up	53.03	47.87	50.23	73.18	90.93	87.2	50.3766666667	83.77
BGIOSGA023663		Arogenate dehydratase [Source:UniProtKB/TrEMBL;Acc:A2YQ89]	3.959	1.98495558128	1.27762933128E-21	2.23473734145E-20	yes	up	3.89	5.07	3.26	11.47	12.2	11.3	4.07333333333	11.6566666667
BGIOSGA030103		-	0.248	-2.0102482352	1.31364373633E-21	2.29635030062E-20	yes	down	43.45	29.48	41.62	7.63	6.75	6.46	38.1833333333	6.94666666667
BGIOSGA012435		-	0.289	-1.79030775735	1.38639800057E-21	2.42062095082E-20	yes	down	17.48	15.22	17.23	2.92	3.91	3.78	16.6433333333	3.53666666667
BGIOSGA021705		-	6.406	2.67953470758	1.39686004601E-21	2.43721625583E-20	yes	up	1.46	2.94	1.29	8.6	10.14	8.13	1.89666666667	8.95666666667
BGIOSGA036184		-	7.685	2.94205786051	1.39757862855E-21	2.43721625583E-20	yes	up	2.18	3.74	1.33	13.88	13.33	13.59	2.41666666667	13.6
BGIOSGA027438		-	3.998	1.99915467645	1.43676562623E-21	2.50405263846E-20	yes	up	6.81	8.11	6.87	17.56	22.35	23.86	7.26333333333	21.2566666667
BGIOSGA028125		-	0.472	-1.08263556153	1.44070536799E-21	2.50941543377E-20	yes	down	150.86	136.18	138.86	44.1	53.37	50.67	141.966666667	49.38
BGIOSGA013152		-	0.310	-1.68989575749	1.44518468747E-21	2.51571108253E-20	yes	down	10.35	9.38	8.46	2.02	2.11	2.3	9.39666666667	2.14333333333
BGIOSGA000628		-	2.007	1.00523242309	1.47572862384E-21	2.56734415134E-20	yes	up	29.12	28.54	27.13	39.05	46.16	48.6	28.2633333333	44.6033333333
BGIOSGA000853		-	7.513	2.90943773498	1.52411167176E-21	2.64993187736E-20	yes	up	1.74	3.31	1.71	9.94	16.32	10.84	2.25333333333	12.3666666667
BGIOSGA009809		-	0.335	-1.57780635061	1.53890815588E-21	2.67405976334E-20	yes	down	41.01	30.55	35.5	8.6	9.01	8.74	35.6866666667	8.78333333333
BGIOSGA001791		-	5.917	2.56491023902	1.54304081172E-21	2.67964006755E-20	yes	up	66.06	20.8	56.18	237.28	244.85	256.7	47.68	246.276666667
MSTRG.4883		-	22.243	4.47525718866	1.54892142102E-21	2.68824739228E-20	yes	up	0.28	0.59	0.06	5.32	3.94	5.66	0.31	4.97333333333
BGIOSGA014289		-	0.009	-6.85802006399	1.57231498367E-21	2.72722112372E-20	yes	down	6.17	3.91	3.69	0	0.06	0.04	4.59	0.0333333333333
BGIOSGA023732		Probable E3 ubiquitin-protein ligase BAH1-like 1 [Source:UniProtKB/Swiss-Prot;Acc:B8B5U8]	3.979	1.99222519958	1.59985981355E-21	2.77334459217E-20	yes	up	5.7	4.69	6.76	17.17	14.22	17.91	5.71666666667	16.4333333333
BGIOSGA005995		-	58.875	5.87958976603	1.6140983574E-21	2.79636051341E-20	yes	up	0.52	0.41	0	9.32	11.55	18.58	0.31	13.15
BGIOSGA014522		-	17.725	4.14768539486	1.66159850794E-21	2.87693913089E-20	yes	up	0.3	0.38	0.29	4.92	4.18	3.16	0.323333333333	4.08666666667
BGIOSGA013443		-	0.486	-1.04076457968	1.73200596382E-21	2.99706064697E-20	yes	down	92.88	81.94	93.89	32.36	31.42	32.3	89.57	32.0266666667
BGIOSGA017943		-	13.599	3.7654157313	1.73908919837E-21	3.00752833545E-20	yes	up	3.87	7.01	1.02	43.74	40.32	37.5	3.96666666667	40.52
BGIOSGA009616		-	0.402	-1.31626761741	1.7404338033E-21	3.0080652686E-20	yes	down	14.37	13.26	14.15	4.12	3.9	4.36	13.9266666667	4.12666666667
BGIOSGA009403		-	0.370	-1.43564677144	1.74834316685E-21	3.01994097609E-20	yes	down	29.69	28.85	27.65	6.56	9.12	7.76	28.73	7.81333333333
BGIOSGA004152		-	5.095	2.34910679966	1.79398447089E-21	3.09693888958E-20	yes	up	53.89	14.48	139.87	626.54	618.82	713.14	69.4133333333	652.833333333
BGIOSGA007650		-	5.857	2.55023576489	1.83720668246E-21	3.1696718849E-20	yes	up	2.9	5.76	4.31	13.98	21.84	19.98	4.32333333333	18.6
BGIOSGA027717		-	2.462	1.29999357042	1.91864844897E-21	3.30821849932E-20	yes	up	52.94	54.56	48.46	81.8	95.93	102.94	51.9866666667	93.5566666667
BGIOSGA028543		-	0.190	-2.39526171547	1.9301256882E-21	3.32603649398E-20	yes	down	31.45	25.96	30.08	3.9	2.87	5.99	29.1633333333	4.25333333333
BGIOSGA024697		-	0.392	-1.35226105437	1.9341140511E-21	3.33093602832E-20	yes	down	45.16	40.5	41.12	12.12	10.65	13.73	42.26	12.1666666667
BGIOSGA040642		-	23.026	4.5252142507	1.94572074182E-21	3.34894230403E-20	yes	up	0.43	0.69	0.42	6.27	9.51	10.21	0.513333333333	8.66333333333
MSTRG.11011		-	26.778	4.74297074664	1.97472490436E-21	3.39685381538E-20	yes	up	3.11	0.16	1.11	31.37	24.7	28.65	1.46	28.24
BGIOSGA018790		-	0.399	-1.32379943441	2.01586441505E-21	3.4655711646E-20	yes	down	11.35	12.58	12.42	3.27	3.33	2.84	12.1166666667	3.14666666667
BGIOSGA026181		-	0.393	-1.34725731959	2.09070831366E-21	3.59211597329E-20	yes	down	26.33	26.49	29.83	7.4	8.12	8.38	27.55	7.96666666667
BGIOSGA026946		-	0.489	-1.03114149441	2.13006149089E-21	3.65756957774E-20	yes	down	21.21	20.25	21.59	8.23	7.51	7.02	21.0166666667	7.58666666667
BGIOSGA037441		-	0.342	-1.54845624239	2.2387762393E-21	3.84197777279E-20	yes	down	178.84	154.74	199.59	36.77	48.62	48.04	177.723333333	44.4766666667
BGIOSGA030405		-	0.203	-2.29909030524	2.29500978427E-21	3.93615829038E-20	yes	down	25.01	26.28	33.38	3.03	3.32	5.29	28.2233333333	3.88
BGIOSGA015972		-	0.494	-1.01600414291	2.33467530071E-21	4.00182882422E-20	yes	down	33.91	34.74	34.6	14.81	14.39	14.69	34.4166666667	14.63
BGIOSGA004522		-	0.422	-1.24400521832	2.40245778377E-21	4.11558845785E-20	yes	down	65.25	63.79	73.47	24.2	19.83	19.01	67.5033333333	21.0133333333
BGIOSGA033423		-	2.386	1.25464388822	2.44032062428E-21	4.17798977746E-20	yes	up	11.48	11.52	9.08	18.5	20.43	18.85	10.6933333333	19.26
BGIOSGA016577		RNA-dependent RNA polymerase [Source:UniProtKB/TrEMBL;Acc:A2XUF4]	0.332	-1.59009184227	2.46204300121E-21	4.2102237989E-20	yes	down	9.2	9.39	9.74	2.74	2.27	2.07	9.44333333333	2.36
BGIOSGA005244		-	0.268	-1.89873894293	2.47526493828E-21	4.23034703436E-20	yes	down	41.38	33.28	37.9	6.26	7.99	6.58	37.52	6.94333333333
BGIOSGA019734		-	5.878	2.55525537793	2.49417317321E-21	4.26015908763E-20	yes	up	2.53	4.56	2.29	11.07	15.93	13.49	3.12666666667	13.4966666667
BGIOSGA008255		-	25.538	4.67455851715	2.56099903591E-21	4.37068904084E-20	yes	up	0.27	0.45	0.04	4.6	4.3	5.51	0.253333333333	4.80333333333
BGIOSGA002182		-	0.384	-1.38087041434	2.56271870847E-21	4.37068904084E-20	yes	down	37.92	33.22	38.33	9.08	12.7	11.86	36.49	11.2133333333
BGIOSGA013807		-	0.441	-1.17961610355	2.56339229362E-21	4.37068904084E-20	yes	down	118.16	115.56	121.49	34.98	41.1	38.39	118.403333333	38.1566666667
BGIOSGA025820		-	0.315	-1.66549914949	2.59281598349E-21	4.41826779893E-20	yes	down	39.23	45.98	46.73	12.24	8.58	8.88	43.98	9.9
BGIOSGA009366		-	4.662	2.22087849698	2.72445014649E-21	4.63780158552E-20	yes	up	3.53	4.93	3.12	14.68	11.33	13.59	3.86	13.2
BGIOSGA026548	PCF2	Transcription factor PCF2 [Source:UniProtKB/Swiss-Prot;Acc:A2YXQ1]	3.653	1.86924863062	2.72483598379E-21	4.63780158552E-20	yes	up	17.5	28.9	18.63	55.33	58.17	60.47	21.6766666667	57.99
BGIOSGA037857		-	0.248	-2.01126429089	2.73904775382E-21	4.65926438966E-20	yes	down	8.51	6.39	7.93	1.67	1.22	1.34	7.61	1.41
BGIOSGA022340		-	10.386	3.37654771141	2.83700177413E-21	4.8230688256E-20	yes	up	2.24	0.95	0.64	9.83	9.15	10.03	1.27666666667	9.67
BGIOSGA007174		Transcription elongation factor 1 homolog [Source:UniProtKB/TrEMBL;Acc:A2X0L5]	0.215	-2.21881294736	2.90861883536E-21	4.94193368476E-20	yes	down	57.9	60.11	42.6	9.27	4.46	6.45	53.5366666667	6.72666666667
BGIOSGA000229		-	0.010	-6.65215511888	2.97004272729E-21	5.04335101293E-20	yes	down	394.41	319.42	430.63	4.37	0	3.26	381.486666667	2.54333333333
BGIOSGA028909		-	0.242	-2.04496572274	2.98982967061E-21	5.07398864986E-20	yes	down	10.22	8.96	9.76	1.31	1.89	1.98	9.64666666667	1.72666666667
BGIOSGA003994		-	7.457	2.89866773567	2.99381199964E-21	5.07644441547E-20	yes	up	2.64	5.19	2.55	13.27	20.7	20.4	3.46	18.1233333333
BGIOSGA016494		-	0.063	-3.98747452026	3.04876047558E-21	5.16495892334E-20	yes	down	17.96	10.4	19.46	1.01	0.44	0.76	15.94	0.736666666667
BGIOSGA034870		Cytochrome b-c1 complex subunit 6 [Source:UniProtKB/TrEMBL;Acc:A2ZBT7]	2.499	1.32110041751	3.07414114772E-21	5.20492536117E-20	yes	up	76.34	96.51	97.46	159.18	175.73	160.93	90.1033333333	165.28
BGIOSGA019233		-	2.146	1.10143216485	3.09709703926E-21	5.24074221512E-20	yes	up	14.04	13.19	12.29	19.31	19.41	19.45	13.1733333333	19.39
BGIOSGA006323		-	4.702	2.23320544306	3.11619394568E-21	5.26999124953E-20	yes	up	23.09	48.69	31.02	119.73	109.31	127.29	34.2666666667	118.776666667
BGIOSGA026235	PRMT3	Probable protein arginine N-methyltransferase 3 [Source:UniProtKB/Swiss-Prot;Acc:A2YP56]	0.201	-2.31289342175	3.13936211919E-21	5.30608746792E-20	yes	down	9.21	8.23	9.45	1.11	1.6	1.26	8.96333333333	1.32333333333
BGIOSGA014972		-	0.431	-1.21387333873	3.23235577173E-21	5.46009086457E-20	yes	down	86.93	81.92	90.56	29.47	25.98	22.17	86.47	25.8733333333
BGIOSGA022297		-	2.687	1.42614909933	3.25490412044E-21	5.49498845359E-20	yes	up	32.67	30.46	32.65	54.59	66.92	67.9	31.9266666667	63.1366666667
BGIOSGA007256		-	6.781	2.76141535557	3.29471528066E-21	5.55897204663E-20	yes	up	2.96	3.17	1.92	13.53	9.5	16.93	2.68333333333	13.32
BGIOSGA005741		-	3.958	1.98484807778	3.43449991522E-21	5.79146281356E-20	yes	up	4.72	5.57	5.36	16.34	14.64	14.42	5.21666666667	15.1333333333
BGIOSGA019769		-	0.475	-1.07463129585	3.46987520456E-21	5.84772479434E-20	yes	down	21.85	21.23	19.91	7.58	7.16	6.76	20.9966666667	7.16666666667
MSTRG.30599		-	6.966	2.80033960361	3.48988040871E-21	5.87803366118E-20	yes	up	34.99	26.42	18.77	146.72	144.3	98.86	26.7266666667	129.96
MSTRG.8033		-	9.620	3.26601604332	3.62298923324E-21	6.09869854261E-20	yes	up	0.95	0.65	0.53	5.69	5.22	3.68	0.71	4.86333333333
BGIOSGA014721		-	4.713	2.23665448779	3.70049874818E-21	6.22557013227E-20	yes	up	2.62	4.08	3.12	13.86	9.18	11.11	3.27333333333	11.3833333333
MSTRG.15498		-	0.473	-1.08142638558	3.73066618856E-21	6.27269468744E-20	yes	down	12.87	12.6	11.9	4.91	4.22	3.91	12.4566666667	4.34666666667
BGIOSGA038478		-	6.579	2.71796739514	3.73881060637E-21	6.28275695657E-20	yes	up	20.13	46.83	24.19	184.29	117.87	135.6	30.3833333333	145.92
BGIOSGA010745		-	0.498	-1.00713137606	3.79678882829E-21	6.37282131778E-20	yes	down	13.09	13.11	12.13	4.84	4.7	4.5	12.7766666667	4.68
BGIOSGA007464		-	0.418	-1.25705478589	3.973593932E-21	6.66278806729E-20	yes	down	26.06	31.37	26.98	9.87	8.85	7.35	28.1366666667	8.69
BGIOSGA030566		Chlorophyll a-b binding protein, chloroplastic [Source:UniProtKB/TrEMBL;Acc:B8BEP6]	2.128	1.08975967086	3.97412585834E-21	6.66278806729E-20	yes	up	6074.43	5629.17	4969.6	8079.53	8580.78	9519.02	5557.73333333	8726.44333333
BGIOSGA033701		-	4.561	2.18925454495	4.02272055873E-21	6.73649370249E-20	yes	up	10.9	12.16	13.02	33.66	34.67	51.68	12.0266666667	40.0033333333
MSTRG.28348		-	8.353	3.06227940386	4.05241332615E-21	6.78231293619E-20	yes	up	1.18	1.27	2.04	10.91	6.99	9.69	1.49666666667	9.19666666667
BGIOSGA026133	TIFY10B	Protein TIFY 10b [Source:UniProtKB/Swiss-Prot;Acc:A2YNP2]	2.086	1.06105949863	4.18947975932E-21	7.00768184239E-20	yes	up	301.54	336.84	326.35	563.13	451.5	482.33	321.576666667	498.986666667
BGIOSGA022064		-	2.454	1.29501475393	4.34007690472E-21	7.2554113221E-20	yes	up	80.12	87.8	83.68	137.22	176.11	137.54	83.8666666667	150.29
BGIOSGA037260		Ribulose bisphosphate carboxylase small chain [Source:UniProtKB/TrEMBL;Acc:A2ZJQ0]	2.095	1.06706972807	4.45533502203E-21	7.44381304542E-20	yes	up	1111.68	1321.34	1399.26	1885.77	1828.78	2184.91	1277.42666667	1966.48666667
BGIOSGA007956		-	2.768	1.46858486004	4.49116629426E-21	7.49937113476E-20	yes	up	18.91	15.95	18.2	42.96	31.73	33.54	17.6866666667	36.0766666667
BGIOSGA039801		-	3.271	1.70975101372	4.5532136659E-21	7.59861612816E-20	yes	up	147.43	149.08	174.87	646.85	623.59	428.77	157.126666667	566.403333333
BGIOSGA012381		-	2.499	1.32151795235	4.57565538385E-21	7.63168943838E-20	yes	up	19.5	24.53	19.21	42.78	38.59	34.91	21.08	38.76
BGIOSGA026200		-	49.392	5.62620527331	4.70959994002E-21	7.85059272523E-20	yes	up	0.17	0.79	0.21	11.02	8.68	21.6	0.39	13.7666666667
BGIOSGA010559		-	2.127	1.08866927495	4.82247375418E-21	8.03414184202E-20	yes	up	67.17	67.06	71.08	119.65	99.49	101.83	68.4366666667	106.99
BGIOSGA018514		Sulfotransferase [Source:UniProtKB/TrEMBL;Acc:A2Y1Y1]	4.214	2.07514977772	4.83305316049E-21	8.04715800414E-20	yes	up	8.37	8.58	8.86	31.74	20.21	27.73	8.60333333333	26.56
BGIOSGA003878		-	0.200	-2.31843148673	4.85269319016E-21	8.07052520366E-20	yes	down	43.17	49.38	55.36	9.04	7.96	7.65	49.3033333333	8.21666666667
BGIOSGA005038		-	12.890	3.68813785766	4.85435418534E-21	8.07052520366E-20	yes	up	2.11	22.69	2.09	98.79	226.74	258.37	8.96333333333	194.633333333
BGIOSGA038024		-	0.294	-1.76653434884	4.85541085891E-21	8.07052520366E-20	yes	down	22.97	21.81	26.69	6.53	3.95	5.19	23.8233333333	5.22333333333
BGIOSGA007480		-	0.313	-1.67767171429	4.86925444773E-21	8.08891338525E-20	yes	down	10.49	9.65	10.08	1.88	2.31	2.76	10.0733333333	2.31666666667
BGIOSGA013695		-	0.399	-1.32393917027	4.90266952242E-21	8.13513126458E-20	yes	down	16.86	18	15.28	4.87	4.72	4.86	16.7133333333	4.81666666667
BGIOSGA018966		V-type proton ATPase proteolipid subunit [Source:UniProtKB/TrEMBL;Acc:A2XZH0]	2.504	1.3244976736	4.98022941464E-21	8.25911705889E-20	yes	up	62.41	70.04	69.15	123.72	128.66	112.32	67.2	121.566666667
BGIOSGA029110		-	0.434	-1.20284992825	5.02616295313E-21	8.33054290489E-20	yes	down	302.76	270.54	331.76	83.3	100.27	99.85	301.686666667	94.4733333333
BGIOSGA003877		-	2.574	1.36425746545	5.24229510743E-21	8.6838200504E-20	yes	up	29.22	28.71	25.57	53.2	45.1	59.63	27.8333333333	52.6433333333
BGIOSGA030915		-	0.487	-1.03763713182	5.31488788926E-21	8.79905856135E-20	yes	down	42.34	40.11	41.54	14.76	15.58	14.09	41.33	14.81
BGIOSGA013563		-	3.020	1.59465255745	5.35641478932E-21	8.86276412922E-20	yes	up	110.55	183.86	134.93	304.28	341.45	302.44	143.113333333	316.056666667
BGIOSGA004514		-	0.279	-1.84176454983	5.3943585066E-21	8.92047187265E-20	yes	down	25.33	25.42	29.07	5.13	6.3	4.89	26.6066666667	5.44
BGIOSGA031415		-	0.259	-1.9467430885	5.54278793915E-21	9.16071679397E-20	yes	down	21.01	19.02	20.79	4.9	3.11	3.58	20.2733333333	3.86333333333
BGIOSGA021125		-	0.236	-2.08089768699	5.62819527621E-21	9.29658967601E-20	yes	down	12.56	9.97	11.63	1.45	2.51	2.04	11.3866666667	2
BGIOSGA017387		-	9.608	3.26421016091	5.64084830142E-21	9.31220178159E-20	yes	up	1.37	1.45	1.25	5.75	12.72	10.28	1.35666666667	9.58333333333
BGIOSGA021216		Phospholipid-transporting ATPase [Source:UniProtKB/TrEMBL;Acc:A2YD35]	0.449	-1.15645928934	5.70931721904E-21	9.41988764987E-20	yes	down	36.46	34.32	31.57	11.95	11.06	9.22	34.1166666667	10.7433333333
BGIOSGA013520		-	28.112	4.81311328776	5.8077574729E-21	9.57687354715E-20	yes	up	5.31	12.59	11.01	144.89	143.73	401.54	9.63666666667	230.053333333
BGIOSGA028808		-	0.029	-5.1297280442	5.81339446829E-21	9.58073758037E-20	yes	down	6.52	4.33	4.07	0.09	0.13	0.09	4.97333333333	0.103333333333
BGIOSGA006660		CLP protease regulatory subunit X [Source:Projected from Arabidopsis thaliana (AT5G53350) TAIR;Acc:AT5G53350]	0.411	-1.28106402891	5.82779409652E-21	9.59903027631E-20	yes	down	69.38	59.97	77.09	19.04	21.3	18.2	68.8133333333	19.5133333333
BGIOSGA012174	ITPK2	Inositol-tetrakisphosphate 1-kinase 2 [Source:UniProtKB/Swiss-Prot;Acc:B8AJL9]	2.360	1.23869845075	6.0993416109E-21	1.00406139659E-19	yes	up	20.56	17.27	21.36	32.95	32.51	30.61	19.73	32.0233333333
BGIOSGA032851		-	4.429	2.1469590021	6.21787328877E-21	1.02299489946E-19	yes	up	9.39	10.23	7.12	24.81	28.21	25.61	8.91333333333	26.21
BGIOSGA005989		-	0.481	-1.05517253081	6.29307872463E-21	1.0347827809E-19	yes	down	18.54	18.21	17.45	6.41	6.4	6.83	18.0666666667	6.54666666667
MSTRG.9548		-	0.179	-2.48312469817	6.40099037888E-21	1.05142154554E-19	yes	down	4.83	5.12	4.44	0.54	0.72	0.63	4.79666666667	0.63
BGIOSGA023784		-	0.490	-1.03013513242	6.40149737746E-21	1.05142154554E-19	yes	down	416.86	365.73	374.89	131.65	133.65	151.64	385.826666667	138.98
BGIOSGA005934		-	6.951	2.79717856185	6.47351047844E-21	1.06264939502E-19	yes	up	2.3	5.06	2.48	14.72	20.01	14.66	3.28	16.4633333333
BGIOSGA035741		-	0.302	-1.72720042053	6.48125293328E-21	1.06332027819E-19	yes	down	11.14	11.25	10.36	2.58	2.55	2.14	10.9166666667	2.42333333333
BGIOSGA006187		-	0.374	-1.41773044197	6.78825977378E-21	1.11306031736E-19	yes	down	126.83	118.08	130.48	41.38	34.76	31.06	125.13	35.7333333333
BGIOSGA000805		-	0.352	-1.50585157409	6.79633694847E-21	1.11375689666E-19	yes	down	12.98	11.57	10.95	3.25	3.19	2.75	11.8333333333	3.06333333333
BGIOSGA023120		-	3.667	1.87467556114	6.84639673559E-21	1.12132876264E-19	yes	up	60.28	112.88	146.3	318.37	236.05	266.29	106.486666667	273.57
BGIOSGA009281		-	3.820	1.93360750803	7.03965335346E-21	1.15233222704E-19	yes	up	49.99	53.55	35.03	98.85	123.24	180.84	46.19	134.31
BGIOSGA031129		-	0.066	-3.91107499752	7.17062644246E-21	1.17311125961E-19	yes	down	8.49	4.97	6.03	0.38	0.33	0.25	6.49666666667	0.32
BGIOSGA036500		-	2.907	1.53928563808	7.4505568259E-21	1.21809665762E-19	yes	up	36.74	26.81	27.13	62.31	56.02	62.84	30.2266666667	60.39
BGIOSGA038064		ERF protein [Source:UniProtKB/TrEMBL;Acc:Q0N4U2]	0.141	-2.82207331771	7.45397432126E-21	1.21809665762E-19	yes	down	85.37	69.2	70.69	5.91	5.1	12.2	75.0866666667	7.73666666667
BGIOSGA004482		-	6.068	2.60115480019	7.51843976709E-21	1.22794147077E-19	yes	up	5.74	10.91	10.1	27.14	51.42	41.17	8.91666666667	39.91
BGIOSGA031000		-	5.358	2.42169370828	8.06822064725E-21	1.3169944006E-19	yes	up	3.35	2.54	1.81	9.03	10	10.37	2.56666666667	9.8
MSTRG.30325		-	5.306	2.40773869294	8.21626904402E-21	1.34040849104E-19	yes	up	7.13	6.06	9.08	37.88	29.02	20.18	7.42333333333	29.0266666667
BGIOSGA013879		-	3.076	1.62091813934	8.39317938677E-21	1.36850225338E-19	yes	up	20.41	17.38	23.71	48.58	39.21	51.3	20.5	46.3633333333
BGIOSGA025561		-	11.073	3.46893543644	8.50887620583E-21	1.38658930574E-19	yes	up	1.25	3.93	1.82	16.54	15.12	25.01	2.33333333333	18.89
BGIOSGA018063		-	0.153	-2.71057111704	8.52898059658E-21	1.38908727656E-19	yes	down	16.92	10.66	15.77	1.73	1.51	1.62	14.45	1.62
BGIOSGA007115		-	0.135	-2.8933704249	8.55622160106E-21	1.39274411825E-19	yes	down	3.18	3.36	3.06	0.3	0.27	0.38	3.2	0.316666666667
BGIOSGA014359		-	0.305	-1.71425646691	8.57790662096E-21	1.39549299659E-19	yes	down	15.63	13.19	15.51	4.41	3.36	2.76	14.7766666667	3.51
BGIOSGA009017		-	6.137	2.6175741399	8.65533591127E-21	1.40730246499E-19	yes	up	2.52	1.42	2.17	8.69	8.83	9.97	2.03666666667	9.16333333333
BGIOSGA022749		-	3384.547	11.72474723	8.78109175047E-21	1.42695193764E-19	yes	up	0.03	0	0	30.12	8.34	37.01	0.01	25.1566666667
BGIOSGA013664		Tubulin beta chain [Source:UniProtKB/TrEMBL;Acc:A2XMI9]	3.036	1.60227059957	8.85176860977E-21	1.43763397723E-19	yes	up	38.69	54.23	39.72	94.92	115.98	84.86	44.2133333333	98.5866666667
BGIOSGA004906		-	13.579	3.76334327493	8.8931854869E-21	1.44355457278E-19	yes	up	5	4.55	2.4	12.1	22.83	29.39	3.98333333333	21.44
BGIOSGA036283		-	0.464	-1.10675825475	9.98866913397E-21	1.61956749035E-19	yes	down	18.27	19.55	18.34	5.89	6.7	6.61	18.72	6.4
BGIOSGA000263		-	2.546	1.34806709897	1.00799694384E-20	1.63346045139E-19	yes	up	5.06	5.49	5.61	11.57	8.99	9.2	5.38666666667	9.92
BGIOSGA012583		-	2.383	1.25255406295	1.03561886663E-20	1.67728739379E-19	yes	up	97.89	96.62	92.4	141.2	171.63	190.27	95.6366666667	167.7
BGIOSGA011757		-	2.692	1.42867344203	1.05135965958E-20	1.70183359921E-19	yes	up	24.67	31.95	23.37	48.76	60.02	48.87	26.6633333333	52.55
BGIOSGA003390		-	0.433	-1.20781704658	1.05321601018E-20	1.70389028388E-19	yes	down	48.69	40.03	41.99	12.42	13.94	14.17	43.57	13.51
BGIOSGA004955	LBD6	LOB domain-containing protein 6 [Source:UniProtKB/Swiss-Prot;Acc:A2WXT0]	3.491	1.80366771552	1.07395802054E-20	1.73648087279E-19	yes	up	6.01	6.05	5	12.24	17.91	14.03	5.68666666667	14.7266666667
MSTRG.17633		-	5.435	2.4423004778	1.12536576172E-20	1.81859107095E-19	yes	up	5.46	4.64	4.6	18.86	20.36	18.9	4.9	19.3733333333
BGIOSGA002078		-	4.225	2.07882232284	1.17440741919E-20	1.89678861796E-19	yes	up	4.79	5.66	6.84	16.08	19.45	15.49	5.76333333333	17.0066666667
BGIOSGA032672		-	3.366	1.75099402025	1.31232358747E-20	2.1183611827E-19	yes	up	4.83	3.7	3.43	7.09	6.34	6.32	3.98666666667	6.58333333333
BGIOSGA002633		SKIP interacting protein 34 [Source:UniProtKB/TrEMBL;Acc:A2WJV5]	4.399	2.13701456698	1.34277379207E-20	2.16631192811E-19	yes	up	66.02	94.73	54.97	223.65	182.43	278.94	71.9066666667	228.34
BGIOSGA000168		-	0.308	-1.69788067647	1.39936513548E-20	2.25635992577E-19	yes	down	25.75	26.5	22.24	5.48	5.61	5.73	24.83	5.60666666667
BGIOSGA032153		-	0.279	-1.84017600123	1.42152534447E-20	2.28955311296E-19	yes	down	92.41	87.06	90.85	15.55	21.02	17.8	90.1066666667	18.1233333333
BGIOSGA026901		D-3-phosphoglycerate dehydrogenase [Source:UniProtKB/TrEMBL;Acc:A2YVQ8]	0.437	-1.19438006583	1.51010162623E-20	2.43087084138E-19	yes	down	67.85	86.4	70.19	24.38	23.33	24.36	74.8133333333	24.0233333333
BGIOSGA027809		-	6.190	2.63000643451	1.52321787374E-20	2.45062840218E-19	yes	up	5.59	13.8	7.65	46.75	39.85	36.13	9.01333333333	40.91
BGIOSGA024413		-	3.213	1.68379325366	1.53296295902E-20	2.46494342465E-19	yes	up	53.89	148.79	65.98	212.47	166.88	153.54	89.5533333333	177.63
BGIOSGA029686		-	0.434	-1.20582062446	1.56679331635E-20	2.51794939149E-19	yes	down	166.08	148.76	178.31	50.97	48.02	44.41	164.383333333	47.8
BGIOSGA035755		-	3.371	1.7531918381	1.59577166815E-20	2.56310360481E-19	yes	up	10.92	14.64	10.39	35.75	25.93	27.52	11.9833333333	29.7333333333
BGIOSGA014739		-	0.345	-1.53395908013	1.60558075592E-20	2.57743559758E-19	yes	down	13.84	13.23	14.12	3.06	3.77	3.64	13.73	3.49
BGIOSGA000285		-	0.433	-1.2062298816	1.60977328832E-20	2.58274050804E-19	yes	down	74.42	67.04	72.14	20.59	25.7	21.69	71.2	22.66
BGIOSGA024969		Dirigent protein [Source:UniProtKB/TrEMBL;Acc:B8B6K1]	4.098	2.03500689322	1.65860461027E-20	2.65961912368E-19	yes	up	67.62	112.07	61.71	274.11	213.96	231.93	80.4666666667	240
BGIOSGA018285		-	0.373	-1.4214678919	1.66445478676E-20	2.66752952271E-19	yes	down	36.73	33.32	36.78	11.45	8.72	9.18	35.61	9.78333333333
MSTRG.12824		-	0.147	-2.76289283276	1.77032817866E-20	2.83564460687E-19	yes	down	2.14	1.67	1.85	0.18	0.24	0.18	1.88666666667	0.2
BGIOSGA009741		-	4.047	2.01681414669	1.77470403585E-20	2.8410892127E-19	yes	up	11.29	16.13	9.75	29.82	39.85	40.5	12.39	36.7233333333
BGIOSGA004442		-	0.294	-1.76484937496	1.77719674167E-20	2.84351478667E-19	yes	down	14.69	11.94	16.93	3.32	2.66	2.57	14.52	2.85
BGIOSGA018771		Carboxypeptidase [Source:UniProtKB/TrEMBL;Acc:B8AYD6]	2.446	1.290508158	1.78743607214E-20	2.85832547919E-19	yes	up	13.88	14.92	13.79	23.3	27.09	26.11	14.1966666667	25.5
BGIOSGA015081		-	2.131	1.0916748928	1.79383085921E-20	2.86697538641E-19	yes	up	88.78	83.47	89.32	147.92	128.82	129.79	87.19	135.51
BGIOSGA017272		Plasma membrane ATPase [Source:UniProtKB/TrEMBL;Acc:A2XYF8]	0.422	-1.24572413813	1.79841556447E-20	2.87272443379E-19	yes	down	774.81	703.01	713.79	273.34	202.09	205.69	730.536666667	227.04
BGIOSGA008253		Probable magnesium transporter [Source:UniProtKB/TrEMBL;Acc:B8AIA3]	4.533	2.18051401406	1.82954649173E-20	2.9201957975E-19	yes	up	3.37	3.72	3.57	12.22	8.97	9.27	3.55333333333	10.1533333333
BGIOSGA017458		-	0.292	-1.77748821281	1.83014196192E-20	2.9201957975E-19	yes	down	27.12	28.56	30.55	5.91	6.36	6.14	28.7433333333	6.13666666667
BGIOSGA016330		-	2.513	1.32916357981	1.90359601066E-20	3.03573469068E-19	yes	up	25.2	24.18	24.81	41.46	46.16	46.47	24.73	44.6966666667
BGIOSGA001892		-	0.192	-2.3835417951	1.915339991E-20	3.05278957031E-19	yes	down	19.98	13.25	17.22	1.74	2.54	2.75	16.8166666667	2.34333333333
BGIOSGA033829		Purple acid phosphatase [Source:UniProtKB/TrEMBL;Acc:A2ZF80]	37.973	5.24690803532	1.9712485743E-20	3.14017954705E-19	yes	up	0.16	0.56	0.08	7.3	6.85	7.97	0.266666666667	7.37333333333
BGIOSGA018834		-	0.098	-3.34600149724	1.98372182434E-20	3.15831967304E-19	yes	down	144.7	121.83	176.09	9.48	11.14	9.64	147.54	10.0866666667
BGIOSGA014652		-	6.482	2.6964356132	2.09203582071E-20	3.3289462775E-19	yes	up	3.92	9.88	4.99	31.08	26.91	31.24	6.26333333333	29.7433333333
BGIOSGA020891		-	5.304	2.40710122529	2.14177256748E-20	3.40622637741E-19	yes	up	4.75	5.91	4.87	13.6	26.34	21.49	5.17666666667	20.4766666667
BGIOSGA011370		-	0.357	-1.48675893544	2.15401056133E-20	3.42381744306E-19	yes	down	223.98	197.58	229.7	45.08	56.57	57.63	217.086666667	53.0933333333
BGIOSGA016507		-	2.455	1.29595776152	2.16939549616E-20	3.44638865059E-19	yes	up	37.47	32.15	33.1	63.29	56.92	53.24	34.24	57.8166666667
BGIOSGA027858		Auxin-responsive protein [Source:UniProtKB/TrEMBL;Acc:A2YQI2]	0.191	-2.3874210617	2.18191924476E-20	3.46250229086E-19	yes	down	46.83	32.4	50.95	6.83	5.13	6.23	43.3933333333	6.06333333333
BGIOSGA003527		-	5.097	2.34966530296	2.19288420661E-20	3.47800522365E-19	yes	up	10.23	5.51	6.22	29.13	24.41	25.67	7.32	26.4033333333
BGIOSGA027627		-	3.038	1.60322313309	2.21884214861E-20	3.51725778849E-19	yes	up	43.27	51.48	39.49	97.76	98.02	89.86	44.7466666667	95.2133333333
BGIOSGA004668		-	0.286	-1.8044343739	2.26462888921E-20	3.58788263232E-19	yes	down	8.68	7.8	7.85	2.14	1.46	1.86	8.11	1.82
BGIOSGA035961		-	0.359	-1.47641874024	2.33088888028E-20	3.68884090041E-19	yes	down	12.49	11.27	11.42	2.85	3.27	3.16	11.7266666667	3.09333333333
BGIOSGA011976		-	0.299	-1.74164977769	2.60027346168E-20	4.11292846402E-19	yes	down	8.46	7.18	8.25	1.57	2.03	1.81	7.96333333333	1.80333333333
BGIOSGA031500		-	0.435	-1.20099157923	2.62973957432E-20	4.15589753034E-19	yes	down	41.52	41.02	45.62	12.08	15.14	13.97	42.72	13.73
BGIOSGA012005		-	0.412	-1.27776399347	2.6302968074E-20	4.15589753034E-19	yes	down	29.25	33.52	28.58	10.66	8.11	8.98	30.45	9.25
BGIOSGA028313		-	2.080	1.05666495055	2.65881215095E-20	4.19867143576E-19	yes	up	13.26	12.05	12.75	17.79	21.05	19.52	12.6866666667	19.4533333333
BGIOSGA033360		Peroxidase [Source:UniProtKB/TrEMBL;Acc:A2Z9R2]	22.824	4.51247075912	2.67423292057E-20	4.22073180648E-19	yes	up	0.31	2.06	0.45	13.2	17.94	15.84	0.94	15.66
BGIOSGA020172		-	34.450	5.10642983825	2.67764254434E-20	4.22382138449E-19	yes	up	1.05	1.16	0.13	10.21	26.75	21.32	0.78	19.4266666667
BGIOSGA016991		-	3.407	1.76858094697	2.77870483454E-20	4.38086537816E-19	yes	up	1.01	1.38	0.93	2.97	2.59	2.68	1.10666666667	2.74666666667
BGIOSGA005652		-	5.193	2.3765543625	2.86043465674E-20	4.50727645153E-19	yes	up	6.12	13.22	6.68	35.09	33.46	27.45	8.67333333333	32
BGIOSGA027808		-	0.313	-1.67618274656	2.8794391139E-20	4.53476583352E-19	yes	down	36.7	35.36	35.11	9.85	7.59	7.14	35.7233333333	8.19333333333
BGIOSGA022051		-	0.000	-11.0608684183	2.93015484241E-20	4.61213982988E-19	yes	down	53.93	45.9	64.44	0	0	0	54.7566666667	0
BGIOSGA012112		Purple acid phosphatase [Source:UniProtKB/TrEMBL;Acc:A2XDX3]	3.766	1.91304544714	2.93420640076E-20	4.61601924204E-19	yes	up	5.45	8.43	5.22	18.79	18.09	15.94	6.36666666667	17.6066666667
BGIOSGA010465	AOC	Allene oxide cyclase, chloroplastic [Source:UniProtKB/Swiss-Prot;Acc:A2XID3]	2.257	1.17425554528	2.98346023216E-20	4.69096709368E-19	yes	up	160.23	174.99	181.18	313.03	250.12	287.03	172.133333333	283.393333333
BGIOSGA014288		-	0.030	-5.07156767338	3.06537959871E-20	4.81716703227E-19	yes	down	2.82	2.5	2.71	0.04	0.1	0.04	2.67666666667	0.06
BGIOSGA016309		Carboxypeptidase [Source:UniProtKB/TrEMBL;Acc:A2XSY0]	3.263	1.70634949718	3.10578414576E-20	4.8780264164E-19	yes	up	10.85	15.17	13.7	26.64	30.7	27.55	13.24	28.2966666667
BGIOSGA029557		-	0.451	-1.14900139968	3.13561073176E-20	4.92221505481E-19	yes	down	12.89	13.37	13.09	4.57	4.5	3.97	13.1166666667	4.34666666667
BGIOSGA000110		-	3.664	1.87357870354	3.14981723324E-20	4.94184917371E-19	yes	up	11.52	11.94	7.86	26.46	31.29	27.13	10.44	28.2933333333
BGIOSGA025212		Eukaryotic translation initiation factor 3 subunit E [Source:UniProtKB/TrEMBL;Acc:A2YII7]	0.321	-1.63992902014	3.15637914765E-20	4.94947475185E-19	yes	down	34.54	34.4	34.67	6.57	9.7	8.11	34.5366666667	8.12666666667
BGIOSGA027052		-	0.395	-1.34020459274	3.21052546765E-20	5.03166836223E-19	yes	down	12.73	11.6	13.76	3.37	3.72	3.48	12.6966666667	3.52333333333
BGIOSGA037612		-	0.482	-1.05374013215	3.22772308704E-20	5.05589710047E-19	yes	down	23.23	21	22.88	8.74	7.64	7.46	22.37	7.94666666667
BGIOSGA031017		-	2.626	1.39294107115	3.28950803734E-20	5.14990364855E-19	yes	up	84.57	105.81	88.12	209.63	159.56	160.93	92.8333333333	176.706666667
BGIOSGA008641		Ammonium transporter [Source:UniProtKB/TrEMBL;Acc:A2X7B7]	0.087	-3.52585414838	3.29414744102E-20	5.15439272536E-19	yes	down	10.74	9.41	6.59	0.86	0.48	0.36	8.91333333333	0.566666666667
BGIOSGA026644		-	0.444	-1.17250719313	3.31682177092E-20	5.18708127272E-19	yes	down	76.98	72.49	75.45	22.74	26.76	24.38	74.9733333333	24.6266666667
BGIOSGA000028		-	0.221	-2.17712328453	3.33383753121E-20	5.21089017237E-19	yes	down	10.07	8.96	9.62	1.12	1.69	1.87	9.55	1.56
BGIOSGA031590		-	4.511	2.17343440232	3.3494986311E-20	5.23255726002E-19	yes	up	100.24	176.36	105.88	494.38	376.35	454.93	127.493333333	441.886666667
BGIOSGA019046		-	2.625	1.39249330284	3.36147269761E-20	5.24844432787E-19	yes	up	19.21	21.87	19.47	42.79	33.79	30.35	20.1833333333	35.6433333333
BGIOSGA011740		-	0.331	-1.59600246031	3.36351311166E-20	5.24881273562E-19	yes	down	34.72	25.36	32.61	8.27	6.89	7.41	30.8966666667	7.52333333333
BGIOSGA010009		-	2.600	1.37861061938	3.38974938797E-20	5.28691850924E-19	yes	up	14.89	14.49	13.74	31.65	26.06	24.7	14.3733333333	27.47
BGIOSGA023393		-	0.296	-1.75555149303	3.39432192068E-20	5.29121307764E-19	yes	down	52.06	52	44.43	10.99	10.44	12.38	49.4966666667	11.27
BGIOSGA005631		Starch synthase, chloroplastic/amyloplastic [Source:UniProtKB/TrEMBL;Acc:B8AIG0]	2.306	1.20542836459	3.42622139425E-20	5.33807862432E-19	yes	up	26	22.24	23.31	37.4	39.41	44.48	23.85	40.43
BGIOSGA024963		-	0.440	-1.18556213577	3.46042394561E-20	5.38848028533E-19	yes	down	1138.03	957.2	1109.25	306.35	344.78	383.26	1068.16	344.796666667
BGIOSGA029045		-	0.197	-2.34020834948	3.52784700458E-20	5.49053042639E-19	yes	down	10.82	8.78	8.01	1.58	1.24	1.2	9.20333333333	1.34
BGIOSGA026145		-	13.990	3.80633288637	3.64501446687E-20	5.66984924131E-19	yes	up	0.42	1.26	0.71	6.23	7.92	10.42	0.796666666667	8.19
BGIOSGA009908		-	2.949	1.56027255143	3.7746178007E-20	5.86831013291E-19	yes	up	10.22	8.42	9.68	20.06	16.98	22.2	9.44	19.7466666667
MSTRG.2028		-	0.013	-6.23570573266	3.77831345421E-20	5.87091782885E-19	yes	down	4.11	6.06	6.97	0.03	0.11	0.03	5.71333333333	0.0566666666667
BGIOSGA002076		-	2407.930	11.2335778836	3.99075128637E-20	6.19770279861E-19	yes	up	0	0	0	33.8	14.54	22.29	0	23.5433333333
MSTRG.329		-	6.872	2.7807873697	4.03903623012E-20	6.2693428955E-19	yes	up	1.89	2.03	2.09	12.04	9.22	9.06	2.00333333333	10.1066666667
BGIOSGA030883		-	6.264	2.64704333149	4.13816258655E-20	6.41977991028E-19	yes	up	2.25	3.74	3.39	10.67	17.59	14.87	3.12666666667	14.3766666667
MSTRG.28268		-	5.176	2.37183194924	4.14054666726E-20	6.42005444867E-19	yes	up	3.88	6.98	5.86	22.94	19.78	20.61	5.57333333333	21.11
BGIOSGA029057		-	0.492	-1.02275753336	4.1594038592E-20	6.44585719001E-19	yes	down	87.8	82.01	75.02	30.72	30.06	35.31	81.61	32.03
BGIOSGA023907	SPX6	SPX domain-containing protein 6 [Source:UniProtKB/Swiss-Prot;Acc:A2YNP0]	0.260	-1.94323972483	4.18180833065E-20	6.47712676901E-19	yes	down	26.54	19.97	20.59	4.69	4.24	5.14	22.3666666667	4.69
BGIOSGA005758		-	0.434	-1.20278048783	4.23807868384E-20	6.56078939625E-19	yes	down	55.4	54.03	52.52	19.44	17.89	14.47	53.9833333333	17.2666666667
BGIOSGA004168		-	10.035	3.32701351766	4.25364315994E-20	6.58138150194E-19	yes	up	1.91	2.8	4.44	18.74	21.27	23.06	3.05	21.0233333333
BGIOSGA022062		-	0.327	-1.61123164504	4.36199321862E-20	6.74543640315E-19	yes	down	20.75	19.05	18.44	4.02	5.33	4.66	19.4133333333	4.67
BGIOSGA012219		-	3.176	1.66719341891	4.39106692882E-20	6.78318400561E-19	yes	up	24.28	18.62	16.87	47.68	38.73	52.93	19.9233333333	46.4466666667
BGIOSGA010395		Protein DETOXIFICATION [Source:UniProtKB/TrEMBL;Acc:B8AL37]	2.285	1.19201713784	4.39377564838E-20	6.78376571444E-19	yes	up	52.12	41.73	47.03	84.06	70.86	82.33	46.96	79.0833333333
BGIOSGA011083		-	0.386	-1.37444621745	4.6166260332E-20	7.12027667305E-19	yes	down	130.34	103.73	118.08	84.75	44.58	73.27	117.383333333	67.5333333333
BGIOSGA022095		-	4.665	2.22189590673	4.77634666151E-20	7.36271180128E-19	yes	up	15.99	30.1	14.86	66.47	77.18	64.81	20.3166666667	69.4866666667
BGIOSGA035396		-	0.282	-1.82618484433	4.86378091554E-20	7.49352008852E-19	yes	down	47.35	54.86	74.74	11.28	12.6	12.8	58.9833333333	12.2266666667
BGIOSGA012074		-	0.393	-1.34627150944	5.1317304787E-20	7.90215861115E-19	yes	down	8.52	7.83	7.29	2.5	2.18	2.17	7.88	2.28333333333
BGIOSGA007920		-	4.834	2.27334150626	5.6114893461E-20	8.63634931743E-19	yes	up	11.19	14.88	6.59	41.13	33.82	39.64	10.8866666667	38.1966666667
BGIOSGA000902		-	2.719	1.44292394576	5.68554443395E-20	8.74569627154E-19	yes	up	33.73	39.71	38.6	66.91	75.79	78.72	37.3466666667	73.8066666667
BGIOSGA023697		-	0.477	-1.06838692703	5.7086203084E-20	8.77655113799E-19	yes	down	88.61	74.39	77.5	28.51	28.17	27.56	80.1666666667	28.08
BGIOSGA002869		-	22.003	4.4596404801	5.71605665117E-20	8.78334156731E-19	yes	up	0.89	2.47	1.58	35.75	12.48	30.87	1.64666666667	26.3666666667
BGIOSGA006140		-	0.159	-2.65144153508	5.8180708893E-20	8.93537729821E-19	yes	down	5.97	4.89	5.31	0.44	0.86	0.59	5.39	0.63
BGIOSGA016677		-	2.670	1.41705908546	5.87037202807E-20	9.01094361754E-19	yes	up	9.7	11.98	11.65	20.82	22.21	21.68	11.11	21.57
MSTRG.8863		-	0.365	-1.45375977645	6.06828545918E-20	9.30982528675E-19	yes	down	10.37	9.26	9.13	2.71	2.97	2.55	9.58666666667	2.74333333333
BGIOSGA003134		-	0.316	-1.66373208799	6.10137369428E-20	9.3556540864E-19	yes	down	29.08	29.26	32.92	7.68	5.47	7.86	30.42	7.00333333333
BGIOSGA024527		-	0.342	-1.54914106651	6.13451836936E-20	9.40152109209E-19	yes	down	10.47	9.08	10.14	2.61	2.1	2.51	9.89666666667	2.40666666667
BGIOSGA033435		-	0.139	-2.84829313055	6.37824589959E-20	9.76990082819E-19	yes	down	28.15	44.81	28.1	4.06	3.36	2.8	33.6866666667	3.40666666667
BGIOSGA003064		-	2.449	1.29207515147	6.75551809187E-20	1.03423426451E-18	yes	up	23.58	22.91	19.36	39.14	45.52	47.05	21.95	43.9033333333
BGIOSGA020037		PRA1 family protein [Source:UniProtKB/TrEMBL;Acc:A2Y5P2]	3.150	1.65530322896	6.92533093874E-20	1.05967399446E-18	yes	up	23.82	31.57	21.67	60.48	60.21	56.01	25.6866666667	58.9
BGIOSGA009135		-	3.391	1.76157261976	7.10131149047E-20	1.08575375201E-18	yes	up	4.29	6.32	5.29	10.79	15.31	13.45	5.3	13.1833333333
BGIOSGA028245		-	2.305	1.20467078604	7.10323635204E-20	1.08575375201E-18	yes	up	23.05	22.29	20.28	34.61	40.05	36.32	21.8733333333	36.9933333333
BGIOSGA032262		-	26.325	4.71835869727	7.12814787892E-20	1.08898931461E-18	yes	up	0.29	1.24	0.22	6.87	12.91	13.89	0.583333333333	11.2233333333
BGIOSGA014679		-	5.886	2.5572081915	7.16084002118E-20	1.0928935224E-18	yes	up	8.8	16.1	10.16	63.85	40.77	45.52	11.6866666667	50.0466666667
BGIOSGA029072		-	0.352	-1.50551299072	7.16121786888E-20	1.0928935224E-18	yes	down	55.04	43.38	53.7	10.83	14.01	14.77	50.7066666667	13.2033333333
BGIOSGA014487		-	4.776	2.25567434214	7.28912540604E-20	1.11183051815E-18	yes	up	21.3	16.63	11.61	57.26	49.7	63.86	16.5133333333	56.94
BGIOSGA037603		-	2.125	1.08759925044	7.42945022384E-20	1.13264071337E-18	yes	up	65.66	70.23	70.57	99.06	106.7	115.03	68.82	106.93
BGIOSGA035072		Tubulin alpha chain [Source:UniProtKB/TrEMBL;Acc:A2ZD27]	3.219	1.6865247585	7.61030819952E-20	1.15960526405E-18	yes	up	295.05	503.52	338.13	844.01	982.86	857.43	378.9	894.766666667
BGIOSGA013478		-	0.272	-1.88001289314	7.70521196985E-20	1.17345133916E-18	yes	down	14.45	15.39	12.42	2.54	2.64	3.38	14.0866666667	2.85333333333
BGIOSGA010588		-	0.385	-1.3784780127	7.93391410639E-20	1.20764884106E-18	yes	down	16.39	14.78	14.66	4.69	4.13	4.16	15.2766666667	4.32666666667
BGIOSGA032939		-	0.311	-1.68607420946	8.07012593445E-20	1.22773966099E-18	yes	down	21.47	22.96	22.73	4.73	5.94	4.56	22.3866666667	5.07666666667
BGIOSGA030989		-	6.660	2.73545551885	8.39813638778E-20	1.27697329455E-18	yes	up	9	7.92	7.91	41.59	37.46	39.01	8.27666666667	39.3533333333
BGIOSGA003669		-	2.448	1.29153221552	8.52188438656E-20	1.29511271179E-18	yes	up	6.73	6.59	5.9	9.38	10.55	46.77	6.40666666667	22.2333333333
BGIOSGA000428		-	10.372	3.37460242013	8.56802482381E-20	1.30144494034E-18	yes	up	2.32	1.43	2.19	11.69	10.99	22.36	1.98	15.0133333333
BGIOSGA021878		-	3.009	1.58931507102	8.83538016648E-20	1.34065486845E-18	yes	up	9.35	9.71	7.97	20.8	15.12	19.52	9.01	18.48
BGIOSGA007218		-	2.373	1.24648525299	8.96704009631E-20	1.35992316122E-18	yes	up	39.46	38.49	38.22	62.5	68.39	78.27	38.7233333333	69.72
BGIOSGA003184		-	0.443	-1.175809566	9.08398959249E-20	1.37694158034E-18	yes	down	71.23	57.65	60.29	21.35	20.23	20.76	63.0566666667	20.78
MSTRG.1588		-	2.257	1.17415300645	9.31546149468E-20	1.41129241644E-18	yes	up	34.71	40.69	36.68	64.17	64.46	56.44	37.36	61.69
BGIOSGA012153		-	0.349	-1.52045573636	9.33406514658E-20	1.41337473703E-18	yes	down	12.92	12.95	12.62	2.66	3.9	3.38	12.83	3.31333333333
BGIOSGA009079		Glycosyltransferase [Source:UniProtKB/TrEMBL;Acc:A2X9S1]	0.202	-2.31035243048	9.40140439894E-20	1.42283065118E-18	yes	down	13.78	15.05	20.08	1.97	2.53	2.75	16.3033333333	2.41666666667
BGIOSGA011423		-	3.499	1.80704146979	9.52072515485E-20	1.44013964277E-18	yes	up	8.27	7.87	10.42	23.71	19.52	24.33	8.85333333333	22.52
BGIOSGA032226		-	8.038	3.00682199402	1.00717348077E-19	1.52269554099E-18	yes	up	0.89	2.14	1.29	7.58	8.27	9.63	1.44	8.49333333333
BGIOSGA006800		-	3.136	1.64888341912	1.00770991973E-19	1.52271512443E-18	yes	up	10.73	10.21	11.8	20.99	28.13	26.21	10.9133333333	25.11
BGIOSGA011549		-	3.615	1.85417322436	1.04231675436E-19	1.57365018505E-18	yes	up	248.97	272.93	237.69	472.73	648.36	882.04	253.196666667	667.71
BGIOSGA008608		-	0.271	-1.88456044839	1.04249996789E-19	1.57365018505E-18	yes	down	16.29	14.81	18.3	2.53	3.82	3.49	16.4666666667	3.28
BGIOSGA029547		-	0.488	-1.0362255458	1.05474207669E-19	1.59130381363E-18	yes	down	49.93	47.06	46.62	17.8	16.69	16.05	47.87	16.8466666667
BGIOSGA030415		-	2.489	1.31575204777	1.05829593006E-19	1.59583784414E-18	yes	up	22.02	24.85	22.91	36.49	44.9	44.02	23.26	41.8033333333
BGIOSGA016587		-	5.404	2.43411365407	1.06180700585E-19	1.60030270394E-18	yes	up	2.11	4.57	4.36	13.84	16.64	13.47	3.68	14.65
BGIOSGA004437		-	0.229	-2.12788075838	1.06974034414E-19	1.61142450183E-18	yes	down	6.78	5	5.41	1.09	0.94	0.87	5.73	0.966666666667
BGIOSGA034240		-	0.341	-1.55152596897	1.13504948119E-19	1.70891921888E-18	yes	down	79.06	73.34	64.56	15.39	16.61	22.91	72.32	18.3033333333
BGIOSGA009596		-	0.384	-1.38167000396	1.13964423636E-19	1.71494938165E-18	yes	down	16.84	16.34	16.84	4.51	5.27	4.34	16.6733333333	4.70666666667
MSTRG.28328		-	2.811	1.4910903207	1.17273629723E-19	1.76383419927E-18	yes	up	144.45	130.51	149.02	278.88	289.7	260.53	141.326666667	276.37
BGIOSGA021257		-	9.606	3.26398184119	1.18549013313E-19	1.78117443143E-18	yes	up	1.69	1.48	0.99	13.52	10.14	19.18	1.38666666667	14.28
BGIOSGA032683		-	0.376	-1.40935908792	1.2095840599E-19	1.81643681643E-18	yes	down	101.59	127.47	145.29	37.45	33.15	33.12	124.783333333	34.5733333333
BGIOSGA022785		-	0.225	-2.15143966233	1.29856799481E-19	1.94905809252E-18	yes	down	889.58	876.22	992.18	172.19	112.13	129.25	919.326666667	137.856666667
BGIOSGA011517		Chloroplast signal recognition particle 43 [Source:UniProtKB/TrEMBL;Acc:A2XC41]	3.670	1.87575520421	1.30783979484E-19	1.96196203982E-18	yes	up	20.31	18.92	15.4	37.83	48.06	60.78	18.21	48.89
BGIOSGA010736		Nuclear pore protein [Source:UniProtKB/TrEMBL;Acc:B8APG0]	0.341	-1.55306465415	1.33202095093E-19	1.99720749591E-18	yes	down	20.82	17.98	18.7	3.99	5.7	4.73	19.1666666667	4.80666666667
BGIOSGA005366		-	112.295	6.81115536349	1.34928805679E-19	2.02205517754E-18	yes	up	1.99	4.77	2.3	88.2	224.09	198.78	3.02	170.356666667
MSTRG.2349		-	5.340	2.41683280296	1.40536257208E-19	2.10500445399E-18	yes	up	1.9	1.85	1.15	6.19	6.82	6.2	1.63333333333	6.40333333333
BGIOSGA025402		-	2.215	1.14730729662	1.43908747163E-19	2.15440948919E-18	yes	up	138.52	139.45	146.67	204.42	261.68	226.4	141.546666667	230.833333333
BGIOSGA010151		-	0.387	-1.37091773302	1.51292858228E-19	2.26378943422E-18	yes	down	78.03	63.62	67.05	22.32	16.88	17.46	69.5666666667	18.8866666667
BGIOSGA011879		-	5.965	2.57645872988	1.53569589276E-19	2.29667465957E-18	yes	up	1.75	1.22	1.11	5.76	4.99	6.43	1.36	5.72666666667
BGIOSGA004898		-	0.215	-2.2183480004	1.54276932757E-19	2.30517226702E-18	yes	down	10.33	9.17	10.93	1.86	1.67	1.26	10.1433333333	1.59666666667
BGIOSGA006559		-	0.439	-1.18788036488	1.54296287262E-19	2.30517226702E-18	yes	down	61.56	66.08	64.39	21.07	20.01	20.66	64.01	20.58
BGIOSGA018310		-	0.131	-2.93277281323	1.60055827143E-19	2.38999173509E-18	yes	down	9.26	8.45	10.35	0.62	0.97	1.22	9.35333333333	0.936666666667
BGIOSGA011099		-	3.252	1.70136532208	1.60315662968E-19	2.39264340914E-18	yes	up	55.13	68.75	55.38	171.27	125.86	124.26	59.7533333333	140.463333333
BGIOSGA006136		Amine oxidase [Source:UniProtKB/TrEMBL;Acc:B8AEQ6]	34.338	5.10172145807	1.63029069508E-19	2.43189208915E-18	yes	up	0.08	0.03	0.01	0.84	1.13	1.22	0.04	1.06333333333
BGIOSGA017347		-	5.509	2.46175132666	1.63646716168E-19	2.43985426955E-18	yes	up	2.34	2.52	1.15	9.44	6.68	17.19	2.00333333333	11.1033333333
BGIOSGA027198		Fasciclin-like arabinogalactan-protein-like [Source:UniProtKB/TrEMBL;Acc:A2YTW2]	3.193	1.6749664736	1.64257072532E-19	2.44769965462E-18	yes	up	120.92	205.77	135.94	388.21	352.78	342.22	154.21	361.07
BGIOSGA035159		-	11.685	3.5466029143	1.66857383153E-19	2.48390356251E-18	yes	up	0.58	1.56	0.65	5.02	8.82	9.97	0.93	7.93666666667
BGIOSGA032547		-	0.289	-1.79012811823	1.67145108327E-19	2.48691402098E-18	yes	down	5.3	4.26	4.7	0.83	1.22	0.98	4.75333333333	1.01
BGIOSGA015342		-	0.241	-2.05516166159	1.69649452442E-19	2.52159594923E-18	yes	down	29.79	26.35	32.15	6.25	5.34	3.96	29.43	5.18333333333
BGIOSGA031659		-	3.451	1.78709592566	1.72360069388E-19	2.56057696546E-18	yes	up	32.06	50.66	61.45	133.14	119.31	111.52	48.0566666667	121.323333333
BGIOSGA014983		-	0.423	-1.24098500749	1.77575000837E-19	2.63670322835E-18	yes	down	35.98	34.83	34.72	11.66	11.57	9.58	35.1766666667	10.9366666667
BGIOSGA004311		-	0.382	-1.38698955831	1.80551816792E-19	2.67953635043E-18	yes	down	35.11	33.47	34.57	9.85	11.09	8.06	34.3833333333	9.66666666667
BGIOSGA019436		-	0.310	-1.69030867238	1.83949398559E-19	2.72856711131E-18	yes	down	19.21	17.16	20.14	4.16	4.76	3.95	18.8366666667	4.29
BGIOSGA026184		-	0.452	-1.14456996428	1.89026517087E-19	2.80102054458E-18	yes	down	17.91	18.32	17.68	6.91	5.62	5.46	17.97	5.99666666667
BGIOSGA034516		-	3.345	1.74190120246	1.93450495986E-19	2.86511610349E-18	yes	up	10.13	10.21	9.56	31.27	20.79	21.56	9.96666666667	24.54
BGIOSGA003973		-	3.329	1.73500354144	2.01901601041E-19	2.98572128677E-18	yes	up	27.6	37.46	45.61	105.14	82.43	83.81	36.89	90.46
BGIOSGA028215		-	0.311	-1.68359156498	2.11027165297E-19	3.11908444318E-18	yes	down	30.44	25.46	35.22	9.99	6.98	7.71	30.3733333333	8.22666666667
BGIOSGA019990		60S ribosomal protein L36 [Source:UniProtKB/TrEMBL;Acc:A2Y5F8]	2.742	1.45523515853	2.1460627475E-19	3.17037446415E-18	yes	up	364.37	339.41	397.71	547.45	807.37	755.4	367.163333333	703.406666667
BGIOSGA030781		-	14.834	3.89080701063	2.18709221446E-19	3.22934712357E-18	yes	up	0.89	3.1	0.78	12.72	18.05	20.94	1.59	17.2366666667
BGIOSGA025398		Tubulin alpha chain [Source:UniProtKB/TrEMBL;Acc:B8B8G2]	0.391	-1.35391238232	2.2117671315E-19	3.26412391279E-18	yes	down	71.02	63.19	75.65	22.94	17.83	19.51	69.9533333333	20.0933333333
BGIOSGA029840		-	3.876	1.95442900024	2.21667472917E-19	3.26970763296E-18	yes	up	55.94	53.4	70.76	132.31	189.94	173.33	60.0333333333	165.193333333
BGIOSGA037323		-	7.915	2.984665523	2.35123024778E-19	3.4664260237E-18	yes	up	3.77	11.61	3.15	61.15	39.23	51.85	6.17666666667	50.7433333333
BGIOSGA035351		-	0.384	-1.37948258993	2.36069318888E-19	3.47861415797E-18	yes	down	14.36	13.33	14.27	4.42	3.99	3.48	13.9866666667	3.96333333333
BGIOSGA011084		-	2.074	1.05273222575	2.39135437511E-19	3.52201093991E-18	yes	up	22.34	24.52	21.82	34.23	37.31	39.84	22.8933333333	37.1266666667
BGIOSGA034190		-	0.391	-1.35586122419	2.3953883753E-19	3.52616685531E-18	yes	down	25.5	23.2	22.91	6.88	6.82	6.8	23.87	6.83333333333
BGIOSGA034559		-	0.349	-1.5187587936	2.40870152241E-19	3.54397116256E-18	yes	down	20.01	18.38	21.79	4.92	5.61	4.54	20.06	5.02333333333
BGIOSGA021368		-	0.301	-1.7299007181	2.56857110558E-19	3.77346446056E-18	yes	down	8.33	9.42	9.53	2.11	2.23	1.86	9.09333333333	2.06666666667
BGIOSGA015713		-	2.274	1.18545336683	2.61901337769E-19	3.84562650835E-18	yes	up	50.11	39.64	45.32	70.92	78.76	75.52	45.0233333333	75.0666666667
BGIOSGA017799		Phosphoglycerate kinase [Source:UniProtKB/TrEMBL;Acc:B8AZJ5]	2.611	1.3848458665	2.63345398943E-19	3.86487939679E-18	yes	up	98.98	122.92	130.28	195.68	178.87	189.86	117.393333333	188.136666667
BGIOSGA002948		-	3.949	1.98148575635	2.69061234512E-19	3.94677417523E-18	yes	up	32.62	32.7	30.67	93.45	70.79	113.23	31.9966666667	92.49
BGIOSGA033907		Acyl carrier protein [Source:UniProtKB/TrEMBL;Acc:A2ZER9]	4.445	2.15229650624	2.72642003401E-19	3.99728356599E-18	yes	up	10.49	8.11	9.72	23.94	30.57	37.65	9.44	30.72
BGIOSGA017121		-	0.402	-1.31418391607	2.74894675631E-19	4.02828026435E-18	yes	down	48.96	48.68	52.45	15.93	12.22	13.31	50.03	13.82
BGIOSGA017906		-	0.481	-1.05671023036	2.79999824583E-19	4.10102462108E-18	yes	down	21.56	20.85	19.07	7.09	6.69	7.33	20.4933333333	7.03666666667
BGIOSGA022840		-	3.968	1.98847182237	2.84069132589E-19	4.15853192186E-18	yes	up	9.94	9.26	7.59	20.43	24.82	32.6	8.93	25.95
BGIOSGA017116		-	0.484	-1.04641737513	2.91385135843E-19	4.2634863337E-18	yes	down	16.65	17.47	14.49	5.76	5.59	5.92	16.2033333333	5.75666666667
BGIOSGA022244		-	3.936	1.97684626497	2.99880489643E-19	4.38558254536E-18	yes	up	6.15	7.82	5.3	17.62	21.25	16.68	6.42333333333	18.5166666667
BGIOSGA012511		-	0.021	-5.60249595957	3.14261753658E-19	4.5935908997E-18	yes	down	31.29	26.05	29	0.73	0.18	0.38	28.78	0.43
BGIOSGA005377		-	3.392	1.76203681486	3.19694934296E-19	4.67066109935E-18	yes	up	1.96	2.35	1.83	4.68	5.26	5.24	2.04666666667	5.06
BGIOSGA019021		-	0.478	-1.0652542803	3.22300772083E-19	4.70636790079E-18	yes	down	13.21	13.88	12.66	4.75	4.87	4.38	13.25	4.66666666667
BGIOSGA018410		-	0.318	-1.65347201536	3.24238798589E-19	4.73229210906E-18	yes	down	44.87	36.18	44.87	11.26	9.35	7.44	41.9733333333	9.35
BGIOSGA009503		-	0.357	-1.48701369907	3.31530326255E-19	4.83628592283E-18	yes	down	41.68	31.65	42.83	10.38	10.58	9.74	38.72	10.2333333333
BGIOSGA000775		-	2.303	1.20345942663	3.52450805241E-19	5.13889174078E-18	yes	up	35.88	33.91	41.35	55.22	63.01	77.59	37.0466666667	65.2733333333
BGIOSGA000133		-	4.668	2.2227849232	3.554107858E-19	5.17945337543E-18	yes	up	8.34	17.71	11.2	42.49	44.85	40.12	12.4166666667	42.4866666667
BGIOSGA023559		Auxin response factor [Source:UniProtKB/TrEMBL;Acc:B8B257]	0.433	-1.20810555028	3.58668172638E-19	5.2243063624E-18	yes	down	13.4	14	14.36	4.41	4.87	4.04	13.92	4.44
BGIOSGA014066		-	0.476	-1.069977236	3.5970919551E-19	5.23468200697E-18	yes	down	75.57	66.32	71.08	30.76	39.49	39.59	70.99	36.6133333333
BGIOSGA027316		-	5.003	2.32286902464	3.59740419827E-19	5.23468200697E-18	yes	up	41.01	78	42.28	166.07	219.09	192.5	53.7633333333	192.553333333
MSTRG.11664		-	3.392	1.76219610649	3.60396440011E-19	5.24160582352E-18	yes	up	20.38	18.12	28.12	50.31	51.84	64	22.2066666667	55.3833333333
BGIOSGA003453		-	2.208	1.14245156891	3.60888525347E-19	5.24613964283E-18	yes	up	126.72	126.17	115.62	230.52	183.85	179.12	122.836666667	197.83
BGIOSGA033075		-	22.436	4.48773749324	3.64013456072E-19	5.28892278233E-18	yes	up	0.2	0.21	0.14	2.57	3.37	3.81	0.183333333333	3.25
BGIOSGA008199		-	0.479	-1.06081631118	3.77289323485E-19	5.4763432343E-18	yes	down	23.63	24.47	22.85	8.38	7.92	8.62	23.65	8.30666666667
BGIOSGA004096		Auxin efflux carrier component [Source:UniProtKB/TrEMBL;Acc:B8ACE0]	5.788	2.53308044753	3.79657284106E-19	5.50796562597E-18	yes	up	1.65	2.69	1.18	7.29	9.08	7.11	1.84	7.82666666667
BGIOSGA019034		-	2.850	1.5109380012	3.85187372078E-19	5.58540891276E-18	yes	up	41.73	58.37	40.6	84.79	106.27	110.94	46.9	100.666666667
BGIOSGA001364		-	3.906	1.96573654866	3.90472325667E-19	5.65922222671E-18	yes	up	19.25	30.66	18.72	64.69	69.75	60.36	22.8766666667	64.9333333333
BGIOSGA000010		Aquaporin TIP1-3 [Source:Projected from Arabidopsis thaliana (AT4G01470) UniProtKB/Swiss-Prot;Acc:O82598]	0.168	-2.57041603757	3.99441160879E-19	5.78632693608E-18	yes	down	22.98	13.9	19.23	3.43	1.72	2.16	18.7033333333	2.43666666667
BGIOSGA010498		-	0.271	-1.88186827698	4.06073380448E-19	5.87947361397E-18	yes	down	6.72	6.24	6.22	1.09	1.26	1.48	6.39333333333	1.27666666667
MSTRG.10304		-	2.367	1.24298116465	4.19424961243E-19	6.06976779733E-18	yes	up	19.88	20.85	18.31	31.7	32.88	37.56	19.68	34.0466666667
MSTRG.30053		-	0.100	-3.3169384269	4.27628883224E-19	6.182340435E-18	yes	down	2.68	2.77	2.08	0.24	0.13	0.2	2.51	0.19
BGIOSGA012577		-	5.159	2.36697127278	4.39737378011E-19	6.35423787958E-18	yes	up	4.6	4.72	3.28	13.65	19.16	14.7	4.2	15.8366666667
BGIOSGA034372		DNA polymerase [Source:UniProtKB/TrEMBL;Acc:B8BJI4]	0.222	-2.16989131242	4.42072773349E-19	6.3848127265E-18	yes	down	4.97	5.25	4.84	0.59	1.03	0.84	5.02	0.82
BGIOSGA021315		-	2.094	1.06651909992	4.44109131196E-19	6.4110404011E-18	yes	up	429.72	387.83	377.21	522.36	610.47	651.59	398.253333333	594.806666667
BGIOSGA001853		-	6.643	2.73175545353	4.48096528049E-19	6.46539276186E-18	yes	up	4.03	11.4	5.55	35.26	33.13	33.59	6.99333333333	33.9933333333
BGIOSGA020572		-	0.248	-2.00874949441	4.54970529044E-19	6.56132015311E-18	yes	down	4.42	3.5	4.38	0.93	0.74	0.59	4.1	0.753333333333
BGIOSGA022226		-	0.306	-1.71022739472	4.71916455912E-19	6.8010408379E-18	yes	down	12.76	10.54	12.17	2.39	2.88	2.71	11.8233333333	2.66
BGIOSGA020760		-	2.013	1.00913137011	4.72060693472E-19	6.8010408379E-18	yes	up	82.64	86.01	89.42	133.65	115.19	131.85	86.0233333333	126.896666667
BGIOSGA006834		-	123.956	6.95368702958	4.77097903784E-19	6.8668104034E-18	yes	up	1.3	1.85	1.27	215.11	35.12	146.82	1.47333333333	132.35
BGIOSGA014285		-	0.137	-2.86387801875	4.79438574673E-19	6.8970866766E-18	yes	down	9.77	11	12.67	2.5	0.94	1.98	11.1466666667	1.80666666667
MSTRG.1664		-	3.782	1.9193341692	4.97849380754E-19	7.15839979603E-18	yes	up	6.82	6.95	6.99	20.96	16.46	19.99	6.92	19.1366666667
BGIOSGA029361		-	2.557	1.35452459873	5.01942813238E-19	7.21369197207E-18	yes	up	9.92	10.08	8.03	21.03	20.01	20.96	9.34333333333	20.6666666667
BGIOSGA019306		-	0.371	-1.43143545436	5.09366696267E-19	7.31676961038E-18	yes	down	15.06	15.7	16.05	4.63	4.01	4.16	15.6033333333	4.26666666667
BGIOSGA025799		-	0.350	-1.51309406423	5.4315284209E-19	7.79439066143E-18	yes	down	12.97	11.18	11.99	2.67	3.66	2.98	12.0466666667	3.10333333333
BGIOSGA010850		-	0.480	-1.05830414515	5.56282836018E-19	7.97887334028E-18	yes	down	57.99	51.71	55.61	18.88	19.47	15.89	55.1033333333	18.08
BGIOSGA023884		-	2.979	1.57482297857	5.78168861883E-19	8.28461864751E-18	yes	up	20.62	25.98	19.12	47.33	42.81	52.86	21.9066666667	47.6666666667
MSTRG.14665		-	3.328	1.73484778786	5.85668769619E-19	8.38795330905E-18	yes	up	3.96	4.7	4.87	10.6	12.63	9.86	4.51	11.03
BGIOSGA017390		-	8.938	3.16000239941	5.89069218829E-19	8.43250267583E-18	yes	up	2.3	4.35	3.68	16.38	27.87	23.14	3.44333333333	22.4633333333
BGIOSGA017152		-	0.235	-2.09153210859	6.12412123525E-19	8.76234326075E-18	yes	down	2.53	2.7	2.38	0.53	0.43	0.37	2.53666666667	0.443333333333
BGIOSGA007951		p0413A11.12 protein [Source:UniProtKB/TrEMBL;Acc:B8AFN4]	0.333	-1.58546454124	6.40706806651E-19	9.15817178962E-18	yes	down	17.53	14.45	18.02	4	4.69	4.14	16.6666666667	4.27666666667
BGIOSGA024943		-	11.935	3.57716505219	6.41272659953E-19	9.16175792373E-18	yes	up	6.91	21.86	6.09	75.8	119.3	106.37	11.62	100.49
BGIOSGA010920		-	2.784	1.47712060038	6.44866294866E-19	9.20857672315E-18	yes	up	18.41	25.35	18.78	35.24	43.4	44.23	20.8466666667	40.9566666667
BGIOSGA019991		-	2.189	1.12998054944	6.46360486655E-19	9.22538461031E-18	yes	up	99.78	108.9	103.6	155.61	155.88	124.64	104.093333333	145.376666667
BGIOSGA002829		Importin subunit alpha [Source:UniProtKB/TrEMBL;Acc:B8ADD2]	0.427	-1.22725279413	6.47280785237E-19	9.23398895585E-18	yes	down	42.53	45.29	47.19	16.11	13.13	14.59	45.0033333333	14.61
BGIOSGA034926		MLO-like protein [Source:UniProtKB/TrEMBL;Acc:B8BJF7]	6.368	2.67091022808	6.60855764906E-19	9.42302573018E-18	yes	up	1.52	1.82	1.05	6.59	5.81	8.06	1.46333333333	6.82
BGIOSGA005211		-	0.314	-1.66974696839	6.67259084776E-19	9.50966793629E-18	yes	down	7.39	6.43	6.72	1.47	1.84	1.45	6.84666666667	1.58666666667
BGIOSGA025191		-	2.530	1.33898251585	6.72171443364E-19	9.57498675052E-18	yes	up	72.87	84.01	61.18	154.39	117.24	133.54	72.6866666667	135.056666667
BGIOSGA032007		-	0.252	-1.98662900745	6.89890444353E-19	9.82258112841E-18	yes	down	6.42	5.41	6.52	1.07	1.31	1.03	6.11666666667	1.13666666667
BGIOSGA038562		-	0.460	-1.12176176958	7.00593433689E-19	9.97008894283E-18	yes	down	64.17	69.89	75.29	23.61	22.31	24.72	69.7833333333	23.5466666667
BGIOSGA021381		-	26.412	4.72313388496	7.05734812764E-19	1.00383443686E-17	yes	up	0.16	0.64	0.15	7.05	5.11	3.17	0.316666666667	5.11
BGIOSGA000029		-	0.408	-1.29502398981	7.12646415955E-19	1.01296240948E-17	yes	down	149.34	131.37	174.56	43.98	43.93	48.03	151.756666667	45.3133333333
MSTRG.18673		-	0.219	-2.18874191149	7.12848615309E-19	1.01296240948E-17	yes	down	14.69	11.83	12.05	2.44	2.08	1.69	12.8566666667	2.07
BGIOSGA026773		-	10.524	3.39562052415	7.2541770879E-19	1.03031983952E-17	yes	up	1.02	2.71	1	11.66	10.89	13.76	1.57666666667	12.1033333333
BGIOSGA026388		Peroxidase [Source:UniProtKB/TrEMBL;Acc:B8B5W7]	2.869	1.52079482799	7.50985603174E-19	1.06507407241E-17	yes	up	19.07	14.3	14.83	38.69	32.34	30.53	16.0666666667	33.8533333333
BGIOSGA002745		-	3.139	1.65012936125	7.64695403252E-19	1.08398927338E-17	yes	up	23.88	29.14	25.9	38.2	56.93	56.68	26.3066666667	50.6033333333
BGIOSGA021899		-	4.062	2.02228336231	7.7274197995E-19	1.09486209025E-17	yes	up	6.83	5.41	7.44	16.98	20.19	21.62	6.56	19.5966666667
BGIOSGA024068		-	3.669	1.8753181475	7.8492138546E-19	1.11103616838E-17	yes	up	19.46	19.38	13.41	43.15	50.9	45.48	17.4166666667	46.51
BGIOSGA034226		-	2.448	1.29131744757	8.01463106604E-19	1.13334753743E-17	yes	up	81.09	71.73	78.27	110.55	117.88	152.86	77.03	127.096666667
BGIOSGA007677		-	2.408	1.26793144441	8.10279016333E-19	1.14525733854E-17	yes	up	82.47	81.82	80.2	105.09	148.85	136.37	81.4966666667	130.103333333
BGIOSGA035205		-	0.260	-1.94294810824	8.3612263713E-19	1.18121103783E-17	yes	down	34.78	28.71	32.41	4.27	6.63	7.41	31.9666666667	6.10333333333
BGIOSGA029354		-	4.898	2.29217136233	8.5467546591E-19	1.20683494915E-17	yes	up	8.33	17.8	9.78	46.44	39.63	40.96	11.97	42.3433333333
BGIOSGA026101		-	12.919	3.69147085965	8.55821118616E-19	1.20786631239E-17	yes	up	1.79	4.23	1.28	15.01	20.91	32.86	2.43333333333	22.9266666667
BGIOSGA024397		-	0.384	-1.3795777063	8.62497988909E-19	1.21669939386E-17	yes	down	13.99	13.77	14.21	3.89	4.67	3.33	13.99	3.96333333333
BGIOSGA013228	GATC	Glutamyl-tRNA(Gln) amidotransferase subunit C, chloroplastic/mitochondrial [Source:UniProtKB/Swiss-Prot;Acc:A2XK57]	2.314	1.21044598264	8.6874564819E-19	1.22491873071E-17	yes	up	75.6	78.99	68.79	123.33	126.4	122.16	74.46	123.963333333
BGIOSGA010910		-	2.293	1.19727570182	8.72250224649E-19	1.22926427009E-17	yes	up	20.58	20.13	18.6	35.26	30.24	34.31	19.77	33.27
BGIOSGA004527		-	5.364	2.4234193241	8.77921492645E-19	1.23665764543E-17	yes	up	4.12	9.57	4.88	24.1	27.58	21.52	6.19	24.4
BGIOSGA031873		-	2.697	1.43143979062	8.80652771764E-19	1.23990454139E-17	yes	up	22.17	29.46	25.59	45.25	55.73	51.57	25.74	50.85
BGIOSGA034971		-	0.376	-1.4123074088	8.90775917602E-19	1.2535505511E-17	yes	down	8.22	7.83	7.48	2.32	1.95	2.24	7.84333333333	2.17
BGIOSGA012126		-	0.310	-1.69145509551	8.96710251857E-19	1.26129147998E-17	yes	down	13.49	11.53	12.94	3.03	2.49	3.14	12.6533333333	2.88666666667
BGIOSGA029645		-	2.839	1.50513424035	8.99555507814E-19	1.26468200151E-17	yes	up	6.22	6.83	5.7	13.26	12.38	13.46	6.25	13.0333333333
BGIOSGA029185		-	2.221	1.15112105451	9.35242729353E-19	1.31421934838E-17	yes	up	259.42	248.31	277.82	360.53	417.64	393.74	261.85	390.636666667
BGIOSGA022622		Hexosyltransferase [Source:UniProtKB/TrEMBL;Acc:A2YB88]	7.934	2.98805335487	9.39745603992E-19	1.31990922882E-17	yes	up	2.01	5.68	2.57	17.64	22.57	19.58	3.42	19.93
BGIOSGA025970		-	0.352	-1.50702247027	9.423576808E-19	1.32293919976E-17	yes	down	7.03	7.96	8.55	2.21	1.93	1.96	7.84666666667	2.03333333333
BGIOSGA014633		Salt tolerance receptor-like cytoplasmic kinase 1 [Source:UniProtKB/Swiss-Prot;Acc:A2XW02]	5.057	2.33838456215	9.48460771534E-19	1.33086478159E-17	yes	up	4.39	6.21	3.07	18.19	17.36	15.06	4.55666666667	16.87
[truncated: 7,144 more rows]
